# Supplementary material for: Mechanical power and short-term mortality in critically ill patients with ARDS on mechanical ventilation: Insights from the MIMIC-IV database
Source: PLoS One. 2026 Feb 2;21(2):e0341923. doi: 10.1371/journal.pone.0341923 (PMC12863555; doi:10.1371/journal.pone.0341923)
Supplement: S1 Data — (CSV) [file pone.0341923.s006.csv]

research_id	pf_ratio	berlin_severity	gender	anchor_age	in_hospital_death	plateau_pressure	peak_pressure	tidal_volume_ml	resp_rate	peep	mechanical_power_j_per_min	BMI	is_white	hematocrit	hemoglobin	wbc	creatinine	sodium	lactate	ph	pco2	heart_rate	sbp	dbp	mbp	temperature	spo2	sofa_score	sapsii	oasis	survival_time_days	myocardial_infarct	congestive_heart_failure	peripheral_vascular_disease	cerebrovascular_disease	dementia	chronic_pulmonary_disease	rheumatic_disease	peptic_ulcer_disease	paraplegia	renal_disease	malignant_cancer	liver_disease	diabetes	dialysis_active	vasopressors	vt_pbw_ml_per_kg	driving_pressure	static_compliance_l_per_cmh2o
1	255.0	1	0	56	0	11.0	28	32.0	12	5.0	0.941	27.89159804	1	23.7	8.4	9.3	0.8	141.0	2.8	7.36	50.0	86.18918919	119.0540541	63.0	80.94594595	36.57058824	98.14285714	3	19	30	1.229976852	0	0	0	0	0	0	0	0	0	0	0	0	0	0	0	0.6440446	6.0	0.005333333
2	250.0	1	0	64	0	12.0	15	317.0	14	5.0	5.002	25.82779244	1	26.5	8.1	11.2	0.7	150.0	1.0			75.30769231	104.71875	59.96875	73.6875	35.89	97.38461538	7	40	34	10.45378472	0	0	0	0	0	0	0	0	0	0	0	0	0	0	1	4.934159325	7.0	0.045285714
3	272.5	1	0	64	0	20.0	21	268.0	15	5.0	5.318		0	19.1	6.7	18.1	0.6	142.0	1.1	7.49	33.0	85.85714286	107.0	59.02777778	77.69444444	36.63235294	99.74285714	8	42	33	3.038020833	1	0	0	0	0	0	0	0	0	0	0	0	0	0	1		15.0	0.017866667
4	210.0	1	0	60	0	15.0	18	445.0	10	5.0	5.669	23.7683014	0	24.7	8.0	14.8	0.5	135.0	0.7	7.53	28.0	72.65217391	113.2083333	50.54166667	69.66666667	36.73	98.04347826	2	33	28	1.389178241	0	0	1	0	0	0	0	0	0	0	0	0	0	0	1	8.069488268	10.0	0.0445
5	242.0	1	0	45	1	20.0	22	263.0	16	5.0	5.98	19.86668975	0	27.9	9.2	35.4	0.4	130.0	1.1	7.15	97.0	95.54166667	98.30434783	61.60869565	69.86956522	36.14833333	98.45833333	11	48	30	14.26527778	0	0	0	1	0	1	0	0	0	0	1	1	0	0	1	5.826834456	15.0	0.017533333
6	212.5	1	0	85	1	14.0	16	299.0	18	5.0	6.066	31.22155892	1	22.9	7.5	21.8	1.3	139.0	2.0	7.2	47.0	102.8148148	102.9677419	49.96774194	69.48387097	36.32266667	97.40740741	9	62	43	7.170138889	0	0	0	0	0	1	0	0	0	0	0	0	0	0	1	7.367072389	9.0	0.033222222
7	277.5	1	0	74	0	12.0	16	320.0	16	5.0	6.272	26.5625	1	20.8	6.5	12.2	0.8	136.0	1.7	7.44	37.0	92.52380952	109.7954545	45.93181818	65.04545455	36.97619048	98.33333333	1	26	29	2.188668981	0	0	0	0	0	1	0	0	0	0	0	0	1	0	0	6.105006105	7.0	0.045714286
8	290.0	1	0	91	0	14.2	16	348.0	16	5.3	6.302	23.28694876	1	32.7	10.4	14.8	1.0	143.0	1.2	7.38	43.0	71.09090909	142.5454545	52.04545455	80.77272727	37.185	97.59090909	7	59	36	21.36314815	0	0	0	0	0	0	0	0	0	0	0	0	0	0	0	7.003985026	8.9	0.039101124
9	217.5	1	0	21	0	17.0	18	346.0	16	5.0	6.51	27.70083102	1	21.4	7.2	8.9	0.5	137.0	1.6	7.47	31.0	112.2	121.047619	61.85714286	79.775	36.91454545	93.95	9	36	33	8.296643519	0	0	0	1	0	0	0	0	0	0	0	0	0	0	1	7.665721375	12.0	0.028833333
10	240.0	1	0	62	0	15.0	18	347.0	15	5.0	6.631		0	14.1	4.6	4.9	2.4	149.0	2.1	7.34	39.0	88.46153846	143.4146341	80.85365854	105.275	36.61294118	100.0	12	55	33	17.65868056	0	0	0	0	0	0	0	0	0	0	0	0	0	1	1		10.0	0.0347
11	292.0	1	0	69	0	11.0	15	362.0	16	5.0	6.811		1	22.9	7.5	16.6	0.5	138.0	1.3	7.32	44.0	75.12903226	100.1447368	50.38157895	66.61538462	36.695	98.48387097	2	34	31	1.220752315	0	0	0	0	0	0	0	0	0	0	0	0	0	0	0		6.0	0.060333333
12	278.0	1	0	58	0	18.0	20	336.0	16	5.0	7.112	25.12551939	1	20.6	6.5	18.0	0.5	135.0	2.7	7.27	45.0	82.0	93.97619048	49.80952381	64.45238095	37.00731707	98.0952381	2	31	33	3.969907407	1	0	0	0	0	0	0	0	0	0	0	0	0	0	1	7.444168734	13.0	0.025846154
13	203.3333333	1	0	78	0	16.0	20	488.0	10	5.8	7.126	39.23828125	1	22.5	7.4	11.4	0.8	141.0	3.3	7.38	40.0	92.41935484	122.875	45.34375	65.75		95.3125	7	65	50	3.144189815	0	0	0	0	0	1	0	0	0	0	0	0	1	0	1	9.31013431	10.2	0.047843137
14	283.0	1	0	91	0	21.0	23	420.0	12	5.0	7.409	20.28479857	1	22.3	9.2	18.3	0.8	138.0	1.8	7.29	42.0	104.3278689	97.01666667	53.71666667	71.88333333	35.89	99.63333333	11	46	43	5.37837963	0	0	0	0	0	0	0	0	0	1	0	0	0	0	1	8.453085376	16.0	0.02625
15	256.0	1	0	57	0	17.0	19	327.0	18	5.0	7.499		1	29.7	11.2	16.2	1.3	142.0	0.6	7.34	49.0	85.33333333	125.25	59.64583333	79.95833333	38.11444444	98.83333333	5	41	37	408.2659722	0	0	0	0	0	0	0	0	0	1	1	0	0	0	0		12.0	0.02725
16	207.5	1	0	66	0	16.0	18	410.0	15	5.0	7.534	22.74435347	1	25.5	8.2	13.3	0.7	139.0	0.8	7.39	41.0	75.51428571	104.1794872	61.82051282	77.98717949	36.128	99.52777778	3	36	34	4.295335648	0	0	0	0	0	0	0	0	0	0	0	0	0	0	1	7.960237642	11.0	0.037272727
17	227.5	1	0	43	0	15.0	17	472.0	14	5.0	7.771		0	21.5	7.2	3.2	1.9	135.0	1.1			79.0	93.0	62.36	72.83333333	37.57857143	99.36	16	55	36	5.043726852	0	0	0	0	0	0	0	0	0	0	0	1	0	1	1		10.0	0.0472
18	229.0	1	0	80	0	15.0	18	384.0	16	5.0	7.827	29.77508651	1	24.7	8.0	24.9	0.7	139.0	1.6	7.46	37.0	80.36363636	116.8076923	52.80769231	74.80769231	36.23157895	98.34782609	1	34	29	1.402453704	0	0	0	0	0	0	0	0	0	0	0	0	0	0	0	6.242278432	10.0	0.0384
19	277.1428571	1	0	76	1	24.0	27	462.0	10	5.0	7.923	37.60801655	1	21.5	7.1	8.4	2.2	143.0	1.2	7.43	30.0	82.59090909	112.5217391	50.0	67.39130435	36.04	99.65217391	13	49	48	5.343125	0	0	0	0	0	1	0	0	0	1	0	0	0	1	1	9.298393914	19.0	0.024315789
20	296.0	1	0	40	0	14.0	16	446.0	16	5.0	8.042	25.34435262	1	18.0	5.7	14.4	1.3	145.0	1.3	7.23	58.0	120.6756757	122.2702703	72.56756757	91.2972973	36.818	99.64864865	10	38	34	5.579421296	0	0	0	0	0	0	0	0	0	0	0	1	0	0	0	7.829231471	9.0	0.049555556
21	260.0	1	0	78	0	14.0	16	429.0	16	6.0	8.072	30.56193308	1	28.9	9.0	24.7	1.4	141.0	0.9	7.23	44.0	79.41666667	113.16	46.8	72.24	36.98166667	97.5	5	49	34	2.724699074	0	0	0	0	0	0	1	0	0	0	0	0	1	0	1	7.779349364	8.0	0.053625
22	232.0	1	0	80	0	20.0	21	383.0	16	5.0	8.107		1	33.5	10.7	9.9	2.1	139.0	2.0	7.27	39.0	100.8684211	95.95121951	63.53658537	76.51219512	37.38875	99.89285714	9	61	51	1049.380972	0	0	0	0	0	0	0	0	0	1	0	0	0	0	1		15.0	0.025533333
23	222.0	1	0	76	0	22.0	27	454.0	10	5.0	8.231		0	25.9	9.2	23.0	0.6	143.0	1.2	7.31	42.0	114.03125	126.0	65.10344828	78.89655172	36.99583333	98.34375	6	56	43	2.471585648	0	0	0	0	0	0	0	0	0	0	0	0	0	0	0		17.0	0.026705882
24	254.0	1	0	52	0	14.0	17	380.0	18	5.0	8.379	24.09989594	1	35.2	11.9	10.8	1.2	141.0	2.7	7.4	35.0	121.8518519	142.6964286	77.66071429	97.125	37.495	99.25925926	5	29	35	2.782199074	0	0	0	0	0	0	0	0	0	0	0	1	1	0	0	7.938829232	9.0	0.042222222
25	202.5	1	0	89	0	15.0	19	382.0	16	5.0	8.386		1	17.2	5.5	24.7	0.9	143.0	1.2	7.26	37.0	74.5	128.09375	54.4375	79.15625	36.50111111	99.0	3	55	40	153.8622917	1	0	1	0	0	0	0	0	0	0	0	0	0	0	0		10.0	0.0382
26	230.0	1	0	66	0	18.0	23	349.0	15	5.0	8.465	27.70083102	1	21.7	7.3	16.4	1.0	135.0	0.9	7.42	33.0	69.77272727	109.4347826	48.43478261	68.95652174	36.438	99.7826087	5	57	44	18.50525463	0	0	0	0	0	0	0	0	0	0	0	0	1	1	1	7.732187168	13.0	0.026846154
27	270.0	1	0	73	1	21.0	24	355.0	14	8.0	8.524		1	23.0	7.3	31.1	0.6	142.0		7.49	39.0	75.96153846	110.0689655	56.13793103	75.79310345	36.721	99.07692308	8	38	33	2.272048611	0	0	0	0	0	0	0	0	0	0	0	0	0	0	1		13.0	0.027307692
28	300.0	1	0	45	0	20.0	24	380.0	14	5.0	8.602		0	16.3	5.9	11.2	0.4	141.0	2.4	7.34	41.0	98.60869565	125.4666667	76.7	91.0	37.20333333	98.54166667	2	19	27	1.497407407	0	0	0	0	0	0	0	0	0	0	0	0	0	0	0		15.0	0.025333333
29	227.5	1	0	56	1	20.0	22	436.0	14	5.0	8.674		1	18.4	6.5	19.1	3.6	133.0	2.0	7.34	31.0	103.8684211	90.16216216	51.48648649	62.2972973	36.92285714	97.94736842	17	73	49	10.60244213	0	0	1	0	0	0	0	0	0	0	0	1	0	0	1		15.0	0.029066667
30	205.0	1	0	91	1	18.0	22	409.0	14	5.0	8.698	24.53627181	1	27.2	8.9	17.0	0.9	142.0	0.6	7.34	37.0	56.7027027	106.5446429	44.48214286	68.04464286	31.6	99.89655172	7	85	52	6.050694444	0	0	0	0	0	1	0	0	0	0	0	0	1	0	1	7.179721237	13.0	0.031461538
31	225.0	1	0	66	0	13.0	16	370.0	20	5.0	8.702	20.12471655	1	31.3	10.5	18.5	0.7	138.0	1.0	7.37	44.0	78.02631579	131.1976744	62.51162791	86.72093023	36.69571429	98.45945946	3	33	27	1466.200324	0	0	0	0	0	0	0	0	0	0	0	0	0	0	0	6.198070222	8.0	0.04625
32	210.0	1	0	49	0	16.0	18	418.0	17	5.0	8.705	25.97011555	1	28.7	9.6	18.9	0.6	138.0		7.42	38.0	88.77173913	116.7717391	59.63043478	79.7173913	36.89857143	97.17391304	2	26	31	1.567939815	1	0	0	0	0	0	0	0	0	0	0	0	0	0	1	7.579878867	11.0	0.038
33	225.0	1	0	54	0	12.0	14	529.0	16	5.0	8.709		0	27.9	9.2	13.7	0.8	141.0	1.3	7.37	39.0	64.25925926	114.4516129	52.17741935	70.91935484	38.08111111	100.0	3	40	38	13.51016204	0	0	0	0	0	1	0	0	1	0	0	0	0	0	1		7.0	0.075571429
34	282.8571429	1	0	75	0	17.0	21	501.0	12	5.0	8.838		0	33.6	11.2	5.6	1.0	149.0	0.8	7.39	46.0	64.86111111	96.42424242	56.87878788	67.94117647	35.722	97.91666667	8	80	55	2490.092361	0	0	0	0	0	0	0	0	0	0	1	0	0	0	1		12.0	0.04175
35	290.0	1	0	83	0	18.0	22	427.0	14	5.4	9.198	26.46727839	1	28.1	9.3	12.7	2.9	143.0	3.1	7.4	53.0	85.75675676	114.5135135	53.08108108	75.13513514		99.37837838	6	47	40	1919.581991	0	0	0	0	0	0	0	0	0	1	0	0	0	1	1	9.460297767	12.6	0.033888889
36	262.0	1	0	85	0	20.0	22	465.0	14	5.0	9.251	41.13165326	1	26.5	8.6	26.3	0.9	140.0		7.31	44.0	79.57142857	115.6896552	49.87931034	72.93103448	36.31538462	97.85714286	6	47	40	2.038854167	0	0	0	0	0	0	0	0	0	0	0	0	0	0	1	14.76846853	15.0	0.031
37	267.5	1	0	87	1	18.0	21	447.0	14	6.2	9.261		1	36.2	12.1	18.5	1.6	141.0	1.8	7.42	41.0	90.96296296	118.3	70.88333333	87.65	36.68125	98.69230769	1	47	43	1.833333333	0	0	0	1	0	0	0	0	0	1	0	0	0	0	1		11.8	0.037881356
38	287.5	1	0	65	0	19.0	22	448.0	14	5.2	9.281	30.46831956	1	21.0	6.7	19.5	0.8	139.0	3.5	7.38	41.0	74.8974359	106.4117647	47.03921569	67.49019608	36.58222222	98.175	1	34	40	3.024421296	1	0	0	0	0	1	0	0	0	0	0	0	1	0	1	7.864340133	13.8	0.032463768
39	210.0	1	0	68	0	14.0	17	400.0	19	5.0	9.31	19.53125	1	27.2	9.4	10.2	0.7	134.0	1.0	7.45	48.0	92.41666667	134.3913043	66.34782609	82.52173913	36.955	97.88	1	24	33	147.0978125	0	0	0	1	0	0	0	0	0	0	1	0	0	0	0	7.631257631	9.0	0.044444444
40	295.0	1	0	55	0	18.0	20	352.0	20	5.0	9.314	21.52217128	1	15.8	4.9	19.1	1.2	141.0	0.9	7.25	41.0	93.29807692	117.8457447	59.92021277	79.56382979	36.61	98.15686275	7	60	50	60.22513889	0	0	0	0	0	0	0	0	0	0	0	0	0	0	1	7.084490601	13.0	0.027076923
41	282.5	1	0	44	0	17.0	20	485.0	14	5.0	9.316		1	25.4	7.9	13.4	0.6	140.0	0.9	7.38	44.0	89.36	97.36	50.92	61.44	36.856	98.15384615	4	38	30	1.80462963	0	0	0	0	0	0	0	0	0	0	0	0	0	0	1		12.0	0.040416667
42	298.0	1	0	68	1	14.0	22	455.0	12	5.0	9.364		1	30.5	9.3	30.4	1.1	135.0	3.0	7.14	55.0	124.8333333	132.1666667	77.04166667	95.41666667	36.45333333	99.7826087	4	72	57	3.418287037	0	0	0	0	0	0	0	0	0	0	1	0	0	0	1		9.0	0.050555556
43	290.0	1	0	64	0	17.0	21	399.0	16	5.0	9.384	25.5588462	0	23.8	8.1	23.6	0.7	133.0	1.7	7.45	34.0	82.36363636	119.0454545	59.11363636	79.29545455	36.68285714	99.6	2	35	31	2.228622685	1	0	0	1	0	0	0	0	0	0	0	0	1	0	1	8.030431107	12.0	0.03325
44	240.0	1	0	42	0	15.0	18	410.0	18	5.0	9.402		1	38.1	12.3	7.7	0.7	143.0		7.37	37.0	76.0	107.2	70.33333333	79.4	36.90666667	97.125	1	26	26	0.603935185	0	0	0	0	0	0	0	0	0	0	0	0	0	0	0		10.0	0.041
45	210.0	1	0	86	1	16.0	19	309.0	23	5.0	9.403	22.890625	0	33.7	9.7	49.3	1.8	142.0	2.9	7.07	37.0	89.75	105.8571429	58.61904762	66.24418605	36.5825	99.03030303	8	62	49	20.85637731	0	0	0	0	0	0	0	0	0	0	1	1	1	0	1	5.89514652	11.0	0.028090909
46	202.0	1	0	58	0	15.0	20	428.0	15	5.0	9.437	26.25086565	0	20.8	7.0	16.5	0.6	136.0	3.1	7.45	35.0	87.25	118.4166667	54.61111111	75.05555556	36.934375	98.71875	3	29	40	1.099351852	0	0	0	1	0	1	1	0	0	0	0	0	1	0	1	9.482453031	10.0	0.0428
47	230.0	1	0	66	1	13.0	17	463.0	16	5.0	9.438	38.0078125	0	37.2	12.3	20.3	1.1	147.0	1.1	7.34	44.0	76.35555556	124.66	76.9	94.32	36.40588235	99.14893617	10	69	47	0.520104167	0	0	0	1	0	0	0	0	0	0	0	0	0	0	1	8.833180708	8.0	0.057875
48	217.5	1	0	81	1	17.0	21	460.0	14	5.0	9.467		1	34.3	10.4	14.6	1.0	140.0	4.9	7.18	48.0	98.54166667	95.26923077	53.11538462	73.08	36.83428571	95.76	5	62	45	3.103738426	0	0	0	0	0	0	0	0	0	0	1	1	0	0	1		12.0	0.038333333
49	231.0	1	0	29	0	15.0	17	505.0	16	5.0	9.502	22.14876033	1	28.8	9.0	30.4	0.7	139.0	1.0	7.26	50.0	92.34782609	106.68	63.36	76.16	36.67666667	99.20833333	7	51	45	1.022858796	0	0	0	0	0	0	0	0	0	0	0	0	0	0	1	8.86493698	10.0	0.0505
50	255.0	1	0	60	0	17.0	18	405.0	20	5.0	9.526	23.5223362	1	23.5	7.9	30.0	1.6	140.0	1.0	7.35	42.0	98.0212766	128.8723404	46.95744681	73.25531915	37.04875	99.71428571	9	51	35	8.014675926	1	0	1	0	0	1	0	0	1	1	0	0	0	0	1	6.303894406	12.0	0.03375
51	271.6666667	1	0	74	1	23.0	24	407.0	16	5.0	9.573	35.70124549	0	35.4	11.6	19.3	0.5	138.0	1.5	7.41	43.0	101.1315789	147.9210526	63.52631579	92.71052632	36.88875	97.2	4	38	37	10.19082176	0	0	0	1	0	1	0	0	1	0	0	0	1	0	0	8.191442257	18.0	0.022611111
52	225.0	1	0	83	0	20.0	25	401.0	14	5.0	9.628	25.96454217	1	34.7	11.6	14.5	0.6	132.0	1.2	7.33	43.0	95.93103448	99.13636364	51.31818182	66.765625	36.38125	97.65517241	1	53	40	904.2734028	0	0	0	0	0	0	0	0	0	0	0	0	0	0	0	8.070683895	15.0	0.026733333
53	240.0	1	0	83	1	22.0	25	400.0	15	5.0	9.702		0	23.9	7.8	25.4	1.4	141.0	1.1	7.51	30.0	99.10810811	103.8809524	52.83333333	70.27380952	37.00714286	95.7027027	6	48	38	35.64295139	0	0	0	0	0	0	1	0	0	0	1	0	1	0	1		17.0	0.023529412
54	287.0	1	0	71	0	17.0	19	479.0	16	5.0	9.764	20.49674036	1	27.1	8.9	16.9	1.5	142.0	1.1	7.26	73.0	77.8	102.9393939	51.15151515	67.0		97.38461538	6	40	37	2.515960648	1	0	0	0	0	1	0	0	0	1	0	0	0	0	1	8.023988207	12.0	0.039916667
55	272.5	1	0	73	0	15.0	19	445.0	16	5.0	9.769	27.66846525	1	25.4	8.1	15.9	1.0	138.0	1.3	7.4	37.0	74.03703704	111.1428571	58.32142857	77.0	36.43333333	97.67857143	4	28	38	1.142731481	0	0	0	0	0	0	0	0	0	0	0	0	0	0	0	8.95624522	10.0	0.0445
56	203.3333333	1	0	61	0	21.7	25	301.0	20	5.0	9.823	29.57101208	0	21.6	6.5	24.9	0.8	139.0	1.8	7.23	53.0	128.9259259	105.3703704	68.07407407	79.2962963	37.829	97.6	11	61	49	16.09678241	0	0	0	0	0	0	0	0	0	0	0	1	0	0	1	7.416350466	16.7	0.018023952
57	204.0	1	0	70	0	20.0	26	392.0	14	5.0	9.95	33.71900826	1	29.1	9.5	24.9	0.8	138.0	1.8	7.42	39.0	97.51851852	108.4285714	56.0	72.85714286	36.1	96.74074074	6	33	24	1363.441875	0	0	0	0	0	0	0	0	0	0	0	0	0	0	1	6.881297616	15.0	0.026133333
58	240.0	1	0	70	0	18.0	22	397.0	16	6.0	9.96	33.24099723	0	26.2	8.5	29.3	0.8	138.0	1.6	7.44	35.0	84.11111111	104.7586207	54.34482759	67.34482759	36.77	98.22222222	1	36	30	1.928321759	1	0	0	0	0	1	0	0	0	0	0	0	1	0	1	8.795639844	12.0	0.033083333
59	264.0	1	0	88	0	22.0	24	549.0	12	5.0	10.007	24.21875	0	22.7	7.3	16.3	0.8	138.0		7.41	35.0	70.63636364	110.5588235	48.73529412	67.58823529		98.51515152	2	31	23	2.256018519	0	0	0	0	0	0	0	0	0	0	0	0	0	0	1	10.4739011	17.0	0.032294118
60	225.0	1	0	23	0	16.0	20	471.0	15	5.0	10.039	29.82552801	0	22.2	7.7	12.7	0.7	141.0	0.9	7.42	36.0	87.86666667	106.0675676	58.90540541	73.04054054	37.02875	99.96551724	2	23	29	17.9840162	0	0	0	0	0	1	0	0	0	0	0	0	0	0	1	8.268089738	11.0	0.042818182
61	277.5	1	0	58	0	18.0	21	315.0	22	6.0	10.187	21.33370355	1	20.0	6.5	13.8	0.7	137.0	2.4	7.41	35.0	78.86956522	104.0833333	50.25	70.58333333	36.73	98.17391304	4	25	24	0.995914352	0	0	0	0	0	1	0	0	0	0	0	0	0	0	1	7.761296999	12.0	0.02625
62	282.8571429	1	0	91	0	16.0	20	450.0	16	5.0	10.231		1	25.2	9.1	9.9	0.9	138.0	1.4	7.61	29.0	80.7826087	103.0434783	45.82608696	60.2173913	36.101	97.65	7	65	48	4.72505787	1	0	0	0	0	0	0	0	1	0	0	0	1	0	1		11.0	0.040909091
63	202.5	1	0	81	0	15.0	18	503.0	16	5.0	10.253	24.8015873	0	28.9	9.4	8.7	0.9	139.0	0.9	7.34	43.0	95.09090909	139.7727273	62.5	87.72727273	37.43125	99.5	1	26	39	8.975694444	0	0	0	0	1	0	0	0	0	0	0	0	0	0	0	8.426025194	10.0	0.0503
64	232.5	1	0	66	0	17.0	20	374.0	20	5.0	10.263	46.5625	0	30.1	9.4	17.4	0.3	145.0	1.2	7.4	49.0	84.95652174	113.2173913	46.56521739	65.60869565	37.03833333	98.65217391	6	35	34	5.971261574	0	0	1	0	0	0	0	0	0	0	0	0	1	0	1	7.135225885	12.0	0.031166667
65	297.1428571	1	0	31	0	15.0	18	403.0	20	5.0	10.268	29.76190476	1	20.7	7.0	12.8	0.7	141.0	1.8	7.5	35.0	78.44	117.1785714	66.96428571	84.17857143	36.98428571	98.32	3	19	21	1.209178241	0	0	0	0	0	0	0	0	0	0	0	0	0	0	0	6.75087108	10.0	0.0403
66	206.6666667	1	0	59	0	15.0	20	494.0	14	5.5	10.336	29.97245179	1	26.2	8.8	18.1	0.6	142.0	2.0	7.45	39.0	76.39393939	102.3958333	57.19791667	72.94791667	36.60333333	98.42424242	3	36	31	2.129085648	0	0	0	0	0	0	0	0	0	0	0	0	0	0	1	8.671839343	9.5	0.052
67	222.5	1	0	81	0	15.0	19	454.0	16	6.2	10.393	29.63789683	1	25.8	8.5	13.4	0.6	139.0	1.5	7.42	38.0	70.88461538	118.34375	46.90625	67.5	36.67	95.69230769	2	39	33	1.178530093	0	0	1	0	0	1	0	0	0	0	0	0	1	0	0	7.605199678	8.8	0.051590909
68	225.0	1	0	83	0	17.0	20	472.0	16	5.2	10.435	31.08888889	0	25.6	8.4	30.3	0.5	137.0	2.9	7.36	38.0	91.10344828	118.3103448	58.51724138	83.4137931	36.55862069	95.48275862	6	56	49	1.113981481	0	0	0	0	0	0	0	0	0	0	0	0	0	0	1	10.89666636	11.8	0.04
69	213.3333333	1	0	69	0	18.0	24	383.0	16	5.0	10.51	25.94425737	1	23.4	7.3	7.8	3.9	144.0	1.4	7.37	29.0	70.72	105.2115385	52.09615385	68.98076923	36.26142857	99.84	14	58	39	108.1073495	0	0	0	0	0	0	0	0	0	1	0	1	0	1	1	7.708408807	13.0	0.029461538
70	234.0	1	0	60	0	16.0	19	498.0	16	5.0	10.542	26.07709751	1	22.0	6.9	13.5	0.6	143.0	0.8	7.44	41.0	70.46153846	118.2307692	51.19230769	71.26923077	36.49190476	99.92307692	4	28	31	1.336226852	0	0	0	0	0	0	0	0	0	0	0	0	0	0	1	8.342267489	11.0	0.045272727
71	270.0	1	0	34	0	21.0	23	450.0	16	5.0	10.584		1	24.8	8.3	19.1	2.9	138.0	0.6	7.24	54.0	79.44827586	104.137931	57.5862069	72.86206897	35.98692308	98.43333333	6	41	50	285.6092477	1	0	0	0	0	0	0	0	0	1	0	0	1	0	1		16.0	0.028125
72	273.0	1	0	65	0	21.0	26	500.043	12	5.0	10.585	26.34649403	0			10.5	0.9		0.8	7.4	41.0	74.30769231	129.0416667	57.58333333	74.83333333	36.244	98.65384615	1	26	21	3.291412037	0	1	0	0	0	0	0	0	0	0	1	0	1	0	0	9.067620498	16.0	0.031252688
73	272.5	1	0	75	0	17.0	21	517.0	14	5.0	10.64	46.61446712	1	39.0	12.5	15.6	0.9	139.0	1.1	7.32	42.0	106.96	104.72	50.8	67.2	37.12166667	99.52	4	58	45	7.246689815	0	0	0	0	0	0	0	0	0	0	1	0	0	0	1	10.40534557	12.0	0.043083333
74	204.0	1	0	50	0	22.0	27	423.0	14	5.0	10.737	26.6796875	0	25.5	8.4	9.2	0.7	142.0	2.2	7.31	53.0	100.4117647	130.3090909	70.6	93.45454545	36.54	97.05660377	10	37	45	1395.262477	0	0	0	0	0	0	0	0	0	0	0	1	0	0	0	8.070054945	17.0	0.024882353
75	292.0	1	0	73	0	18.0	20	452.0	18	5.0	10.764		1	22.1	6.8	10.3	1.6	139.0	2.2	7.26	38.0	132.3548387	101.6	56.23333333	73.36666667	36.75	96.0	6	54	55	569.0732523	0	0	0	0	0	0	1	0	0	0	0	0	1	0	1		13.0	0.034769231
76	235.0	1	0	79	0	18.0	21	461.0	16	5.8	10.77		0	25.3	8.4	9.7	0.9	141.0	1.6	7.48	43.0	85.30434783	107.3	52.14	73.28	37.14666667	96.60869565	4	43	37	1.904513889	1	0	0	0	0	0	0	0	0	0	1	0	1	0	1		12.2	0.037786885
77	282.5	1	0	65	1	19.0	25	400.0	15	5.9	10.849	30.12465374	1	19.2	6.7	14.3	2.4	136.0	8.3	7.57	26.0	89.22857143	98.61764706	49.14705882	64.5	36.633	96.72222222	17	66	52	0.473912037	0	0	0	0	0	1	0	0	0	1	0	1	1	0	1	8.862105636	13.1	0.030534351
78	235.0	1	0	84	0	13.0	14	327.0	34	5.0	10.896	19.2049609	1	26.9	8.9	13.9	1.7	144.0	1.6	7.32	23.0	90.88235294	105.3076923	54.69230769	72.84615385	36.6875	98.0	9	49	42	4.662337963	0	0	0	0	0	1	0	0	0	0	0	0	0	0	1	8.056965456	8.0	0.040875
79	288.5714286	1	0	75	0	17.0	20	433.0	18	5.6	10.923	28.30385016	1	24.8	8.4	15.3	0.9	139.0	1.8	7.45	42.0	63.63888889	106.5384615	50.8974359	69.12820513	36.80666667	98.9375	4	37	34	2.363622685	0	0	0	0	0	0	0	0	0	0	0	0	0	0	1	9.046086993	11.4	0.037982456
80	226.0	1	0	70	0	20.0	22	550.0	14	5.0	10.942	26.2226847	1	25.2	9.5	21.1	0.6	145.0	1.9	7.45	36.0	85.33333333	108.3076923	56.74358974	74.64102564	36.60810811	98.45945946	6	35	30	1.3396875	0	0	0	0	0	0	0	0	0	0	0	0	0	0	1	11.49041073	15.0	0.036666667
81	218.0	1	0	78	0	16.0	19	517.0	16	5.0	10.944	35.84940312	1	31.8	11.6	9.4	0.5	142.0	1.0	7.39	36.0	71.83870968	118.4516129	52.58064516	73.67741935	36.65375	98.16129032	6	55	39	1.355081019	0	0	0	0	0	0	0	0	0	0	0	0	1	0	1	9.075588948	11.0	0.047
82	247.5	1	0	64	0	19.0	22	451.0	16	6.0	10.961	40.27249802	1	30.5	10.7	21.0	1.5	134.0	1.3	7.36	38.0	74.03703704	111.9259259	48.48148148	67.96296296	36.868	100.0	7	59	35	2284.180637	0	0	0	0	0	0	0	0	0	0	1	0	1	0	1	8.178290357	13.0	0.034692308
83	297.1428571	1	0	44	0	14.0	19	484.0	16	5.0	11.004		1	26.9	9.2	15.7	0.6	150.0	1.9	7.53	32.0	64.44	139.5	80.15384615	106.0769231	36.18647059	98.84615385	4	35	32	9.963263889	0	0	0	0	0	0	0	0	0	0	0	1	0	1	1		9.0	0.053777778
84	295.0	1	0	77	0	21.0	25	552.0	12	5.0	11.036	26.50226757	1	25.8	8.8	16.0	0.5	142.0	1.5	7.49	39.0	82.34482759	123.6940299	57.75373134	76.36507937	36.35962264	99.4137931	2	43	34	2.150648148	1	0	0	0	0	0	0	0	0	0	0	0	1	0	1	9.24685071	16.0	0.0345
85	257.5	1	0	76	0	14.0	20	452.0	16	5.2	11.056	19.52239229	1	22.3	7.5	15.4	0.9	141.0	1.7	7.51	34.0	77.34285714	117.21875	52.3125	71.6875	36.52121212	98.44444444	5	34	35	2.356319444	0	1	0	0	0	0	0	0	0	0	0	0	0	0	1	7.571696596	8.8	0.051363636
86	220.0	1	0	78	0	15.0	21	489.0	14	6.0	11.07		1	19.2	6.5	10.5	1.2	144.0	1.0	7.44	46.0	78.60869565	121.0	65.43478261	85.26086957	36.41333333	95.82608696	6	38	34	3.238530093	1	0	0	0	0	1	0	0	0	1	0	0	0	0	1		9.0	0.054333333
87	280.0	1	0	70	0	24.0	29	416.0	14	5.0	11.13		1	44.1	14.4	9.6	0.8	142.0		7.43	46.0	65.75	123.4782609	66.95652174	80.2173913	36.98571429	98.45833333	2	34	31	8.678888889	0	0	0	0	0	1	0	0	0	0	0	0	0	0	1		19.0	0.021894737
88	296.6666667	1	0	56	0	17.0	23	394.0	17	5.0	11.159	33.984375	1	24.5	7.7	27.9	0.6	137.0	1.5	7.36	41.0	78.95833333	101.2580645	55.61290323	70.23333333	37.03333333	98.65217391	3	31	39	277.5630324	1	0	1	0	0	0	1	0	0	0	0	0	0	0	1	7.516788767	12.0	0.032833333
89	218.0	1	0	53	0	21.0	23	475.0	16	5.0	11.172	0.405695971	0	33.3	9.1	12.9	3.0	141.0	1.7	7.23	54.0	79.32142857	119.68	70.8	82.08	36.91666667	99.0	3	26	33	10.40783565	0	0	0	1	0	0	0	0	0	1	0	0	0	0	0	9.560037033	16.0	0.0296875
90	218.0	1	0	64	0	20.0	26	441.0	14	5.0	11.193	25.96454217	0	28.4	9.9	20.2	0.4	134.0	0.9	7.24	47.0	97.46428571	138.1428571	50.25	72.75	36.09571429	98.60714286	3	32	37	8.545636574	0	0	1	0	0	0	0	0	0	0	0	1	0	0	0	8.875739645	15.0	0.0294
91	295.0	1	0	77	0	18.0	22	461.0	16	5.0	11.204		0	31.5	10.6	9.5	0.9	137.0		7.51	31.0	78.28	129.7115385	68.63461538	91.5	36.86166667	99.8	0	32	33	103.2041551	0	0	0	1	0	0	0	0	0	0	0	0	0	0	0		13.0	0.035461538
92	222.5	1	0	48	0	17.0	18	530.0	18	5.0	11.219		0	28.1	9.1	14.7	4.4	135.0	1.2	7.17	46.0	107.9285714	106.9230769	56.76923077	68.26923077	37.09166667	99.5	11	34	39	9.640451389	0	0	0	0	0	0	1	0	0	0	0	0	0	0	1		12.0	0.044166667
93	256.0	1	0	82	0	18.0	22	402.0	18	5.7	11.24	25.07201103	1	29.3	9.5	12.3	1.2	141.0	1.6	7.44	36.0	70.03333333	102.0714286	50.54285714	66.5	35.83666667	99.26923077	2	57	42	6.488113426	0	0	0	0	0	0	0	0	0	0	1	0	0	0	1	8.090810289	12.3	0.032682927
94	275.0	1	0	74	0	17.0	20	430.0	19	5.2	11.289		0	29.7	9.5	12.6	0.8	144.0	1.3	7.59	24.0	92.29166667	129.1818182	70.40909091	81.61904762	36.96857143	96.43478261	2	41	41	3.10005787	0	0	0	1	0	0	0	0	0	0	0	0	0	0	0		11.8	0.036440678
95	227.5	1	0	84	0	14.0	18	521.0	16	5.8	11.355	24.74048443	1	23.3	7.9	12.3	1.7	136.0	1.9	7.31	31.0	43.57142857	127.3666667	40.3	65.0	35.45454545	98.5	11	61	45	7.399548611	0	0	1	0	0	1	0	0	0	1	0	0	1	0	1	8.46934131	8.2	0.063536585
96	246.0	1	0	49	0	18.0	23	502.0	14	5.0	11.364	23.48892379	1	23.2	8.0	12.7	0.7	143.0	1.9	7.4	41.0	83.0	117.9090909	64.06060606	81.93939394	36.78	98.12121212	5	28	33	1.308449074	0	0	1	0	0	0	0	0	0	0	0	0	0	0	1	7.813716029	13.0	0.038615385
97	271.0	1	0	54	0	22.0	24	538.0	14	5.0	11.441	27.93216763	1	23.0	7.2	16.6	0.8	138.0	2.1	7.53	31.0	96.07407407	102.375	62.14285714	75.26785714	37.18625	96.89655172	1	30	44	0.968587963	0	0	0	0	0	0	0	0	0	0	0	0	0	0	1	10.82799984	17.0	0.031647059
98	290.0	1	0	68	1	23.0	26	419.0	16	6.0	11.497		0	38.1	13.4	17.1	1.7	140.0	3.3	7.33	27.0	64.04	109.375	44.33333333	61.58333333	36.54375	99.12	14	51	43	2.983888889	0	0	0	0	0	0	0	0	0	0	0	1	1	0	1		17.0	0.024647059
99	232.0	1	0	60	0	20.0	24	446.0	16	5.0	11.539		0	35.9	11.9	11.0	0.4	146.0	275.0	7.47	40.0	85.69230769	133.1551724	57.39655172	81.77586207	37.37428571	99.34615385	1	30	30	9.833298611	0	0	0	1	0	0	0	0	1	0	0	0	1	0	0		15.0	0.029733333
100	275.0	1	0	71	0	18.0	23	513.0	14	5.0	11.613	32.90194328	1	31.9	10.3	15.5	1.0	138.0	0.8	7.45	36.0	77.12195122	106.0	49.2195122	67.64285714	35.77875	99.5	1	37	40	1.289652778	0	0	0	1	0	0	0	0	0	0	0	0	1	0	1	10.32484	13.0	0.039461538
101	287.5	1	0	80	1	15.0	17	449.0	22	5.0	11.617	21.59509637	1	26.3	8.2	18.4	1.7	145.0	3.7	7.42	27.0	113.3636364	100.3870968	54.67741935	63.90909091	36.65375	97.44827586	13	79	56	3.92806713	0	0	0	0	0	0	0	0	0	0	1	0	0	0	1	7.521441973	10.0	0.0449
102	211.4285714	1	0	72	1	19.0	23	391.0	19	5.0	11.649	25.86451247	0	32.0	9.8	34.2	1.0	146.0	2.4	7.35	41.0	85.55555556	127.1034483	59.32758621	79.70689655	35.25714286	99.46428571	12	79	46	4.263888889	0	0	0	0	0	0	0	0	0	0	0	0	1	0	1	6.549852586	14.0	0.027928571
103	262.8571429	1	0	56	0	18.0	25	340.0	18	7.0	11.695	27.66846525	1	20.0	6.3	29.8	1.6	141.0	1.0	7.17	43.0	79.0	103.9814815	49.5	73.98	37.26166667	99.0	2	41	32	3.063865741	1	0	0	0	0	0	0	0	0	0	0	0	0	0	1	6.842973876	11.0	0.030909091
104	271.0	1	0	71	0	18.0	22	551.0	14	5.0	11.718	38.65407053	1	26.9	9.4	11.2	0.5	141.0	1.0	7.39	47.0	86.22727273	116.5217391	69.34782609	84.86956522	36.82631579	95.77272727	2	28	22	1.539814815	0	0	0	0	0	1	0	0	0	0	0	1	0	0	0	9.991658507	13.0	0.042384615
105	262.0	1	0	28	0	21.0	29	318.0	18	5.0	11.78	19.65027701	1	21.5	6.8	22.3	2.7	134.0	1.2			91.85185185	100.5416667	67.0	77.72	36.33777778	99.6	3	24	34	9.850648148	0	0	0	0	0	0	0	0	0	1	0	0	1	0	1	7.045373981	16.0	0.019875
106	260.0	1	0	26	0	18.0	21	461.0	18	5.0	11.791	36.12456747	0	28.8	9.4	11.1	0.7	143.0	2.1	7.39	55.0	56.80769231	123.625	53.58333333	68.54166667	37.75636364	98.92307692	1	8	34	5.661238426	0	0	0	0	0	1	0	0	0	0	0	0	1	0	0	7.493985305	13.0	0.035461538
107	267.5	1	0	91	0	24.0	31	304.0	18	6.0	11.798	25.23372576	0	30.4	10.5	5.6	0.8	134.0				87.47826087	139.0869565	78.39130435	96.17391304	36.965	97.73913043	4	39	32	8.802662037	0	0	0	0	0	0	0	0	1	0	0	0	0	0	0	6.735200284	18.0	0.016888889
108	204.4444444	1	0	76	0	22.0	28	442.0	14	5.0	11.825		1	30.2	9.9	18.9	0.7	144.0	1.0	7.29	75.0	121.5	126.0	75.13043478	87.2173913	37.02666667	95.75	3	35	40	30.04732639	0	0	0	0	0	1	0	0	0	0	0	0	0	0	0		17.0	0.026
109	202.0	1	0	79	0	19.0	22	540.0	15	5.0	11.907		0	23.7	8.3	25.0	1.1	134.0	1.3	7.32	37.0	70.96666667	136.171875	42.640625	68.484375	36.69857143	98.06666667	2	46	32	3.044490741	0	0	0	0	0	0	0	0	0	0	0	0	0	0	1		14.0	0.038571429
110	210.0	1	0	91	0	21.0	26	458.0	14	7.0	11.939	26.22222222	0	12.8	4.1	6.7	0.7	147.0	3.2	7.12	40.0	114.1935484	101.0833333	63.4	78.25	34.87	98.29166667	14	82	56	14.46422454	0	0	1	0	0	0	0	0	0	0	0	0	0	0	1	10.57346015	14.0	0.032714286
111	232.0	1	0	61	0	16.0	18	466.0	21	5.0	11.988	25.33203125	1	18.1	6.5	6.7	1.5	141.0	1.9	7.46	43.0	82.125	124.875	63.1875	85.65625	37.27272727	99.3030303	14	55	40	1.50712963	0	0	0	0	0	1	0	0	0	0	0	1	1	0	0	8.89041514	11.0	0.042363636
112	282.5	1	0	34	0	17.0	19	450.0	21	5.0	12.039	20.5126275	0	26.1	9.6	14.2	0.8	140.0	3.0			91.45833333	92.69565217	51.13043478	60.82608696	35.99333333	96.41666667	6	16	33	15.00258102	0	0	0	0	0	1	0	0	0	0	0	1	0	0	0	8.160156675	12.0	0.0375
113	262.0	1	0	83	0	17.0	22	484.0	16	5.0	12.143		1	29.5	10.2	22.2	1.3	139.0	5726.0	7.37	33.0	85.94594595	108.7948718	53.94871795	70.2972973	36.54875	99.7	2	38	45	8.775104167	0	0	0	1	0	0	0	0	0	0	0	0	1	0	1		12.0	0.040333333
114	245.0	1	0	85	0	22.0	24	572.0	14	5.0	12.164	29.06666667	1	22.9	8.2	14.4	1.1	142.0	3.9	7.4	39.0	77.84090909	91.40909091	44.95454545	60.06818182	36.11470588	99.22727273	3	39	46	3.100659722	0	0	0	0	0	0	0	0	0	0	0	0	0	0	0	13.20528211	17.0	0.033647059
115	237.5	1	0	78	0	17.0	21	406.0	20	5.6	12.175	30.86303587	1	24.8	7.5	13.1	0.6	140.0	12.0	7.44	46.0	71.44	112.2916667	50.83333333	65.58333333	37.23142857	98.72	5	41	38	5.130590278	0	0	0	0	0	1	0	0	0	0	1	0	0	0	0	7.362274689	11.4	0.035614035
116	212.0	1	0	77	0	20.0	24	503.0	15	5.0	12.2		1	32.9	10.7	10.2	0.6	140.0	2.1	7.34	45.0	89.65384615	115.8461538	48.5	70.80769231	37.0975	95.73076923	1	34	33	1.641851852	0	0	0	0	0	0	0	0	0	0	0	0	0	0	1		15.0	0.033533333
117	245.0	1	0	63	0	17.0	18	346.0	30	5.0	12.207		0	26.6	8.7	16.4	1.7	141.0	8.5	7.24	42.0	89.13846154	118.0972222	51.95833333	73.29166667		98.84615385	10	50	33	21.30011574	0	0	0	0	0	0	0	0	0	1	1	1	1	1	0		12.0	0.028833333
118	286.0	1	0	80	0	21.0	28	445.0	14	5.0	12.211	26.63891779	1	25.9	8.1	10.0	1.5	144.0	0.6	7.42	42.0	55.0	115.4	50.52	67.84	35.812	99.75862069	9	50	44	360.2430556	0	0	0	0	0	0	1	0	0	0	0	0	0	0	0	9.296786863	16.0	0.0278125
119	205.0	1	0	73	0	19.0	22	298.0	28	5.0	12.266	32.33396892	1	30.3	9.6	9.6	0.6	134.0	1.9	7.38	42.0	73.5	106.5609756	57.68292683	72.26829268	36.45125	95.77272727	9	40	44	3.635636574	0	0	0	0	0	1	0	0	0	0	0	0	0	0	1	5.997665338	14.0	0.021285714
120	292.5	1	0	42	0	17.0	22	490.0	16	5.0	12.293	31.79190751	1	28.8	9.7	11.5	0.9	139.0	0.9	7.42	45.0	77.96774194	115.2272727	66.68181818	82.04545455	35.98375	96.75757576	2	29	29	1.25306713	0	0	1	0	0	1	0	0	0	0	0	0	1	0	0	7.626933973	12.0	0.040833333
121	282.0	1	0	78	0	23.0	28	389.0	17	5.0	12.313	28.69897959	0	32.0	10.1	21.5	1.3	137.0	2.3	7.28	41.0	66.11111111	121.0555556	61.86111111	81.30555556	37.03833333	98.0	9	41	39	1.927453704	1	0	0	0	0	1	0	0	0	0	0	0	0	0	1	6.516349504	18.0	0.021611111
122	215.0	1	0	86	1	16.0	19	445.0	21	5.0	12.363		1	22.8	7.7	10.6	0.9	150.0	1.8	7.22	40.0	92.20833333	112.0	45.85714286	67.32142857	36.87833333	96.2	7	54	42	4.398946759	0	0	0	0	0	0	0	0	0	0	0	0	0	0	1		11.0	0.040454545
123	206.0	1	0	75	0	18.0	26	463.0	14	5.0	12.387	23.40865755	1	25.2	8.6	10.2	0.5	140.0	1.9	7.4	37.0	80.79545455	109.3111111	61.97777778	80.61363636	36.445	98.775	5	38	39	1.232569444	1	0	0	0	0	0	0	0	0	0	0	0	0	0	1	9.318520308	13.0	0.035615385
124	250.0	1	0	48	0	19.0	24	527.0	14	5.6	12.509		0	30.4	10.3	12.0	0.5	141.0	1.0	7.43	33.0	82.66666667	108.9354839	64.35483871	79.93548387	36.5	98.53333333	5	54	48	1.215127315	1	0	0	0	0	0	0	0	0	0	0	0	0	0	1		13.4	0.039328358
125	225.0	1	0	89	0	17.0	25	424.0	16	5.0	12.632	22.93975069	0	39.9	12.7	10.4	2.7	170.0	0.7	7.41	36.0	66.09278351	108.0714286	51.43367347	69.55102041	36.12714286	98.76041667	7	59	26	137.41875	0	0	0	0	1	0	0	0	0	0	0	0	0	0	1	9.393831974	12.0	0.035333333
126	292.0	1	0	24	0	23.0	28	491.0	14	5.0	12.799	32.6585257	1	21.6	7.4	19.7	0.6	140.0	2.2	7.27	51.0	108.0869565	122.2608696	71.0	89.56521739		99.7826087	3	24	25	95.56297454	0	0	0	0	0	1	0	0	0	0	0	0	0	0	0	9.882059333	18.0	0.027277778
127	254.0	1	0	81	0	22.0	29	400.0	16	5.0	12.858	35.37668871	1	38.5	11.9	11.4	0.9	152.0	1.9			89.41666667	125.375	60.25	75.125	37.788	96.58333333	8	41	45	176.2236111	0	0	0	0	0	0	0	0	0	0	0	0	0	0	1	8.050557501	17.0	0.023529412
128	237.5	1	0	76	0	24.0	28	494.0	14	6.0	12.878		0	24.8	7.9	17.4	0.6	138.0	1.4	7.49	34.0	78.22727273	109.0925926	50.12962963	76.2962963	37.52272727	99.27272727	3	39	35	167.4109491	1	0	0	0	0	1	0	0	0	0	0	1	0	0	1		18.0	0.027444444
129	232.0	1	0	81	0	17.0	25	433.0	16	5.0	12.9		1	28.7	9.6	13.3	1.4	143.0	1.4	7.17	41.0	87.52173913	110.875	43.14583333	65.02083333	36.822	96.95652174	8	51	43	42.05763889	0	0	1	0	0	1	0	0	0	0	0	0	0	0	1		12.0	0.036083333
130	228.0	1	0	64	0	22.0	26	538.0	14	5.0	12.917		1	28.4	9.5	23.1	0.6	139.0	1.4	7.3	52.0	97.65517241	108.8666667	59.66666667	74.63333333		98.89285714	7	64	43	1.235300926	0	0	0	0	0	0	0	0	0	0	0	0	0	0	1		17.0	0.031647059
131	230.0	1	0	55	1	19.0	24	485.0	16	5.0	12.928	37.63784862	1	14.1	4.6	12.5	4.1	143.0	7.3	7.16	37.0	71.51851852	99.15384615	48.88461538	64.73076923	35.80625	99.25925926	11	49	43	11.89297454	0	0	0	0	0	0	0	0	0	0	0	1	0	1	1	8.794835528	14.0	0.034642857
132	272.5	1	0	61	0	22.0	25	575.0	14	5.0	13.017	29.35752192	0	20.3	6.6	12.2	0.8	139.0	2.0	7.54	30.0	98.17857143	118.6896552	65.5862069	81.4137931	36.8196	99.27586207	3	28	33	1.089826389	0	0	0	0	0	0	0	0	0	0	0	0	0	0	1	10.42686686	17.0	0.033823529
133	237.5	1	0	56	0	20.0	25	508.0	15	5.0	13.068	18.61591696	1	19.5	6.9	0.5	1.9	134.0	0.8	7.35	35.0	109.675	106.3513514	63.43243243	76.40540541	36.84125	99.90243902	8	58	33	29.325	0	0	0	0	0	1	0	0	0	0	1	0	0	0	1	8.258014175	15.0	0.033866667
134	256.0	1	0	68	0	18.0	22	521.0	16	6.0	13.071	29.00197133	0	21.7	7.2	11.9	0.7	143.0	1.7	7.36	46.0	80.88461538	115.9655172	61.24137931	80.51724138	36.876	98.16	7	57	45	2.390659722	0	0	0	0	0	1	0	0	0	0	0	0	1	0	1	8.109454285	12.0	0.043416667
135	220.0	1	0	35	0	19.0	21	517.0	18	5.8	13.133	24.91349481	1	26.6	9.2	17.6	1.5	140.0	4.2	7.38	24.0	124.5	93.01923077	49.76923077	59.28846154	36.55333333	96.84615385	9	36	39	9.868310185	0	0	0	0	0	0	0	0	0	0	0	1	0	1	1	8.404317576	13.2	0.039166667
136	206.0	1	0	75	0	21.0	25	565.0	14	5.0	13.178	31.84444444	1	25.9	8.6	16.0	0.7	138.0	1.4	7.42	42.0	84.25925926	113.3833333	45.95	64.85	36.96294118	98.21428571	3	37	36	1.101168981	0	0	0	0	0	0	0	0	0	0	0	0	1	0	1	13.04367901	16.0	0.0353125
137	232.0	1	0	80	0	16.0	23	552.0	14	5.0	13.254	26.67820069	0	23.6	8.1	17.8	1.0	142.0	1.2	7.36	50.0	90.37037037	100.8571429	51.39285714	67.71428571	36.58857143	98.55172414	5	37	41	3.130381944	0	0	0	0	0	0	0	0	0	0	0	0	1	0	1	8.973275245	11.0	0.050181818
138	262.5	1	0	75	1	16.0	21	398.0	22	5.0	13.3	48.75983289	0	33.9	10.5	13.5	0.9	153.0	3.2	7.38	46.0	96.16	137.12	74.88	95.64	36.665	99.88	3	35	33	1.958171296	0	0	0	1	0	0	0	0	1	0	0	0	1	0	0	7.217205237	11.0	0.036181818
139	300.0	1	0	27	0	23.0	27	466.0	16	5.5	13.335	35.64304264	1	22.3	7.3	12.6	2.1	149.0	3.0	7.46	37.0	87.32	97.51724138	60.94827586	71.31034483	36.82	94.91666667	11	35	35	7.827615741	0	0	0	0	0	0	0	0	0	0	0	0	0	0	1	8.450295579	17.5	0.026628571
140	270.0	1	0	80	1	14.0	16	541.0	22	5.0	13.414	33.10479127	1	26.1	8.4	16.4	0.4	141.0	0.7	7.52	30.0	56.33333333	126.5416667	55.58333333	77.20833333		99.84615385	5	37	35	5.7375	0	0	0	0	0	0	0	0	0	0	1	0	0	0	1	10.88837902	9.0	0.060111111
141	244.0	1	0	77	0	19.0	27	493.0	14	5.0	13.528	33.10479127	0	24.9	7.9	11.1	0.6	145.0	2.2	7.52	31.0	85.65517241	120.6333333	60.36666667	80.16666667	36.63833333	99.80769231	3	31	34	1.073078704	0	0	0	0	0	0	0	0	0	0	0	0	0	0	1	9.92231212	14.0	0.035214286
142	220.0	1	0	77	0	20.0	22	402.0	20	10.4	13.552	32.50688705	0	22.6	6.9	15.8	2.1	142.0	3.8	7.17	38.0	90.6	155.96	58.82	89.80769231	37.06	98.6	7	47	38	190.9340278	1	0	0	1	0	0	0	0	1	0	0	0	1	0	1	7.056840923	9.6	0.041875
143	267.5	1	0	58	0	14.0	19	399.0	24	5.0	13.607	26.57308613	1	13.6	4.5	185.9	1.4	142.0	1.5			104.2142857	127.3333333	61.40740741	76.33333333	37.26444444	95.39285714	5	46	34	289.2416667	0	0	0	0	0	1	0	0	0	0	1	0	0	0	1	8.030431107	9.0	0.044333333
144	261.25	1	0	69	1	16.3	19	401.0	26	5.0	13.64	28.45096372	1	27.1	8.3	25.0	2.7	145.0	3.4	7.13	29.0	62.19230769	113.3114754	53.06557377	74.27868852	37.15857143	96.14	6	52	37	1.202777778	1	0	0	0	0	0	0	0	0	1	0	0	1	0	1	6.717367998	11.3	0.035486726
145	235.0	1	0	88	0	18.0	26	595.0	12	5.0	13.645	38.88936981	1	26.0	8.7	12.1	1.3	141.0	1.9	7.47	40.0	75.52173913	120.0851064	57.38297872	74.80851064	36.62777778	96.60869565	8	65	50	3.299155093	0	0	0	0	0	0	0	0	0	1	0	0	1	0	1	13.18238213	13.0	0.045769231
146	218.0	1	0	62	0	18.0	23	431.0	18	8.0	13.685	66.39053254	1	25.6	8.1	16.5	0.6	139.0	1.5	7.36	46.0	69.59090909	108.9090909	57.18181818	72.77272727	36.56285714	99.13636364	2	38	40	3.136099537	0	0	0	0	0	1	0	0	0	0	0	0	0	0	1	17.16037586	10.0	0.0431
147	225.0	1	0	55	0	18.0	22	502.0	18	5.0	13.726		0	32.2	10.6	12.4	0.7	142.0	1.5	7.35	42.0	96.85185185	121.3333333	69.0	79.66666667	37.2425	99.0	8	19	33	3.476886574	0	0	0	0	0	1	0	0	0	0	0	1	0	0	1		13.0	0.038615385
148	265.0	1	0	60	0	15.0	23	487.0	16	5.0	13.745	19.98163453	1	27.4	8.9	10.5	4.5	129.0	1.4			63.58064516	97.36666667	51.0	89.61290323	37.05428571	96.25806452	13	65	46	11.11471065	0	0	0	0	0	1	0	0	0	1	0	1	0	1	1	8.548959028	10.0	0.0487
149	222.5	1	0	91	0	18.0	22	442.0	20	6.0	13.861		1	37.5	12.8	11.4	0.8	137.0	109.0	7.45	36.0	81.61538462	126.2307692	68.46153846	82.46153846	37.11857143	98.76923077	3	40	40	2.059351852	0	0	0	1	0	0	0	0	0	0	0	0	0	0	0		12.0	0.036833333
150	252.5	1	0	46	0	18.0	24	365.0	21	7.0	13.897	36.14984391	1	33.4	11.0	7.4	0.8	139.0				78.25	120.1785714	67.82142857	80.39285714	37.2725	99.0	1	20	31	11.63310185	0	0	0	0	0	0	0	0	0	0	0	0	0	0	0	7.625454394	11.0	0.033181818
151	285.0	1	0	73	0	23.0	26	599.0	14	5.0	13.971	39.66942149	1	24.2	8.9	25.7	1.5	131.0	1.0	7.3	52.0	96.86666667	100.484375	40.3125	57.71875	36.34142857	97.71428571	8	55	34	10.52302083	1	0	0	0	0	0	0	0	0	0	0	0	1	0	1	10.51504406	18.0	0.033277778
152	233.0	1	0	82	0	17.0	23	558.0	15	5.6	14.19	22.45577523	1	29.0	10.2	18.6	0.7	134.0	3.8	7.47	37.0	80.05882353	116.5416667	54.43055556	74.38888889		98.79411765	3	38	32	2000.57309	0	0	0	0	0	0	0	0	0	0	0	0	0	0	1	11.65754398	11.4	0.048947368
153	253.3333333	1	0	62	0	16.0	20	557.0	18	5.0	14.247	28.3446712	0	32.9	10.8	22.7	0.9	144.0	1.2	7.4	37.0	70.75	123.1	66.7	89.4137931	36.91285714	97.42857143	4	46	40	24.88064815	0	0	0	1	0	0	0	0	1	0	0	0	0	0	1	9.330608416	11.0	0.050636364
154	237.5	1	0	73	1	15.0	26	390.0	18	5.0	14.447	31.90884989	1	40.1	13.1	8.6	1.2	142.0		7.42	35.0	111.1851852	128.5714286	94.53571429	104.8214286	36.835	98.42307692	4	35	38	14.24583333	0	0	0	1	0	0	0	0	0	0	0	0	0	0	1	5.66893424	10.0	0.039
155	202.0	1	0	64	0	20.0	26	487.0	16	6.0	14.509	36.63911846	1	27.7	8.9	17.0	0.9	136.0	2.0	7.28	54.0	86.10810811	104.3205128	51.02564103	67.34615385	37.11	99.02631579	1	31	24	1.415925926	0	0	0	0	0	0	0	0	0	0	0	0	0	0	0	8.548959028	14.0	0.034785714
156	290.6666667	1	0	48	1	20.0	25	392.0	20	8.0	14.598	20.41522491	1	24.6	8.1	13.6	0.9	143.0	2.0	7.23	46.0	83.7	101.90625	45.875	64.359375	36.43777778	99.83333333	8	46	32	2.976388889	0	0	0	0	0	0	0	0	0	0	0	0	0	0	1	6.372325899	12.0	0.032666667
157	276.0	1	0	45	0	24.0	29	555.0	14	5.0	14.848		1	20.2	7.5	4.5	1.9	148.0	1.4	7.46	42.0	79.41935484	121.5454545	69.12121212	87.57575758	37.0	100.0	8	29	29	2.276585648	0	0	0	0	0	0	0	0	0	0	0	1	0	0	0		19.0	0.029210526
158	227.0	1	0	57	0	16.0	20	749.0	14	5.0	14.901	25.54637282	1	22.5	8.8	12.3	0.7	142.0	1.1	7.46	33.0	80.30952381	100.2291667	64.875	76.77083333	36.67	98.32352941	2	28	32	1.349861111	0	0	1	0	0	0	0	0	0	1	1	0	0	0	1	13.14819366	11.0	0.068090909
159	225.0	1	0	81	1	24.0	28	515.0	16	5.0	14.939	25.72320499	1	27.0	9.7	8.9	1.2	139.0	1.1	7.48	28.0	70.82608696	124.5909091	62.13636364	77.31818182	36.67	99.47826087	6	39	34	8.356030093	1	0	0	0	0	0	0	0	0	0	0	0	1	1	1	10.75920277	19.0	0.027105263
160	248.0	1	0	24	0	20.0	24	487.0	19	5.0	14.962	27.87131324	1	14.4	8.6	18.1	0.5	139.0	1.1	7.43	33.0	117.56	104.0	56.4	71.56	37.19	98.66666667	3	23	32	5.311550926	0	0	0	0	0	0	0	0	0	0	0	0	0	0	0	9.801553758	15.0	0.032466667
161	235.0	1	0	61	1	21.0	25	500.0	18	5.0	14.994	28.55831038	1	30.5	9.4	5.5	0.8	141.0	1.7	7.42	50.0	100.04	131.2692308	90.68	101.56	37.19166667	95.32	6	59	49	5.833333333	0	0	0	0	0	0	0	0	0	0	0	0	0	0	0	8.777165327	16.0	0.03125
162	287.5	1	0	63	0	20.0	21	540.0	21	5.0	15.003	32.46618106	1	29.4	10.0	55.9	1.0	137.0	1.9	7.27	36.0	87.31034483	103.3103448	63.72413793	79.72413793	36.546	100.0	7	60	34	51.17134259	0	0	0	0	0	0	0	0	0	0	1	0	0	0	1	11.28149417	15.0	0.036
163	210.0	1	0	50	1	22.0	27	520.0	16	5.0	15.084		0	22.9	8.0	7.4	1.3	132.0	2.0	7.41	27.0	114.2258065	122.0909091	63.54545455	81.31818182	38.25230769	97.96666667	12	43	34	10.52423611	0	0	0	0	0	0	0	0	0	0	0	1	0	0	1		17.0	0.030588235
164	272.0	1	0	83	0	15.0	21	524.0	18	5.8	15.159	30.84254535	1	28.4	9.5	14.6	0.7	140.0	1.0	7.33	51.0	69.96296296	107.3703704	48.03703704	67.62962963	36.64285714	98.25925926	3	39	30	4.055046296	0	0	0	0	0	0	0	0	0	0	0	0	1	0	1	8.777807558	9.2	0.056956522
165	295.0	1	0	53	0	21.0	25	570.0	16	5.0	15.194	23.74948248	0	32.7	11.1	13.0	0.8	142.0	1.1	7.44	32.0	101.0	99.22580645	70.14516129	75.78333333	37.92571429	99.96551724	7	36	41	4.022349537	0	0	0	0	0	1	0	0	0	0	0	0	0	0	1	10.33619846	16.0	0.035625
166	234.0	1	0	63	0	18.0	26	498.0	16	5.0	15.227		1	33.8	11.0	21.5	0.7	144.0	1.1			107.4444444	165.9310345	98.75862069	121.9310345	36.38125	95.81481481	1	37	36	1319.097222	0	0	0	0	0	0	0	0	0	0	0	0	0	0	0		13.0	0.038307692
167	208.0	1	0	79	0	22.0	29	482.0	15	7.0	15.234	40.38703396	1	25.2	8.1	20.3	0.8	142.0	2.1	7.45	32.0	83.46153846	117.3333333	54.07407407	70.25925926	36.49230769	97.73076923	8	66	47	2.131122685	0	0	0	0	0	1	0	0	0	0	0	0	1	0	1	9.700921789	15.0	0.032133333
168	254.2857143	1	0	62	1	18.0	20	390.0	25	10.0	15.288	24.615153	1	28.0	9.1	4.3	0.6	138.0	4.4	7.32	39.0	120.8823529	125.5724638	72.86956522	84.85507246	36.84857143	98.33333333	9	67	45	12.15421296	1	0	0	0	0	0	0	0	1	0	0	0	0	1	1	7.072135785	8.0	0.04875
169	226.0	1	0	61	0	19.0	20	385.0	28	8.0	15.318	22.6953125	1	35.5	11.5	0.1	0.5	132.0	1.2			123.6666667	104.92	64.44	73.52	38.32263158	95.62962963	7	59	42	98.47077546	1	0	0	0	0	1	0	0	0	0	1	0	0	0	1	7.34508547	11.0	0.035
170	225.0	1	0	57	0	20.0	26	508.0	16	7.0	15.533		1	21.2	7.0	12.9	4.2	141.0	0.8	7.43	43.0	97.75	118.1071429	72.03571429	82.42857143	36.80111111	96.14285714	11	33	32	2.078298611	0	0	0	0	0	0	0	0	0	1	0	0	0	1	1		13.0	0.039076923
171	265.0	1	0	81	0	19.0	26	400.0	20	7.0	15.68	38.17520776	0	34.9	11.1	20.9	0.9	142.0	2.6	7.48	32.0	89.88461538	136.8275862	51.55172414	79.4137931	37.35	97.73076923	6	47	51	6.701041667	1	0	0	1	1	0	0	0	0	0	0	0	1	0	0	8.862105636	12.0	0.033333333
172	227.0	1	0	30	0	19.0	23	503.0	20	5.0	15.774	26.93602694	1	34.5	11.2	16.9	1.9	147.0	2.0	7.15	25.0	104.7777778	118.9107143	79.125	94.57142857	36.93454545	99.33333333	9	28	35	648.4986111	0	0	0	0	0	0	0	0	0	0	0	1	0	0	1	8.829828319	14.0	0.035928571
173	232.5	1	0	61	0	23.0	29	576.0	14	5.0	15.805	35.1125904	0	24.0	7.9	20.1	1.1	138.0		7.3	55.0	82.16216216	119.3414634	59.92682927	76.51219512	35.9	95.83333333	5	39	36	1211.563843	0	0	0	1	0	1	0	0	0	1	0	0	0	0	1	11.80908644	18.0	0.032
174	220.0	1	0	67	0	14.0	20	498.0	21	5.0	15.886	15.73320637	1	31.0	9.8	13.3	0.7	134.0				70.21276596	116.6956522	64.2826087	76.17777778	36.812	96.51111111	1	30	34	3.110381944	0	0	1	0	0	0	0	0	0	0	0	0	0	0	1	11.03332152	9.0	0.055333333
175	232.0	1	0	75	0	22.0	26	513.0	16	10.0	16.088	24.296875	1	25.3	9.0	13.0	0.5	139.0	1.6	7.31	51.0	78.38461538	113.5555556	53.11111111	75.07407407		96.46153846	2	35	31	1.034513889	0	0	0	0	0	0	0	0	0	0	0	0	0	0	1	9.787087912	12.0	0.04275
176	231.0	1	0	44	0	19.0	24	699.0	14	5.0	16.303		1	20.3	7.2	13.5	0.6	134.0	3.3	7.37	41.0	102.0425532	135.33	69.98	89.15	37.31162791	99.22916667	7	56	44	1.114872685	0	0	0	0	0	0	0	0	0	0	0	0	0	0	0		14.0	0.049928571
177	217.5	1	0	80	1	20.0	25	450.0	20	7.0	16.317		1	18.2	6.2	0.1	0.8	144.0	0.9	7.51	47.0	86.56	109.76	52.64	69.64	37.43111111	99.66666667	11	65	36	10.63297454	0	0	0	0	0	1	0	0	0	0	1	0	0	0	1		13.0	0.034615385
178	220.0	1	0	50	1	22.0	25	421.0	22	8.0	16.338		0	30.2	9.2	18.5	0.6	147.0	1.0	7.26	54.0	107.3478261	107.7272727	61.31818182	72.31818182	37.07333333	99.17391304	3	41	36	14.06605324	0	0	0	0	0	0	0	0	0	0	1	0	0	0	0		14.0	0.030071429
179	207.5	1	0	53	1	23.0	25	372.0	23	12.0	16.351	27.89936182	0	18.0	5.8	24.2	1.7	140.0	1.6	7.43	32.0	80.57894737	104.4871795	80.12820513	87.63157895	38.3324	99.47368421	11	51	36	0.766666667	1	0	0	0	0	0	0	0	0	0	0	0	0	0	1	5.790243751	11.0	0.033818182
180	287.5	1	0	68	0	26.0	34	498.0	14	6.0	16.398	34.14814815	1	13.7	4.7	8.8	1.4	141.0	5.6	7.46	42.0	81.0	127.0689655	58.65517241	84.55172414	36.865	97.10344828	11	41	27	8.993715278	0	0	0	0	0	1	1	0	0	0	0	1	1	1	1	11.49690645	20.0	0.0249
181	212.5	1	0	75	0	23.0	31	447.0	16	8.0	16.471	40.0390625	1	32.1	10.9	16.1	1.1	141.0		7.31	48.0	71.12121212	107.9069767	62.58139535	77.41860465	36.87	98.18421053	1	36	35	4.719918981	0	0	0	0	0	0	0	0	0	0	0	0	0	0	1	8.527930403	15.0	0.0298
182	224.0	1	0	66	0	20.0	26	569.0	16	5.0	16.506		1	30.1	9.8	25.7	1.4	142.0	1.6	7.48	39.0	98.26984127	101.530303	51.71212121	67.54545455	37.24571429	98.0	4	59	44	2.570497685	0	0	0	0	0	0	0	0	0	1	1	0	1	0	1		15.0	0.037933333
183	220.0	1	0	42	0	17.0	28	479.0	16	5.0	16.524		1	24.8	9.0	12.7	2.1	138.0	2.0	7.54	39.0	71.10810811	102.0571429	50.91428571	67.11428571	36.31916667	98.97297297	12	47	33	57.35763889	0	0	0	0	0	0	0	0	0	0	0	1	0	0	1		12.0	0.039916667
184	287.5	1	0	67	1	16.0	27	365.0	21	6.0	16.526	21.50188649	0	36.5	11.6	12.8	0.2	136.0	0.7	7.41	53.0	87.09090909	114.8695652	63.56521739	79.7826087	37.1956	98.68181818	4	28	45	5.355613426	0	0	0	0	0	0	0	0	0	0	0	0	0	1	0	7.34613372	10.0	0.0365
185	237.5	1	0	74	0	20.0	27	520.0	16	7.0	16.715	28.3203125	1	23.0	8.2	20.5	0.9	144.0	0.6	7.46	38.0	66.35714286	111.2857143	41.35714286	62.0		99.10714286	2	43	33	2.133055556	0	1	0	0	0	1	0	0	0	0	0	0	0	0	1	9.920634921	13.0	0.04
186	228.3333333	1	0	47	0	33.0	38	318.0	18	16.7	16.744		0	19.2	6.2	11.2	1.6	138.0	1.1	7.42	37.0	83.29166667	117.75	63.30882353	80.47058824	36.61666667	95.625	14	44	36	809.1121412	0	0	0	1	0	0	0	0	0	0	0	1	0	1	1		16.3	0.019509202
187	216.0	1	0	72	0	22.0	27	574.0	15	8.0	16.876		0	30.3	8.9	15.1	0.8	150.0	0.7	7.3	48.0	89.96	123.1346154	56.94230769	89.1	36.805	97.04	7	73	55	13.12422454	0	0	1	0	1	0	0	0	0	0	0	0	0	0	1		14.0	0.041
188	284.0	1	0	52	0	22.0	25	351.0	26	10.0	16.993	29.78879706	0	20.6	6.8	13.5	0.7	136.0	0.7	7.38	36.0	94.40740741	99.89655172	42.5862069	56.43103448	37.9775	99.25925926	8	40	38	12.22222222	0	0	0	0	0	1	0	0	0	0	1	0	0	0	1	6.161570059	12.0	0.02925
189	202.020202	1	0	71	0	24.0	32	530.0	14	7.0	17.088		0	24.7	8.4	4.5	0.6	144.0	3.0	7.42	38.0	82.40625	138.71875	64.5	95.4375	36.73714286	96.4375	4	34	33	3.848564815	0	0	0	0	0	0	0	0	0	0	0	0	0	0	0		17.0	0.031176471
190	205.0	1	0	62	0	9.3	21	445.0	21	5.0	17.263		1	27.6	10.3	10.6	3.9	137.0	1.7			78.92	110.2083333	64.66666667	78.0	36.48333333	94.44	11	59	32	16.63153935	0	0	0	0	0	0	0	0	0	0	0	1	0	1	1		4.3	0.103488372
191	203.3333333	1	0	66	0	21.0	28	552.0	16	5.0	17.311		1	24.2	8.1	16.7	0.6	145.0	0.9			105.3666667	135.0714286	65.71428571	82.21428571	36.94416667	95.9	1	25	25	8.70412037	0	0	0	0	0	0	0	1	0	0	0	0	0	0	1		16.0	0.0345
192	285.7142857	1	0	75	1	23.0	31	410.0	20	5.0	17.679		1	33.6	10.8	29.2	0.4	150.0	1.4	7.48	52.0	98.5	111.9230769	52.76923077	72.11538462	37.17666667	95.37037037	1	47	38	2.467685185	0	0	0	0	0	1	0	0	0	0	0	0	1	0	0		18.0	0.022777778
193	206.0	1	0	85	0	25.0	33	567.0	14	5.0	17.892	29.296875	1	26.0	8.6	13.5	0.6	143.0	2.3	7.48	36.0	80.76086957	108.8666667	52.71111111	70.4	36.66363636	97.70731707	3	31	34	3.080914352	0	0	0	0	0	1	0	0	0	0	0	0	0	0	1	10.81730769	20.0	0.02835
194	236.0	1	0	49	1	15.0	23	450.0	22	6.0	17.949	28.54071159	0	37.6	12.4	14.7	1.0	154.0	1.3	7.46	37.0	94.12	123.3103448	72.17241379	89.93103448	37.6	98.30769231	3	27	32	12.89444444	0	0	0	1	0	0	0	0	0	0	0	0	0	0	1	9.056877189	9.0	0.05
195	225.0	1	0	78	1	24.0	30	355.0	24	7.0	17.952	25.07201103	0	26.0	8.0	7.8	4.2	143.0	1.9	7.46	31.0	106.3076923	118.0526316	73.73684211	88.78947368		99.44444444	5	56	52	4.293055556	0	1	0	0	0	0	0	0	0	1	0	0	1	1	1	7.144869782	17.0	0.020882353
196	209.0	1	0	67	0	25.0	28	569.0	18	5.3	18.217	28.52042679	1	21.0	6.9	8.1	0.6	143.0	0.7	7.39	40.0	78.95833333	113.9259259	60.33333333	86.40740741	36.27714286	97.95238095	2	33	31	1.189652778	0	0	0	0	0	0	0	0	0	0	0	0	0	0	0	11.45191805	19.7	0.028883249
197	268.0	1	0	64	0	28.0	34	447.0	16	12.0	18.223		1	35.2	11.1	26.2	1.1	133.0	1.3	7.37	51.0	79.8045977	110.9310345	58.31034483	69.91954023	36.593	97.10344828	4	40	34	1159.969433	0	0	0	0	0	1	0	0	0	0	0	0	1	0	1		16.0	0.0279375
198	267.5	1	0	65	0	22.0	23	486.0	24	8.0	18.289	46.02387511	1	37.6	12.5	22.1	0.8	135.0	1.0	7.23	59.0	84.20689655	106.9642857	57.35714286	73.46428571	37.5775	95.4	5	36	31	9.649421296	0	0	0	0	0	0	0	0	0	0	0	0	1	0	1	8.531404698	14.0	0.034714286
199	216.6666667	1	0	67	0	17.0	30	319.0	24	6.0	18.382	37.24517906	0	36.8	10.0	14.6	1.1	159.0	1.1	7.43	55.0	57.78378378	114.3888889	55.55555556	73.08333333	37.315	96.45945946	8	43	38	162.0166667	0	0	0	0	0	1	0	0	0	0	0	0	1	0	1	5.599831478	11.0	0.029
200	295.0	1	0	35	0	22.0	28	694.0	14	5.0	18.567	35.51020408	0	31.3	10.2	25.5	0.6	138.0		7.32	46.0	105.8	102.2352941	65.76470588	77.58823529	37.16642857	98.24137931	3	22	28	2.090046296	0	0	0	0	0	0	0	0	0	0	0	0	0	0	0	10.50464687	17.0	0.040823529
201	280.0	1	0	80	0	0.0	28	407.0	15	6.1	18.577	28.22838647	0	22.8	6.6	14.1	1.0	146.0	1.7			103.9615385	103.96	57.32	68.52	36.99833333	99.88461538	8	70	53	19.86319444	0	1	0	1	0	1	0	0	1	1	0	0	1	0	1	7.380408371	-6.1
202	205.0	1	0	40	0	28.0	32	518.0	18	5.0	18.732		0	27.2	9.4	26.9	0.7	145.0	1.1	7.3	38.0	126.9642857	130.9272727	76.10909091	93.69090909	37.07636364	96.98214286	3	35	37	2.448402778	0	0	0	0	0	0	0	0	0	0	0	0	1	0	0		23.0	0.022521739
203	244.0	1	0	79	0	16.0	23	429.0	25	6.0	18.919	26.953125	1	34.0	11.3	20.2	1.1	143.0	2.2	7.42	29.0	75.02941176	109.2040816	62.7755102	80.80612245	36.67428571	99.75757576	9	53	39	10.27446759	0	0	0	0	0	0	0	1	0	0	0	0	0	0	1	8.18452381	10.0	0.0429
204	262.0	1	0	54	1	20.0	28	440.0	22	5.0	19.447		1	25.0	8.3	10.3	0.8	132.0	1.8	7.37	43.0	95.36	111.875	59.16666667	71.33333333	37.17571429	97.52	6	32	40	4.379166667	0	0	0	0	0	0	0	0	0	0	0	1	0	0	0		15.0	0.029333333
205	260.0	1	0	87	0	20.0	24	525.0	23	5.0	19.525	29.40904253	1	27.5	9.5	15.1	1.0	139.0	1.0	7.37	46.0	87.92	157.8461538	54.61538462	86.76923077	37.57	99.96	1	36	41	10.14284722	0	0	0	0	0	1	0	0	0	0	0	0	0	0	0	12.935495	15.0	0.035
206	240.0	1	0	43	0	22.0	25	399.0	28	8.0	19.707	22.4609375	1	23.0	7.2	3.5	0.9	131.0	2.8			110.375	96.35483871	62.12903226	69.61290323	36.625	98.71875	3	25	29	6.961296296	0	0	0	0	0	0	0	0	0	0	0	1	0	0	1	7.612179487	14.0	0.0285
207	280.0	1	0	74	0	19.0	26	535.0	20	5.0	19.923	32.38378685	0	29.4	9.8	10.3	1.7	130.0	1.2	7.4	24.0	64.07142857	122.5744681	58.34042553	83.05434783	37.075	99.3255814	6	46	36	3.767800926	1	0	0	0	0	0	0	0	0	0	0	0	1	0	1	8.962074511	14.0	0.038214286
208	224.0	1	0	82	0	17.0	27	708.0	14	5.0	20.399	26.19140625	1	25.2	8.6	14.8	0.7	143.0	3.8	7.32	52.0	82.38709677	122.34375	49.03125	69.1875	36.29655172	97.22580645	9	63	55	2.204259259	0	0	0	0	0	0	0	0	0	0	0	0	1	0	1	13.50732601	12.0	0.059
209	260.0	1	0	50	0	28.0	34	617.0	15	5.0	20.407	25.60553633	1	41.5	12.6	21.4	6.8	144.0	2.0	7.23	38.0	93.67741935	113.2666667	74.76666667	86.9	36.78833333	99.37931034	8	50	45	21.83402778	0	0	0	0	0	0	1	0	0	1	0	0	0	1	1	10.02991092	23.0	0.026826087
210	212.0	1	0	58	0	16.0	30	527.0	16	6.0	20.658		1	29.0	10.1	9.7	0.6	139.0	0.6	7.37	44.0	61.33898305	127.3916667	63.81666667	85.8	36.51833333	95.5862069	0	28	27	2.966666667	0	0	1	0	0	0	0	0	0	0	0	0	0	0	0		10.0	0.0527
211	240.0	1	0	76	0	22.0	37	493.0	14	10.0	20.968	39.35250923	0	31.9	10.5	6.8	0.7	142.0		7.42	44.0	70.10714286	139.2142857	75.35714286	98.92857143	36.12571429	100.0	3	43	42	10.77833333	0	0	0	0	0	1	0	0	0	0	0	0	1	0	1	9.92231212	12.0	0.041083333
212	292.5	1	0	77	0	17.0	28	609.0	16	5.0	21.008	31.97741682	1	22.2	8.2	14.6	0.6	137.0	0.9	7.37	44.0	84.3030303	98.04411765	54.63235294	70.55882353		97.42424242	1	47	37	5.220914352	1	0	0	0	0	1	0	0	0	0	0	0	0	0	1	15.0051742	12.0	0.05075
213	222.5	1	0	81	0	20.0	27	439.0	24	7.0	21.167		0	34.5	10.9	9.6	3.1	148.0	1.1	7.38	37.0	43.97727273	126.7340426	57.5	76.18085106	36.88142857	99.93181818	7	53	33	652.6388889	0	0	1	0	0	1	0	0	0	1	0	0	0	0	1		13.0	0.033769231
214	275.0	1	0	27	0	20.0	27	434.0	25	6.0	21.266	25.10444503	1	26.8	8.8	23.0	0.7	140.0	2.2	7.41	39.0	99.52	98.68	64.8	72.12	37.35777778	97.68	12	36	44	21.88497685	0	0	0	0	0	0	0	0	0	0	0	0	0	0	1	7.870017771	14.0	0.031
215	212.0	1	0	61	0	15.0	29	349.0	25	7.0	21.376	44.95317378	0	43.1	13.8	11.9	1.8	144.0	1.5	7.33	44.0	60.28	126.6	66.0	87.32	36.99285714	96.52	4	40	28	4.193773148	0	0	0	0	0	1	0	0	0	1	0	0	0	0	1	7.2911879	8.0	0.043625
216	235.0	1	0	53	0	28.0	31	259.0	34	16.0	21.575	38.39060559	1	28.5	8.6	23.3	3.5	138.0	1.4	7.25	69.0	77.48148148	125.6923077	64.92307692	88.03846154	36.75833333	93.88888889	10	51	34	19.14601852	0	0	0	0	0	1	0	0	0	0	0	0	1	1	1	4.696623509	12.0	0.021583333
217	225.0	1	0	68	1	24.0	36	525.0	16	5.0	21.815	26.34649403	1	29.3	9.2	19.4	9.3	141.0	134.0	7.56	32.0	104.8974359	126.6875	63.725	78.7625	37.825	98.3030303	8	66	64	12.04646991	0	0	0	1	0	1	0	0	0	1	0	0	0	1	1	9.520182788	19.0	0.027631579
218	214.0	1	0	41	0	23.0	29	509.0	22	5.0	21.948		0	23.9	8.4	16.9	0.4	140.0	1.3	7.36	56.0	121.875	100.0428571	62.11428571	74.48571429	37.07857143	98.64705882	3	28	40	1.809756944	0	0	0	0	0	0	0	0	0	0	0	0	0	0	1		18.0	0.028277778
219	230.0	1	0	40	0	25.0	32	735.0	14	5.0	22.185		0	20.5	9.9	27.9	1.2	140.0	1.5	7.57	25.0	146.36	119.6727273	67.55454545	82.64545455	37.865	99.75	5	59	45	10.26945602	0	0	0	0	0	0	0	0	0	0	0	0	0	0	1		20.0	0.03675
220	215.0	1	0	63	0	22.0	27	682.0	18	5.0	22.256		1	24.0	7.6	13.7	1.1	137.0	2.5	7.31	47.0	116.4814815	127.5185185	51.03703704	72.11111111	38.512	96.65517241	4	33	33	3.625335648	0	0	0	0	0	0	0	0	0	0	1	1	1	0	1		17.0	0.040117647
221	202.5	1	0	65	1	23.0	30	556.0	18	8.7	22.411	47.54818594	0	29.1	9.1	4.8	1.5	142.0	2.4	7.05	47.0	112.9666667	108.390625	53.875	68.578125	37.29846154	97.77777778	9	47	44	28.875	1	0	0	0	0	1	0	1	0	0	0	0	1	0	1	9.313856875	14.3	0.038881119
222	217.5	1	0	76	0	22.0	29	592.0	19	5.0	22.597		0	29.9	9.7	13.8	0.6	142.0	1.0	7.45	36.0	48.06896552	126.3793103	60.55172414	83.89655172		98.17857143	3	42	32	3.218298611	1	0	1	0	0	0	0	0	0	0	0	0	0	0	1		17.0	0.034823529
223	218.0	1	0	59	0	26.0	36	454.0	20	5.0	22.691		1	34.2	11.3	8.0	0.7	137.0	1.1	7.38	42.0	80.39285714	106.4642857	53.82142857	66.17857143	36.71	95.17857143	5	32	31	14.35356481	0	0	0	0	0	0	0	0	0	0	0	0	0	0	1		21.0	0.021619048
224	237.5	1	0	81	1	26.0	31	492.0	20	12.0	23.144	25.27485902	0	38.4	12.3	17.9	1.2	145.0	3.4	7.3	24.0	55.46875	112.75	62.0625	76.28125	33.35	97.78125	7	50	47	0.279027778	0	0	0	1	0	0	0	0	0	0	0	0	0	0	1	9.902185726	14.0	0.035142857
225	232.0	1	0	67	0	23.0	31	570.0	19	6.0	23.88	39.45204294	1	22.4	7.7	11.1	0.9	138.0	1.1	7.38	37.0	77.14814815	115.5517241	57.79310345	77.13333333	37.2962963	97.88888889	4	37	40	1.257083333	1	0	0	0	0	0	0	0	0	0	0	0	1	0	1	12.62850053	17.0	0.033529412
226	235.0	1	0	62	0	23.0	30	511.0	24	5.0	25.239	34.65136054	0	24.5	9.1	21.4	0.7	144.0	1.1	7.48	24.0	67.65384615	107.28	50.28	64.76	37.00833333	99.96296296	10	46	33	3.802592593	0	0	0	1	0	0	0	0	0	0	0	0	0	0	1	8.560037523	18.0	0.028388889
227	240.0	1	0	52	0	30.0	35	389.0	24	15.8	25.526	49.95408632	1	42.0	13.9	21.1	0.9	137.0	1.0	7.25	47.0	63.70967742	119.0909091	79.75757576	95.15151515	34.275	99.71875	5	29	26	2.27193287	0	0	0	0	0	0	0	0	0	0	0	0	0	0	1	6.828634624	14.2	0.027394366
228	204.0	1	0	41	0	23.0	35	637.0	16	5.0	25.969	40.03684807	0	35.8	11.9	16.0	0.7	141.0	2.3	7.31	47.0	99.57142857	126.4736842	76.26315789	86.89473684	37.04666667	97.6	4	27	27	3.848483796	0	0	0	0	0	0	0	0	0	0	0	0	0	0	0	10.67073171	18.0	0.035388889
229	213.0	1	0	91	1	0.0	24	395.0	26	5.0	26.671		1	34.6	11.1	12.2	0.7	147.0	1.2	7.34	42.0	93.07692308	113.4	59.72	71.69230769	36.5775	99.28	5	36	36	4.05744213	0	0	0	1	1	0	0	0	0	0	0	1	0	0	1		-5.0
230	277.5	1	0	41	0	19.0	25	515.0	26	11.0	27.557		1	30.1	9.9	12.7	3.3	144.0	4.6	7.31	19.0	131.8518519	104.9807692	62.76923077	75.94	38.09444444	98.03703704	14	50	42	8.786921296	1	0	0	0	0	1	0	0	0	1	0	1	0	0	1		8.0	0.064375
231	227.5	1	0	85	0	22.0	32	520.0	24	10.4	32.044	31.7417889	1	29.6	9.5	29.9	1.3	136.0	1.2			110.3333333	102.8076923	43.42307692	57.80769231	36.98666667	98.28	6	43	45	779.1458333	0	0	0	0	0	1	0	0	0	1	0	0	0	0	1	8.093889114	11.6	0.044827586
232	227.5	1	0	27	0	22.0	34	427.0	28	10.0	32.807	42.94117647	0	32.0	9.8	10.7	0.7	141.0	0.8	7.33	45.0	107.88	107.52	69.48	80.88	38.04857143	94.4	1	24	32	3.712256944	0	0	0	0	0	0	0	0	0	0	0	0	0	0	0	6.941283569	12.0	0.035583333
233	235.0	1	0	65	0	31.0	45	440.0	22	13.0	34.151	24.91625579	1	33.8	10.0	16.7	1.1	143.0	2.2	7.27	45.0	106.9230769	108.46	54.8	67.16	37.635	98.91666667	6	51	45	1731.319444	0	0	0	0	0	1	0	0	0	0	0	1	1	0	1	7.97881986	18.0	0.024444444
234	222.0	1	0	57	0	0.0	20	470.0	33	5.0	34.2	36.75605501	1	22.3	7.5	19.6	1.1	139.0	0.8	7.34	38.0	81.76666667	104.2758621	57.03448276	69.82758621	37.26285714	98.61290323	4	40	43	3.69525463	0	0	0	0	0	1	0	0	0	0	0	0	1	0	1	9.459405064	-5.0
235	215.0	1	0	88	1	24.0	36	450.0	30	5.0	35.06	19.84375	0	26.4	8.8	13.3	0.9	137.0	771.0	7.59	25.0	58.6	139.8513514	57.66216216	81.59459459	36.64222222	98.93939394	2	53	44	9.581944444	0	0	0	0	1	0	0	0	0	0	0	0	0	0	0	8.585164835	19.0	0.023684211
236	263.3333333	1	0	76	0	24.0	35	770.0	21	5.0	40.409		1	20.2	6.9	14.5	1.6	143.0	1.5	7.28	33.0	101.2068966	125.78125	62.75	88.03225806	37.35	97.4	3	52	37	3.117141204	0	0	0	0	0	1	0	0	0	0	1	0	1	0	0		19.0	0.040526316
237	270.0	1	1	42	0	15.0	17	355.0	10	5.0	4.175	26.42445213	1	24.7	7.9	25.6	6.2	140.0	0.9			70.67857143	143.8928571	69.35714286	92.32142857	37.39	99.82142857	9	35	17	9.018090278	0	0	0	0	0	0	0	0	0	1	0	0	0	1	1	5.377484246	10.0	0.0355
238	278.0	1	1	59	0	15.0	17	456.0	12	5.0	6.435	25.88235294	1	27.4	9.7	14.1	0.9	135.0		7.31	51.0	84.15151515	112.0	68.05882353	82.38235294	37.25714286	98.39393939	1	26	28	1.293923611	0	0	0	0	0	1	0	0	0	0	0	0	0	0	1	6.907416384	10.0	0.0456
239	225.0	1	1	82	0	16.0	18	384.0	15	5.0	7.056	25.2734375	1	17.9	5.7	59.8	1.1	141.0	0.6	7.41	36.0	65.49230769	121.6363636	43.1969697	66.75757576	36.87125	98.47761194	10	69	51	7.43525463	1	0	0	1	0	0	0	0	0	0	1	1	0	0	1	6.746784735	11.0	0.034909091
240	216.6666667	1	1	91	0	11.0	12	406.0	20	5.4	7.321	24.03982426	1	33.0	10.8	15.9	1.0	143.0	1.2	7.46	32.0	87.92	97.33333333	60.33333333	68.58333333	36.95166667	99.08	10	76	48	51.66944444	0	0	1	0	0	0	0	0	0	0	0	0	0	0	1	6.324381581	5.6	0.0725
241	292.0	1	1	51	0	16.0	18	500.0	12	5.0	7.35	33.02809573	1	27.0	9.3	15.2	0.6	142.0	1.6	7.38	45.0	92.0	116.5925926	60.66666667	76.77777778	36.83	98.04347826	1	26	24	1.339699074	0	0	1	0	0	0	0	0	0	0	0	0	1	0	1	9.548180117	11.0	0.045454545
242	255.0	1	1	77	0	13.0	15	488.0	14	5.0	7.365	22.71201911	0	33.6	11.0	10.1	1.4	149.0				70.44117647	151.8243243	63.36486486	90.5	35.62692308	97.44117647	3	21	26	11.155625	0	0	0	0	0	0	0	0	0	0	0	0	0	0	1	5.612679134	8.0	0.061
243	277.5	1	1	60	0	13.0	15	500.0	14	5.0	7.546	30.46875	1	29.9	10.5	10.4	1.0	139.0	0.8	7.28	49.0	103.2941176	102.4722222	59.45833333	73.38888889	37.098	99.42424242	4	43	37	380.5997338	0	0	0	0	0	1	1	0	0	0	1	0	0	0	1	8.784875958	8.0	0.0625
244	285.0	1	1	30	0	12.0	15	486.0	14	5.0	7.668	25.03961068	1	24.0	7.9	17.3	0.6	136.0	0.8	7.39	43.0	84.75	118.03125	60.8125	77.65625	36.51821429	98.28125	5	22	30	2.191365741	0	0	0	0	0	0	0	0	0	0	0	0	0	0	1	5.89834458	7.0	0.069428571
245	290.0	1	1	68	0	13.0	15	450.0	16	5.0	7.762	24.41176471	1	24.8	8.2	17.4	1.0	142.0	0.9	7.39	42.0	91.86363636	106.9821429	53.73214286	68.30357143	36.75833333	97.68181818	3	29	36	1.340520833	1	0	0	0	0	0	0	0	0	1	0	0	0	0	0	6.816529326	8.0	0.05625
246	225.0	1	1	64	0	15.0	17	476.0	14	5.2	7.902		1	38.1	13.1	13.7	1.2	141.0	0.8	7.41	35.0	47.63888889	108.1388889	62.08333333	77.61111111		99.90909091	4	31	32	5.175092593	1	0	0	0	0	0	0	0	0	0	0	0	0	0	0		9.8	0.048571429
247	282.0	1	1	75	0	14.0	15	512.0	15	5.0	7.903	24.8015873	1	32.4	10.6	9.1	0.9	141.0	1.5	7.34	38.0	94.25	115.44	50.88	72.0	37.37833333	97.73913043	7	35	42	2.607083333	1	0	0	0	0	0	0	1	0	0	0	0	0	0	1	7.975574802	9.0	0.056888889
248	266.6666667	1	1	59	0	14.0	16	450.0	16	5.0	8.114	27.7877551	1	34.4	11.0	16.6	1.1	139.0	1.3	7.38	46.0	78.70588235	108.0	58.88888889	74.11111111	36.74	97.76470588	2	26	31	1.107743056	0	0	0	0	0	0	0	0	0	0	0	0	0	0	1	6.377008758	9.0	0.05
249	270.0	1	1	91	1	14.0	17	414.0	16	5.0	8.114		1	35.0	11.4	8.8	1.3	139.0	1.0	7.4	34.0	63.57692308	121.8863636	62.97727273	80.75	37.05571429	98.34615385	6	60	46	8.405381944	0	0	1	0	1	0	0	0	0	1	0	0	0	0	0		9.0	0.046
250	297.5	1	1	73	0	17.0	17	529.0	14	5.5	8.165	31.25	1	22.6	7.8	11.2	1.2	139.0	1.9	7.45	38.0	86.82608696	103.9903846	57.125	73.03921569	36.692	99.45652174	3	37	36	1.949826389	0	0	0	0	0	0	0	0	0	0	0	0	1	0	1	9.294398763	11.5	0.046
251	232.0	1	1	67	0	14.0	17	429.0	16	5.1	8.442	33.83411185	1	27.1	9.1	23.2	1.1	136.0	1.4	7.38	41.0	79.0	106.7	52.86666667	67.4	36.7425	96.86206897	3	36	40	1.324537037	0	0	0	0	0	1	0	0	0	0	0	0	0	0	1	5.852979699	8.9	0.048202247
252	290.0	1	1	35	0	20.0	21	400.0	16	5.0	8.467	33.20287842	0	39.0	12.9	13.2	1.8	144.0	1.2	7.23	43.0	102.7391304	118.0434783	72.43478261	85.91304348	37.31375	98.91304348	1	30	30	1.83318287	0	0	0	0	0	0	0	0	0	0	0	0	0	0	0	5.457323728	15.0	0.026666667
253	247.5	1	1	61	0	14.0	17	433.0	16	5.0	8.487	24.60758322	1	28.8	8.8	40.8	1.4	133.0	1.3	7.4	30.0	86.16129032	104.4285714	57.97142857	73.88571429	37.63	99.5483871	8	54	50	589.7749306	0	0	0	0	0	0	0	0	0	0	0	1	1	0	1	5.907552936	9.0	0.048111111
254	292.0	1	1	59	0	13.0	18	390.0	16	5.0	8.561	21.55102041	0	21.8	7.0	9.2	1.8	137.0	1.1	7.29	53.0	70.86046512	126.372093	62.27906977	85.88372093	36.95769231	99.81818182	10	36	32	4.086030093	1	0	0	0	0	1	0	0	0	0	0	1	0	0	0	5.526740923	8.0	0.04875
255	282.5	1	1	28	0	14.0	16	447.0	17	5.0	8.564		0	21.9	7.7	28.4	1.1	138.0	1.2	7.23	42.0	119.6470588	113.8823529	64.61764706	81.20588235	36.91769231	99.97058824	1	30	33	4.026481481	0	0	0	0	0	0	0	0	0	0	0	0	0	0	1		9.0	0.049666667
256	272.0	1	1	85	0	14.0	17	500.0	14	5.0	8.575	36.20591836	1	28.2	9.0	21.4	0.8	138.0	1.1	7.42	37.0	79.03703704	123.2666667	72.2	89.0	36.51375	98.60714286	1	35	44	1.986030093	0	0	0	0	0	0	0	0	0	0	0	1	0	0	0	6.422937595	9.0	0.055555556
257	226.0	1	1	64	0	15.0	18	482.0	14	5.0	8.597	24.89197531	1	25.0	8.5	14.9	1.0	138.0	1.3	7.37	48.0	78.97142857	101.0857143	50.78571429	68.58571429		97.65714286	4	28	27	1.2209375	0	0	0	0	0	0	0	0	0	0	0	0	0	0	1	6.416742106	10.0	0.0482
258	273.3333333	1	1	65	0	12.0	16	436.0	16	5.3	8.648		1	26.3	8.3	18.0	1.6	148.0	1.4	7.33	49.0	107.4	95.22857143	66.11428571	74.44444444	37.39444444	98.41176471	8	48	39	7.475011574	0	0	0	0	0	0	0	0	0	0	0	0	0	0	1		6.7	0.065074627
259	262.0	1	1	88	0	16.0	18	509.0	14	5.0	8.729	24.81096408	1	24.5	8.3	18.1	0.8	138.0	1.0	7.48	32.0	78.39130435	106.5	53.18181818	70.95454545		99.56521739	5	45	36	5.108969907	0	0	0	0	0	0	0	0	0	0	0	0	0	0	1	6.462999644	11.0	0.046272727
260	207.5	1	1	65	1	16.0	19	438.0	15	5.3	8.789		0	41.0	14.0	19.5	1.0	151.0	2.8	7.28	46.0	95.74074074	130.9032258	68.74193548	88.09677419	34.62	98.17241379	7	39	38	0.335949074	0	0	0	0	0	0	0	0	0	0	0	0	0	0	1		10.7	0.040934579
261	243.3333333	1	1	68	0	12.5	16	408.0	18	5.0	8.816	28.90501359	0	28.6	9.8	14.7	1.1	141.0	0.9	7.37	46.0	71.55555556	109.9473684	55.73684211	70.15789474	36.935	98.22222222	3	34	32	1.913101852	0	0	0	0	0	0	0	0	0	0	1	0	1	0	0	5.241117077	7.5	0.0544
262	290.0	1	1	56	0	17.0	18	334.0	20	8.3	8.936	22.78182449	1	32.3	10.5	15.1	2.1	138.0	3.4	7.31	37.0	66.15384615	99.1557377	54.98360656	69.40163934	36.27083333	98.86046512	10	50	44	207.3435764	0	0	0	0	1	0	0	0	0	1	0	0	0	0	1	6.378184318	8.7	0.038390805
263	228.0	1	1	86	0	16.0	18	396.0	18	5.8	9.011	25.69795918	1	26.4	9.5	18.7	0.9	136.0	1.5	7.41	45.0	75.57142857	113.6774194	52.11290323	72.80645161	36.39666667	98.7	2	39	41	1.365347222	0	0	0	0	0	0	0	0	0	0	0	0	0	0	1	5.611767707	10.2	0.038823529
264	210.0	1	1	63	0	15.0	17	480.0	16	5.0	9.032	34.74940033	1	30.5	10.6	33.1	1.3	143.0	1.4	7.36	41.0	89.4	109.75	64.8125	77.5625	37.02125	96.8	5	37	37	1.316990741	1	0	0	0	0	0	0	0	0	0	0	0	0	0	1	6.548788474	10.0	0.048
265	236.0	1	1	60	0	14.0	17	396.0	18	6.0	9.081	27.84205693	1	32.2	9.9	13.7	1.0	138.0	1.6	7.37	43.0	97.73913043	97.91071429	61.23214286	72.76785714	36.93111111	97.0	3	23	27	1.98068287	0	0	0	0	0	0	0	0	0	0	0	0	0	0	0	6.442586145	8.0	0.0495
266	234.0	1	1	81	0	16.0	17	543.0	15	5.0	9.179	29.60484787	1	23.4	7.6	15.5	0.7	142.0	2.8	7.43	34.0	65.85714286	112.25	52.07142857	68.96428571	36.42666667	100.0	3	45	31	3.320902778	0	0	0	0	0	0	0	0	0	1	0	0	1	0	1	7.408316961	11.0	0.049363636
267	248.5714286	1	1	73	0	10.0	12	429.0	23	5.0	9.186	23.0822061	1	21.8	7.0	21.1	1.9	141.0	1.6	7.35	37.0	106.9	124.5441176	46.70588235	69.27272727	37.354375	99.6	13	55	40	38.18635417	1	0	1	0	0	1	0	0	0	1	0	0	1	0	1	5.510880456	5.0	0.0858
268	212.5	1	1	45	0	11.0	15	481.0	16	5.6	9.277	25.6941428	1	27.8	9.1	11.3	0.7	143.0	0.6	7.56	35.0	82.20833333	106.5333333	65.0	77.13793103	37.57	99.25	4	28	26	14.36572917	0	0	0	0	0	0	0	0	0	0	0	1	0	0	1	6.996770721	5.4	0.089074074
269	202.5	1	1	49	0	16.0	20	445.0	15	5.0	9.485	44.4982699	1	25.8	8.4	13.5	0.7	140.0	1.2	7.35	56.0	83.36842105	102.1125	65.7375	78.9125		99.02631579	2	21	31	3.397939815	0	0	1	0	0	1	0	0	0	0	0	0	0	0	0	6.740790111	11.0	0.040454545
270	210.0	1	1	28	0	19.0	21	467.0	15	5.0	9.611	38.14314301	0	38.3	12.2	22.4	1.1	138.0	0.8	7.32	51.0	68.88461538	136.0769231	64.5	84.19230769	37.45857143	98.7037037	0	16	25	16.36295139	0	0	0	1	0	0	0	0	0	0	0	0	0	0	0	5.48598548	14.0	0.033357143
271	255.0	1	1	81	0	18.0	20	519.0	14	5.0	9.613	28.7037037	0	23.7	7.7	16.7	2.6	141.0	1.2	7.5	33.0	62.29032258	123.7878788	44.18181818	66.63636364	36.16071429	97.87096774	5	41	36	2.218032407	0	0	0	0	0	0	0	0	0	1	1	0	0	0	1	6.909313595	13.0	0.039923077
272	250.0	1	1	76	0	11.0	17	438.0	16	5.0	9.615	30.08787464	1	23.7	8.3	10.9	0.8	138.0	0.8	7.39	41.0	74.33333333	110.2692308	52.88461538	70.73076923	36.225	99.18518519	3	37	37	1.519108796	0	0	1	0	0	0	0	0	0	0	0	0	0	0	1	6.371279784	6.0	0.073
273	255.0	1	1	59	0	12.0	16	524.0	15	5.0	9.629	27.16049383	1	42.5	14.4	26.5	1.9	141.0	1.6	7.29	56.0	94.57142857	152.3870968	81.96774194	103.516129	37.24842105	96.03333333	9	35	34	1.881655093	0	0	0	0	0	0	0	0	0	0	1	1	0	0	0	6.97587731	7.0	0.074857143
274	296.0	1	1	50	0	21.0	25	482.0	12	5.0	9.636	26.07897153	0	26.2	8.6	6.1	0.5	144.0	0.7	7.29	48.0	86.64516129	101.2258065	58.59677419	73.35483871	37.15583333	97.22580645	2	46	32	106.2160995	0	0	0	0	1	0	0	0	0	0	1	0	0	0	1	7.841733641	16.0	0.030125
275	243.0	1	1	20	0	14.0	17	394.0	20	5.0	9.653	25.07048773	1	27.0	9.7	11.8	1.3	142.0	1.3	7.3	45.0	90.35483871	127.0	60.40625	78.1875	37.55894737	99.90322581	7	24	36	9.2278125	0	0	0	0	0	0	0	0	0	0	0	0	0	0	1	5.375463873	9.0	0.043777778
276	254.0	1	1	60	0	15.0	19	492.0	14	6.0	9.788	24.85883257	0	31.8	10.5	19.2	0.7	144.0	0.9	7.43	40.0	81.1	108.7419355	60.4516129	76.64516129	36.97166667	99.75	1	25	23	2.214444444	0	0	0	0	0	0	0	0	0	0	0	0	0	0	1	7.156780031	9.0	0.054666667
277	297.5	1	1	66	0	16.0	21	462.0	14	5.0	9.825	30.18707483	1	24.9	7.9	23.1	0.8	134.0	1.7	7.38	42.0	99.20833333	118.75	58.17307692	73.81481481	36.69857143	95.5	1	34	30	2.218946759	1	0	0	0	0	0	1	0	0	0	0	0	1	0	1	7.196710075	11.0	0.042
278	252.0	1	1	78	0	13.0	17	423.0	18	5.4	9.849	26.35102041	1	27.3	9.1	18.0	1.0	138.0	1.0	7.49	34.0	75.28571429	107.7272727	49.68181818	70.04545455	36.64	97.57142857	1	37	28	1.265266204	0	0	0	1	0	0	0	0	0	0	0	0	0	0	1	5.994388232	7.6	0.055657895
279	262.5	1	1	55	0	14.0	17	500.0	16	5.2	9.878		1	34.1	11.4	14.5	1.1	141.0	1.5			66.56	109.28	56.08	72.56	37.33888889	98.52	3	28	34	13.07681713	0	0	0	0	0	0	0	0	0	0	0	0	1	0	1		8.8	0.056818182
280	222.0	1	1	50	0	16.0	20	497.0	14	5.0	9.887	28.5779484	1	30.7	10.7	19.1	0.8	144.0	1.2	7.36	50.0	90.39130435	109.4444444	69.44444444	81.40740741	37.225	96.95652174	5	21	17	1.227777778	0	0	0	0	0	0	0	0	0	0	0	0	1	0	1	5.716191659	11.0	0.045181818
281	256.0	1	1	63	0	18.0	20	575.0	13	5.0	9.889	29.56194571	0	36.9	13.3	16.5	0.7	140.0	1.3	7.46	38.0	107.0	117.45	66.65	82.4	37.1	97.0	1	27	35	1.147604167	0	0	0	0	0	0	0	0	0	0	0	0	1	0	1	7.386378234	13.0	0.044230769
282	262.0	1	1	50	0	17.0	21	425.0	16	5.0	9.996	34.38136924	0	25.8	8.3	2.4	11.4	136.0	1.4	7.28	41.0	80.26923077	106.7692308	60.80769231	71.03846154	37.20571429	97.0	13	48	45	473.8465278	0	0	0	0	0	1	0	0	0	1	0	1	0	1	1	6.182177872	12.0	0.035416667
283	260.0	1	1	79	0	12.0	18	503.0	14	5.0	10.007	21.36723579	1	34.9	11.2	15.4	1.9	138.0	0.8	7.29	45.0	74.66666667	133.2258065	51.06451613	74.48387097	36.35142857	99.8	4	60	44	4.173368056	0	0	0	0	0	0	0	0	0	1	0	0	1	0	0	7.31678934	7.0	0.071857143
284	280.0	1	1	85	0	15.0	19	456.0	16	5.0	10.01		0	34.6	11.1	11.8	1.1	136.0		7.33	39.0	87.86956522	114.5483871	52.22580645	71.29032258	37.0825	99.60869565	3	42	42	2.792268519	0	0	0	0	0	0	0	0	0	0	0	0	1	0	0		10.0	0.0456
285	229.0	1	1	58	0	13.0	14	493.0	21	5.0	10.146		1	20.5	6.9	28.7	0.9	146.0	2.1	7.57	34.0	106.875	101.8928571	65.35714286	78.0	37.25583333	94.83333333	5	48	46	8.940856481	0	0	0	0	0	0	0	0	0	0	0	0	0	0	1		8.0	0.061625
286	222.5	1	1	50	0	17.0	19	469.0	17	5.0	10.158	24.74426808	1	20.7	6.7	8.4	1.5	140.0	1.3	7.32	47.0	114.8333333	115.4333333	65.63333333	83.76666667		99.03333333	17	61	42	4.330868056	0	0	0	0	0	0	0	0	0	0	0	1	0	1	1	6.243676447	12.0	0.039083333
287	277.5	1	1	52	0	10.0	17	600.0	12	5.0	10.231	22.78726319	1	25.5	8.3	29.8	1.1	136.0	3.0	7.35	36.0	111.875	92.1875	56.85416667	68.20833333	36.73	97.6	6	54	40	4.842638889	0	0	0	0	0	0	0	0	0	0	0	0	0	0	1	8.727780525	5.0	0.12
288	272.5	1	1	66	0	16.0	21	565.0	12	5.0	10.299		1	33.2	12.2	20.6	1.0	141.0	1.1	7.44	34.0	86.86956522	134.9791667	64.375	87.875	37.75428571	100.0	1	31	31	11.05721065	0	0	0	1	0	0	0	0	0	0	0	0	0	0	0		11.0	0.051363636
289	266.0	1	1	79	0	12.0	16	522.0	16	5.2	10.313	27.77031264	1	26.1	8.0	3.9	1.4	139.0	2.3	7.4	42.0	84.38709677	111.9354839	62.85483871	87.35483871	36.27541667	98.80645161	4	36	35	4.090972222	1	0	0	0	0	1	0	0	0	1	0	0	0	0	1	6.705546849	6.8	0.076764706
290	208.0	1	1	71	0	21.0	25	517.0	12	5.0	10.336	32.02422145	1	28.1	10.2	21.6	0.9	139.0	2.1	7.35	48.0	83.24390244	116.3902439	58.58536585	76.3902439	37.01944444	96.80487805	1	37	36	1.031574074	0	0	0	0	0	0	0	0	0	0	0	0	1	0	1	7.831434804	16.0	0.0323125
291	260.0	1	1	80	0	14.0	20	480.0	14	5.4	10.339	28.40550436	0	25.5	8.9	14.7	1.2	147.0	2.0	7.2	33.0	78.58333333	136.6666667	62.70833333	89.66666667	36.61	99.64	5	36	35	10.24758102	0	0	0	0	0	0	0	0	0	0	0	0	0	0	1	6.548788474	8.6	0.055813953
292	239.0	1	1	53	0	16.0	20	489.0	15	5.0	10.423	29.32098765	1	33.3	11.5	15.7	0.8	137.0	5.7	7.34	45.0	85.42307692	120.6923077	62.88461538	78.73076923	36.69	97.19230769	1	26	30	1.461273148	0	0	0	0	0	0	0	0	0	0	0	0	1	0	1	6.509931306	11.0	0.044454545
293	212.0	1	1	85	0	16.0	20	529.0	14	5.0	10.524	25.64814815	1	22.5	7.6	13.1	1.6	139.0	2.9	7.32	43.0	91.37037037	116.2592593	64.44444444	81.44444444	36.59269231	96.65384615	6	72	52	543.4952083	0	0	1	0	0	0	0	0	0	1	0	0	0	0	1	7.042441025	11.0	0.048090909
294	206.0	1	1	68	0	20.0	22	530.0	14	5.0	10.544	27.2498024	1	27.2	9.4	6.2	0.9	143.0		7.38	44.0	82.10810811	120.6756757	55.7027027	74.59459459	37.00769231	97.94594595	5	33	35	3524.527755	0	0	0	0	0	0	0	0	0	0	0	0	0	0	0	8.885759313	15.0	0.035333333
295	212.0	1	1	72	0	15.0	19	514.0	15	5.0	10.578	28.96473469	1	21.3	7.1	19.7	1.1	137.0	2.4	7.36	40.0	81.58333333	101.2580645	68.06451613	79.16129032	36.88695652	99.35416667	5	42	37	4.298032407	0	0	0	0	0	0	0	0	0	0	0	0	0	0	1	6.602779847	10.0	0.0514
296	277.5	1	1	71	0	17.0	21	511.0	14	5.3	10.622	32.99475425	1	23.3	7.6	17.8	1.0	137.0	3.5	7.38	37.0	82.79310345	109.6551724	56.51724138	71.37931034	36.74363636	98.06896552	2	34	28	1.336041667	0	0	0	0	0	0	0	0	0	0	0	0	1	0	1	7.433159747	11.7	0.043675214
297	255.0	1	1	79	0	16.0	19	502.0	16	5.0	10.626	32.13577098	1	24.8	8.7	15.1	0.7	137.0	1.3	7.41	39.0	84.10714286	108.0	47.66666667	66.62962963	36.922	99.0	4	37	35	5.284201389	1	0	1	0	0	0	0	0	0	0	0	0	0	0	1	7.819801857	11.0	0.045636364
298	252.5	1	1	55	0	16.0	20	425.0	16	8.0	10.662		0	31.4	10.4	26.6	1.1	139.0	2.5	7.36	37.0	100.0869565	115.0416667	71.875	84.33333333	37.28571429	99.04545455	0	26	39	4.474907407	0	0	0	0	0	0	0	0	0	0	0	0	0	0	0		8.0	0.053125
299	210.0	1	1	74	0	14.0	18	486.0	16	6.0	10.669		0	29.7	10.6	18.9	1.4	145.0	0.8	7.39	42.0	82.04	140.5576923	57.55769231	85.67307692	36.68142857	99.88	3	32	36	335.0014236	0	0	1	1	0	1	0	0	0	0	0	0	0	0	0		8.0	0.06075
300	211.0	1	1	81	0	17.0	20	556.0	14	5.0	10.68	30.14139629	1	26.3	9.6	14.8	0.8	142.0	2.3	7.42	39.0	87.6875	114.5428571	52.8	72.2	36.23166667	97.66666667	3	42	37	3.428738426	0	0	0	0	0	0	0	0	0	0	0	0	0	0	1	7.585679983	12.0	0.046333333
301	204.0	1	1	75	0	16.0	19	505.0	16	5.0	10.69	26.12244898	1	39.0	13.2	18.8	1.1	144.0	2.1	7.27	47.0	79.1	133.625	62.375	86.56060606	36.68428571	95.48387097	4	42	35	34.23119213	1	0	0	1	0	0	0	0	1	0	1	0	0	0	1	7.156420939	11.0	0.045909091
302	282.5	1	1	56	0	19.0	21	479.0	16	5.6	10.74	27.56523773	1	26.8	9.1	23.9	0.9	141.0	0.8	7.42	42.0	86.81481481	114.4285714	62.89285714	78.64285714	36.75	96.80769231	2	23	23	1.031157407	0	0	0	0	0	1	1	0	0	0	0	0	0	0	1	6.967678119	13.4	0.035746269
303	212.5	1	1	64	0	18.0	21	541.0	14	5.0	10.763	30.22250567	0	21.4	7.3	7.2	1.4	137.0	1.3	7.5	35.0	81.41428571	107.0422535	61.50704225	74.97183099		99.5942029	14	72	42	2143.547338	0	0	0	0	0	1	0	0	0	1	0	0	0	0	1	8.427316344	13.0	0.041615385
304	235.0	1	1	65	0	17.0	19	522.0	16	5.3	10.763	28.51851852	1	25.5	9.1	15.1	1.0	140.0	1.3	7.38	44.0	55.83333333	117.32	52.16	70.68	37.01	99.79166667	6	59	38	5.148159722	0	0	0	1	0	1	0	0	1	0	0	0	0	0	1	6.949251824	11.7	0.044615385
305	272.0	1	1	55	0	21.0	23	463.0	16	5.0	10.89	30.65197429	1	29.7	10.5	13.2	0.7	140.0	1.5	7.42	40.0	83.875	114.72	64.92	80.08	36.65666667	97.5	5	21	36	2.026527778	1	0	0	0	0	0	0	0	0	0	0	0	0	0	1	7.53261966	16.0	0.0289375
306	252.0	1	1	87	1	16.0	20	426.0	18	5.0	10.896	31.48148148	1	22.6	6.7	27.6	1.3	132.0	1.9	7.17	55.0	103.3	111.1904762	59.14285714	74.9047619	36.55666667	99.0	5	58	41	9.520983796	0	1	0	1	0	0	0	0	0	0	0	0	1	0	1	5.6712285	11.0	0.038727273
307	260.0	1	1	60	0	13.0	22	443.0	14	5.0	10.94		1	20.6	8.0	13.3	0.8	142.0	0.8	7.43	33.0	96.6	117.425	45.95	76.575		97.75	5	33	37	2.265127315	1	0	0	0	0	0	0	0	0	0	0	0	0	0	0		8.0	0.055375
308	236.0	1	1	64	0	14.0	17	548.0	16	5.5	10.956	24.33634925	0	32.5	10.8	15.4	0.8	137.0	1.4	7.4	38.0	71.61538462	120.7027027	56.63513514	73.83783784	36.74666667	97.84615385	2	33	36	1.110023148	0	0	0	0	0	0	0	0	0	0	0	0	0	0	0	7.039539604	8.5	0.064470588
309	202.0	1	1	52	0	16.0	20	429.0	18	5.0	10.973	24.89224498	0	22.6	7.9	15.7	3.3	134.0	1.3	7.52	34.0	64.30434783	107.173913	52.0	70.2173913	36.58636364	99.95652174	10	41	33	12.90966435	0	0	0	0	0	0	0	0	0	0	0	1	0	1	1	6.240363076	11.0	0.039
310	279.0	1	1	71	0	15.0	20	467.0	16	5.0	10.984	24.46029542	1	22.7	7.7	20.4	0.7	139.0	1.0	7.4	44.0	81.85	109.0	58.4	73.1	36.73166667	97.63157895	2	37	43	1.599814815	0	0	0	0	0	1	0	0	0	0	0	0	1	0	1	6.371425453	10.0	0.0467
311	222.5	1	1	45	0	15.0	17	586.0	16	5.0	11.026	43.36419753	1	29.2	9.4	38.5	1.2	136.0	1.0	7.42	45.0	97.26923077	110.5357143	58.875	74.48214286	37.54	98.56	2	36	34	6.039189815	0	0	1	0	0	1	0	0	0	0	0	0	0	0	0	7.801267373	10.0	0.0586
312	209.0	1	1	48	0	18.0	22	519.0	14	5.0	11.037	27.42283951	0	29.9	10.0	11.6	1.1	140.0	2.6	7.42	35.0	80.76	118.0740741	62.2962963	79.27777778	37.12	99.36	6	55	39	1.295520833	0	0	0	0	0	1	0	0	0	0	0	0	1	0	0	6.909313595	13.0	0.039923077
313	288.0	1	1	50	1	14.0	17	502.0	18	5.0	11.069		1	40.2	13.7	18.3	0.7	133.0	292.0	7.45	37.0	105.1481481	135.0	75.39285714	92.21428571	38.22818182	99.44444444	0	26	33	13.11875	0	0	0	1	0	0	0	0	1	0	0	0	0	0	0		9.0	0.055777778
314	244.0	1	1	64	0	20.0	22	560.0	14	5.0	11.141	23.88844098	1	20.5	6.9	15.6	1.8	152.0	1.6	7.29	41.0	84.83333333	117.3055556	52.5	71.22222222		96.87878788	9	52	36	24.72175926	0	0	1	1	0	0	0	0	0	0	0	0	0	0	1	7.193690106	15.0	0.037333333
315	242.5	1	1	66	1	20.0	24	530.0	13	5.0	11.141		1	32.0	11.0	8.4	0.8	137.0	1.2	7.46	23.0	93.82352941	140.4444444	71.77777778	95.38888889	37.39	96.71428571	4	52	35	0.0	0	0	0	1	0	0	0	0	0	0	0	0	0	0	0		15.0	0.035333333
316	300.0	1	1	70	0	18.0	22	450.0	15	8.0	11.246	28.78424441	1	41.9	13.5	12.5	0.8	143.0	0.9	7.34	45.0	64.53846154	113.3571429	57.07142857	82.74074074	36.55428571	97.8	5	41	35	2.232592593	1	0	0	1	0	0	0	0	0	0	0	0	0	0	1	6.139489194	10.0	0.045
317	272.5	1	1	70	0	19.0	24	422.0	16	5.0	11.249	33.3964305	0	23.7	7.9	21.6	1.5	140.0	0.6	7.44	33.0	74.19230769	108.1666667	54.81481481	70.03846154	36.71913043	98.44	5	42	38	37.2534838	0	0	0	0	0	0	0	0	0	1	0	0	1	0	1	6.220885665	14.0	0.030142857
318	244.0	1	1	27	0	16.0	19	355.0	24	5.0	11.272	26.37023814	0	41.1	13.7	13.4	0.6	144.0	1.5	7.21	43.0	103.9130435	112.4347826	69.39130435	83.52173913	37.33444444	96.69565217	0	26	30	10.94702546	0	0	0	0	0	0	0	0	0	0	0	0	0	0	0	6.55150777	11.0	0.032272727
319	242.0	1	1	64	0	17.0	19	632.0	14	5.0	11.272	22.87037037	1	19.9	6.9	3.3	1.0	139.0	1.5	7.39	27.0	62.71428571	111.1630435	55.9673913	70.85869565	36.44266667	99.62790698	9	34	31	534.9261921	0	0	0	0	0	0	0	0	0	0	0	1	0	0	1	8.413653549	12.0	0.052666667
320	211.4285714	1	1	65	0	17.0	20	587.0	14	5.0	11.275		1	24.2	8.2	13.3	0.9	145.0	1.3	7.33	47.0	66.4137931	137.7931034	63.93103448	87.82758621	37.27705882	97.82758621	10	38	32	3.025150463	0	0	0	0	0	0	0	0	0	0	1	1	1	0	1		12.0	0.048916667
321	205.0	1	1	61	0	16.0	20	467.0	17	5.0	11.281	23.08571429	1	35.0	11.6	17.1	0.7	143.0	1549.0			96.09677419	134.75	74.53571429	87.35714286	37.35714286	98.58064516	1	24	31	7.070092593	0	0	0	0	0	0	0	0	0	0	0	0	1	0	0	6.617917977	11.0	0.042454545
322	220.0	1	1	56	0	14.0	19	488.0	16	5.5	11.286	18.7160712	1	37.4	12.4	15.3	0.7	141.0	2.2	7.15	57.0	67.9047619	133.8571429	75.66666667	89.66666667	36.6525	94.57142857	5	31	28	1483.693773	0	0	0	0	0	1	0	0	0	0	0	0	0	0	1	6.657934949	8.5	0.057411765
323	239.0	1	1	47	0	19.0	22	549.0	14	5.0	11.298		1	31.9	11.5	10.2	1.0	143.0	1.5	7.23	42.0	98.04	106.72	60.32	74.48	36.59666667	98.07407407	4	24	32	1.198634259	0	0	0	0	0	0	0	0	0	0	0	0	0	0	0		14.0	0.039214286
324	215.0	1	1	69	1	17.0	19	534.0	16	6.0	11.304	25.18626735	1	13.0	3.9	23.1	4.5	141.0	7.3	7.09	34.0	93.5	107.8676471	54.13235294	69.63235294	35.13809524	99.125	17	82	55	19.50938657	0	0	0	0	0	0	0	0	0	1	0	1	1	1	1	6.702984962	11.0	0.048545455
325	246.6666667	1	1	73	0	15.0	25	482.0	12	5.0	11.337	28.38010204	1	28.4	9.6	15.3	0.7	138.0	1.2	7.42	37.0	88.26086957	118.25	58.82142857	76.42857143	36.86	97.22727273	2	36	36	1.305706019	1	0	0	0	0	1	0	0	0	0	0	0	1	0	0	7.508255966	10.0	0.0482
326	205.0	1	1	82	0	16.0	19	536.0	16	5.0	11.346	29.35946103	0	22.2	7.2	24.1	1.7	140.0	1.1	7.35	47.0	91.81818182	125.0882353	47.36764706	68.60294118		98.59259259	6	38	32	1.447094907	0	0	0	0	0	0	0	0	0	1	0	0	1	0	1	8.008845591	11.0	0.048727273
327	204.0	1	1	59	0	13.0	20	453.0	16	5.0	11.365	18.99691358	0	31.8	11.6	31.9	1.3	147.0	1.1	7.25	44.0	95.78125	109.6875	68.125	78.13333333	36.01	96.90625	9	66	44	3525.097106	0	0	0	0	0	1	0	0	0	0	0	1	0	0	1	6.03067256	8.0	0.056625
328	252.0	1	1	61	0	14.0	19	554.0	14	6.0	11.401		1	32.7	10.5	15.0	2.1	142.0	1.1	7.39	34.0	80.625	103.3043478	68.82608696	79.95652174	37.09571429	96.125	9	45	32	654.4694444	0	0	0	0	0	0	0	0	0	1	1	0	1	0	1		8.0	0.06925
329	205.0	1	1	32	0	15.0	20	486.0	16	5.0	11.431	23.79750032	1	22.2	7.9	11.2	0.8	140.0	1.0			100.6086957	118.1818182	61.22727273	74.45454545	37.34	98.60869565	6	19	30	260.2848611	0	0	0	0	0	1	0	0	0	0	0	1	0	0	1	6.63064833	10.0	0.0486
330	207.5	1	1	51	0	14.0	18	540.0	16	5.0	11.431	23.14814815	1	34.0	12.5	15.9	0.9	147.0	1.9	7.38	36.0	74.86363636	126.4375	58.16666667	77.35416667	37.5	99.18181818	1	24	30	18.19677083	0	0	0	1	0	0	0	0	0	0	0	0	0	0	1	7.188881197	9.0	0.06
331	296.6666667	1	1	26	0	18.0	21	503.0	16	5.0	11.436	40.67202337	0	42.0	13.6	20.1	1.2	142.0	1.8	7.35	42.0	92.15384615	144.6	78.44	97.24	37.40571429	98.84	2	18	35	13.66179398	0	0	0	0	0	0	0	0	0	0	0	0	0	0	0	6.313860367	13.0	0.038692308
332	255.0	1	1	76	0	15.0	21	521.0	14	5.0	11.437	27.6322434	1	24.4	8.6	19.2	1.3	138.0	2.2	7.34	51.0	84.4	117.5862069	61.27586207	78.86206897	37.13	99.3	12	61	44	2.189398148	0	0	0	0	0	0	0	0	0	0	0	0	0	0	1	7.108164156	10.0	0.0521
333	296.0	1	1	69	0	19.0	23	606.0	12	5.1	11.438	31.44642252	0	27.8	9.4	15.3	1.1	140.0	1.6	7.48	34.0	78.26666667	112.09375	50.1875	70.0	36.74428571	98.75757576	1	36	34	1.23380787	0	0	0	0	0	0	0	0	0	0	0	0	1	0	1	10.15994367	13.9	0.043597122
334	246.6666667	1	1	48	0	14.0	17	425.0	22	5.0	11.454	23.88844098	0	38.5	13.0	13.1	1.1	147.0	1.3	7.43	38.0	66.53333333	100.5147059	64.44117647	76.85294118	36.35	99.08	5	30	24	3.729247685	0	0	0	0	0	0	0	0	0	0	0	0	0	0	1	5.459496956	9.0	0.047222222
335	263.3333333	1	1	66	0	15.0	19	523.0	16	5.0	11.481		1	27.9	9.7	16.8	0.9	140.0	1.1	7.26	49.0	78.3	122.8333333	61.63333333	81.96666667	37.00913043	99.26666667	6	42	30	3.140462963	0	0	0	0	0	0	0	0	0	0	0	1	1	0	1		10.0	0.0523
336	270.0	1	1	51	0	19.0	22	437.0	15	11.0	11.563	23.65598583	0	36.3	11.6	15.0	0.7	141.0	0.7	7.21	57.0	105.547619	109.4204545	62.29545455	81.10227273	37.03666667	99.23809524	7	28	36	20.07467593	0	0	0	0	0	1	0	0	0	0	0	0	0	0	1	6.356733483	8.0	0.054625
337	224.0	1	1	42	0	19.0	24	497.0	14	5.0	11.592	33.12783447	1	26.4	9.4	17.7	0.7	139.0	1.9	7.45	37.0	91.53846154	107.2692308	55.23076923	70.11538462	37.5865	98.38461538	1	29	32	1.256435185	0	0	0	0	0	0	0	0	0	0	0	0	0	0	1	7.741915384	14.0	0.0355
338	272.0	1	1	82	0	20.0	23	636.0	12	5.0	11.593		1	21.4	7.8	5.8	0.9	140.0	0.7	7.45	40.0	88.85714286	117.6388889	60.51388889	81.69444444	37.159375	99.79310345	3	39	34	5.3584375	1	0	0	0	0	0	0	0	0	0	0	1	0	0	1		15.0	0.0424
339	274.0	1	1	51	0	19.0	22	439.0	18	5.0	11.616	31.67346939	1	23.2	7.1	8.9	2.2	134.0	5.8	7.12	36.0	102.5	101.0	64.8	77.76	36.34363636	99.90909091	17	59	46	20.93063657	0	0	0	0	0	0	0	0	0	0	0	0	1	1	1	6.221126321	14.0	0.031357143
340	236.0	1	1	77	0	14.0	18	540.0	16	5.5	11.642	24.86530612	1	28.7	10.4	13.1	0.8	140.0	2.3	7.4	39.0	94.0	111.2758621	47.31034483	65.93103448	36.65882353	97.28571429	6	67	47	1.088796296	0	0	1	0	0	0	0	0	0	0	0	0	1	0	1	7.652410509	8.5	0.063529412
341	285.0	1	1	60	0	14.0	22	486.0	14	5.0	11.669	25.08112493	0	40.9	13.3	17.1	1.1	146.0	2.1	7.47	34.0	82.84	144.98	75.62	91.0	37.44555556	98.0	5	53	40	26.0466088	0	0	0	1	0	0	0	0	1	0	0	0	0	0	0	7.16433752	9.0	0.054
342	217.5	1	1	91	0	15.0	18	441.0	20	6.0	11.669	32.80864198	0	24.9	8.1	41.2	1.0	135.0	1.5	7.38	36.0	71.72	104.8548387	59.87096774	75.74193548	36.69857143	99.04166667	4	67	43	375.9358912	0	0	1	0	0	0	0	0	1	1	0	0	1	0	0	5.870919644	9.0	0.049
343	243.0	1	1	46	0	19.0	23	532.0	14	5.0	11.678	28.33910035	0	26.6	9.0	17.0	0.9	138.0	1.2	7.46	36.0	89.3	102.0806452	55.87096774	71.58064516	37.08571429	99.0	5	24	36	3.233344907	0	0	0	0	0	0	0	0	0	0	0	0	1	0	1	8.058652448	14.0	0.038
344	277.5	1	1	88	0	17.0	20	533.0	16	5.0	11.7	24.84897959	1	27.4	10.8	22.5	1.6	141.0	1.9	7.38	39.0	72.78571429	122.4186047	55.37209302	73.20930233	36.6844	98.11904762	9	74	45	2.498217593	0	0	0	0	0	0	0	0	0	0	0	0	0	0	1	7.553212595	12.0	0.044416667
345	297.5	1	1	63	0	16.0	19	554.0	16	5.0	11.727	26.10150234	1	34.3	11.3	12.3	0.9	141.0	2.3	7.47	32.0	68.88461538	99.85714286	62.67857143	75.59259259	36.50142857	97.07692308	1	42	29	6.135034722	0	0	0	1	0	0	0	0	0	0	0	0	0	0	1	7.558393364	11.0	0.050363636
346	297.1428571	1	1	68	0	13.0	19	429.0	18	6.0	11.73	17.99015276	0	34.3	11.2	6.9	1.3	149.0	1.0	7.35	50.0	79.60869565	99.09615385	66.13461538	77.36538462	37.72666667	98.34782609	9	55	37	266.00625	1	0	1	0	1	1	0	0	0	1	1	0	0	0	1	5.852979699	7.0	0.061285714
347	285.0	1	1	56	0	16.0	19	555.0	16	5.0	11.748	24.48979592	0	25.6	8.9	14.4	0.8	139.0	3.0	7.37	44.0	84.52173913	93.70833333	58.16666667	71.89583333	36.646	96.56521739	3	26	30	1.331030093	0	0	1	0	0	1	0	0	0	0	0	0	0	0	1	7.864977468	11.0	0.050454545
348	264.0	1	1	55	0	12.0	19	554.0	14	5.0	11.781	29.25714286	1	24.5	8.9	17.0	0.6	138.0	2.2	7.34	44.0	99.30769231	112.3888889	55.91666667	72.88888889	37.23	96.32352941	5	44	38	6.954282407	0	0	0	0	0	1	0	0	1	0	0	0	0	0	1	7.850806337	7.0	0.079142857
349	220.0	1	1	83	0	18.0	21	518.144	16	5.0	11.781	30.87306626	1	19.6	9.3	15.7	1.1	139.0	1.2	7.26	57.0	87.97333333	119.56	52.81333333	73.22222222	36.11936508	98.703125	7	42	42	4.298009259	0	0	0	1	0	0	0	0	0	1	0	0	0	0	1	7.537078521	13.0	0.039857231
350	245.0	1	1	91	0	12.0	17	537.0	16	6.0	11.788	17.72268136	0	22.3	6.8	25.3	0.4	147.0	1.0	7.51	39.0	78.89655172	109.1935484	47.96774194	67.06451613	37.294	98.5	4	65	42	53.93541667	1	0	0	0	1	0	0	0	0	0	1	0	0	0	1	8.736537273	6.0	0.0895
351	212.0	1	1	71	0	20.0	23	648.0	12	5.0	11.812	44.65976518	1	26.5	9.2	8.6	0.8	142.0	0.8	7.35	42.0	83.02380952	110.1666667	52.95238095	69.64285714		98.73809524	10	65	37	13.21775463	0	0	1	0	0	0	0	0	0	0	0	0	0	0	1	8.84086444	15.0	0.0432
352	247.5	1	1	91	0	16.0	20	520.0	16	5.0	11.823	28.38446324	0	34.2	12.0	13.9	1.3	140.0	1.2	7.4	38.0	54.51612903	122.5483871	53.90322581	74.5	36.222	99.64516129	7	55	41	7.131747685	0	0	0	0	0	0	0	0	0	0	0	0	0	0	0	7.094520847	11.0	0.047272727
353	252.5	1	1	68	0	18.0	21	507.0	16	5.8	11.845	21.60493827	1	30.1	10.5	6.1	0.6	133.0	0.9	7.37	38.0	65.83333333	108.7666667	51.73333333	67.06666667	35.92	98.17857143	5	42	33	334.3534722	0	0	0	0	0	0	0	0	0	0	0	0	0	0	1	6.749560679	12.2	0.041557377
354	252.5	1	1	82	0	14.0	20	557.0	14	5.0	11.845	31.63580247	1	27.8	9.1	17.2	1.3	144.0	1.5	7.36	41.0	80.70967742	113.125	55.625	71.09375	36.67	98.5483871	6	40	27	1.298252315	0	0	0	0	0	1	0	0	0	1	0	0	0	0	1	7.415197827	9.0	0.061888889
355	282.0	1	1	67	0	15.0	18	500.0	18	6.0	11.907	26.87867813	0	30.7	10.5	21.5	1.0	145.0	0.9	7.32	41.0	86.13157895	108.5789474	70.61842105	84.07894737	34.255	99.08108108	6	37	30	2.858449074	0	0	1	0	0	0	0	0	0	0	0	0	0	0	1	6.068255741	9.0	0.055555556
356	212.0	1	1	69	0	16.0	20	559.0	15	5.0	11.915	34.75308642	1	35.6	12.2	15.9	0.8	141.0	1.9	7.37	43.0	81.2	120.1923077	54.46153846	72.0		95.28	6	28	23	1.296643519	0	0	1	0	0	0	0	0	0	0	0	0	0	0	1	7.441823313	11.0	0.050818182
357	236.0	1	1	72	0	16.0	19	451.0	20	5.0	11.933	26.27787226	0	28.5	9.7	12.6	0.9	139.0	1.1	7.45	28.0	76.875	130.137931	59.96551724	79.07142857	37.26833333	98.79166667	6	45	31	10.36960648	0	0	1	0	0	0	0	0	0	0	1	0	0	0	0	7.025359836	11.0	0.041
358	281.0	1	1	62	0	13.0	15	505.0	22	5.0	11.977	33.67970864	1	35.8	12.7	14.9	0.8	138.0	2.2	7.41	46.0	84.27272727	127.3939394	66.36363636	87.87878788	37.11	96.75757576	7	26	26	1.531273148	0	0	0	0	0	0	0	0	0	0	1	1	0	0	0	7.345881942	8.0	0.063125
359	240.0	1	1	76	1	15.0	17	443.0	23	5.0	11.982	29.38988095	1	37.7	12.7	18.1	1.1	141.0		7.43	33.0	88.96774194	127.1	61.13333333	77.86666667	37.79111111	95.93548387	8	39	39	9.945833333	0	0	0	1	0	0	0	0	0	0	0	0	0	0	1	6.900741479	10.0	0.0443
360	272.0	1	1	67	0	15.0	20	472.0	17	5.6	12.031	26.64231373	1	27.5	9.1	26.6	0.9	144.0	1.4	7.41	44.0	85.60869565	103.3913043	58.7826087	75.39130435	36.76285714	97.60869565	2	34	29	1.495474537	1	0	0	0	0	1	0	0	0	0	0	0	0	0	1	6.134969325	9.4	0.050212766
361	227.5	1	1	69	0	18.0	22	496.0	16	5.0	12.055	26.78200692	1	24.9	9.0	9.4	0.9	142.0	2.0	7.42	40.0	77.38709677	114.5	54.875	74.09677419		99.2	2	33	33	1.250601852	0	0	0	0	0	0	0	0	0	0	0	0	0	0	1	7.513330102	13.0	0.038153846
362	256.6666667	1	1	67	0	13.0	18	441.0	20	5.0	12.101		1	25.5	7.8	13.8	0.6	140.0	1.0	7.44	38.0	96.36	117.72	58.16	71.92	37.05571429	99.36	1	38	40	73.07019676	1	0	0	1	0	0	0	0	0	0	1	0	1	0	0		8.0	0.055125
363	257.5	1	1	72	0	19.0	23	483.0	16	5.0	12.118	28.80527211	1	19.1	6.2	17.4	1.1	139.0	1.6	7.37	37.0	82.13793103	104.9459459	51.62162162	69.35135135	36.40714286	99.72413793	7	52	37	3.380486111	0	0	0	0	0	0	0	0	0	0	0	0	0	0	1	7.523833261	14.0	0.0345
364	212.5	1	1	77	0	18.0	22	499.0	16	5.0	12.128	24.20780205	1	22.5	8.0	16.0	1.0	136.0	2.1	7.39	38.0	82.82857143	118.3428571	55.11428571	74.91428571	36.825	98.69444444	5	35	40	2.04494213	1	0	0	0	0	0	0	0	0	0	0	1	1	0	1	6.808011351	13.0	0.038384615
365	230.0	1	1	62	0	16.0	22	434.0	16	8.0	12.249	34.3390986	1	34.5	11.5	9.2	0.8	140.0	1.2	7.49	34.0	67.62903226	177.3333333	85.53030303	114.7272727	37.23875	96.80952381	2	27	29	81.325	0	0	1	1	0	0	0	0	1	0	0	0	0	0	1	5.921196245	8.0	0.05425
366	250.0	1	1	52	0	13.0	16	455.0	23	5.0	12.307		1	26.9	8.5	11.1	1.5	154.0	1.1	7.41	38.0	94.7037037	133.8571429	65.53571429	86.32142857	38.22777778	99.96296296	2	32	37	11.04084491	0	0	0	1	0	0	0	0	1	0	0	0	1	0	1		8.0	0.056875
367	238.0	1	1	51	0	14.0	18	665.0	14	5.0	12.317	33.26987298	0	31.5	10.9	17.7	0.8	139.0	1.2	7.39	41.0	98.26666667	114.516129	60.64516129	76.29032258	38.04166667	97.08333333	5	55	39	1.367476852	0	0	0	0	0	0	0	0	0	0	0	0	0	0	1	8.961539498	9.0	0.073888889
368	202.5	1	1	74	0	19.0	22	524.0	16	5.0	12.324	27.75510204	1	26.5	8.9	14.8	1.1	139.0	1.0	7.41	37.0	83.96296296	116.1785714	54.82142857	73.42857143	36.47714286	95.55555556	3	36	34	4.092407407	0	0	0	0	0	0	0	0	0	0	0	0	1	0	1	7.42567242	14.0	0.037428571
369	220.0	1	1	50	0	19.0	22	525.0	16	5.0	12.348		1	21.9	8.0	6.7	2.3	142.0		7.34	49.0	76.625	157.1212121	74.8030303	103.2727273	36.61578947	99.12903226	9	36	27	4.271921296	0	0	0	0	0	1	0	0	0	0	0	1	0	0	0		14.0	0.0375
370	250.0	1	1	53	0	21.0	25	531.0	14	5.0	12.385	31.46822498	0	35.7	11.8	28.4	1.2	133.0	1.4	7.43	29.0	105.6086957	105.7205882	59.77941176	70.11764706	36.72111111	96.94366197	14	75	64	19.16372685	0	0	0	0	0	0	0	0	0	0	0	0	0	0	1	6.665327743	16.0	0.0331875
371	298.0	1	1	77	0	15.0	22	534.0	14	5.0	12.455	34.3390986	0	30.3	10.3	15.3	0.9	142.0	1.4	7.35	43.0	85.06896552	111.3958333	51.66145833	68.45833333	36.74333333	97.78571429	4	35	43	1.293263889	0	0	0	0	0	1	0	0	0	0	0	0	0	0	0	7.285527177	10.0	0.0534
372	267.5	1	1	52	0	16.0	19	471.0	20	5.0	12.463	23.20069204	1	29.6	8.9	45.1	1.5	142.0	4.4	7.26	37.0	82.54166667	112.52	54.24	71.36	36.8725	97.66666667	17	59	41	314.3334838	0	0	1	0	0	0	0	0	0	0	0	1	0	0	1	7.134634028	11.0	0.042818182
373	280.0	1	1	56	0	15.0	20	473.0	18	5.0	12.516	27.31662669	1	26.7	9.3	22.3	0.9	141.0	1.7	7.46	33.0	97.18181818	108.6041667	60.85416667	75.0	36.58333333	99.14285714	6	61	44	1237.54838	0	0	0	0	0	1	0	0	0	0	0	0	1	0	1	6.453285309	10.0	0.0473
374	224.0	1	1	76	0	18.0	22	461.0	18	5.0	12.605		1	21.9	7.0	15.0	2.7	140.0	1.4	7.37	40.0	81.15625	140.0652174	58.69565217	85.34782609	36.805	97.4375	7	45	37	62.22399306	1	0	1	0	0	0	0	0	0	1	0	0	1	0	1		13.0	0.035461538
375	274.0	1	1	76	0	19.0	23	402.0	20	5.0	12.607	37.06152433	1	24.9	8.2	17.3	1.1	142.0	0.9	7.4	34.0	86.41935484	101.8387097	56.51612903	70.4516129		99.64516129	3	47	32	2.443761574	1	0	0	0	0	1	0	0	0	0	0	0	1	0	0	6.540201087	14.0	0.028714286
376	252.5	1	1	70	0	16.5	24	440.0	16	5.1	12.626	30.96199975	0	25.3	8.4	22.1	1.1	135.0	1.5	7.38	41.0	72.67857143	108.0357143	49.75	67.85185185	36.511	99.42857143	6	39	27	1.273333333	0	0	1	0	0	1	0	0	0	0	0	0	1	0	1	6.003056101	11.4	0.038596491
377	206.0	1	1	69	0	17.0	23	475.0	16	5.0	12.662	29.44703952	1	23.7	8.1	11.4	1.7	143.0	1.1	7.4	39.0	71.88888889	112.1578947	56.78947368	75.21052632	36.68823529	97.22222222	4	36	29	1.261990741	1	0	0	0	0	0	0	0	0	1	0	0	1	0	0	6.480571928	12.0	0.039583333
378	290.0	1	1	58	0	17.0	23	543.0	14	5.0	12.665		1	29.1	9.7	13.3	0.8	139.0	4.2	7.31	47.0	116.5416667	138.3888889	80.88888889	98.48076923	36.47333333	95.75	0	17	26	2.020752315	0	0	0	0	0	0	0	0	0	0	1	0	0	0	0		12.0	0.04525
379	245.0	1	1	53	0	15.0	22	494.0	15	6.0	12.708		1	25.9	9.1	5.7	0.8	138.0	1.0	7.49	44.0	72.78571429	124.5357143	57.42857143	75.07142857	36.62090909	99.74074074	6	31	39	2.736180556	0	0	0	0	0	1	0	0	0	0	0	1	0	0	0		9.0	0.054888889
380	250.0	1	1	73	1	20.0	34	307.0	16	5.0	12.756	18.51428571	1	27.5	8.8	13.1	0.6	137.0	1.3	7.43	30.0	76.77419355	127.34375	48.35483871	73.375	35.90818182	99.64516129	6	40	42	9.095138889	0	0	0	0	0	0	0	0	0	0	1	0	0	0	1	4.350537086	15.0	0.020466667
381	225.0	1	1	66	0	17.0	20	584.0	16	5.0	12.82	27.06757318	1	35.8	11.6	17.8	1.1	142.0	1.9	7.37	42.0	79.53571429	106.28125	64.75	77.3	36.40666667	98.71428571	1	36	37	1.297673611	0	0	0	0	0	0	0	0	0	0	0	0	0	0	0	8.067858426	12.0	0.048666667
382	224.0	1	1	71	0	22.0	25	567.0	14	5.0	12.836	32.5	1	28.4	9.3	16.9	6.1	138.0	1.1	7.2	44.0	101.7586207	121.9444444	62.84444444	80.08888889	37.423	98.70689655	14	56	49	2.113842593	1	0	0	0	0	0	0	0	1	1	0	0	0	0	1	7.548325257	17.0	0.033352941
383	288.0	1	1	70	0	15.0	21	686.0	12	5.0	12.908	33.50204082	1	25.8	9.0	24.5	0.7	142.0	2.4	7.33	46.0	84.40625	103.1515152	59.06060606	74.0	37.69117647	99.91176471	2	39	30	2.115914352	0	0	0	0	0	1	0	0	0	0	0	0	0	0	1	9.721395573	10.0	0.0686
384	212.5	1	1	57	0	26.0	29	485.0	14	7.0	12.976	25.80166646	0	25.5	8.6	16.6	0.9	142.0	2.5	7.44	36.0	82.46153846	114.6829268	58.46341463	75.54878049	37.115	97.175	8	26	35	1.426956019	0	0	1	0	0	0	0	0	0	0	0	0	0	0	1	6.617005021	19.0	0.025526316
385	250.0	1	1	60	0	16.0	25	415.0	16	6.0	13.014	53.1462585	1	33.0	10.9	13.6	1.3	142.0	0.9	7.4	36.0	61.46875	110.90625	56.3125	75.5	36.422	99.71875	2	33	37	9.647094907	1	0	0	0	0	0	0	0	0	1	0	0	0	0	0	6.464577232	10.0	0.0415
386	290.0	1	1	44	1	13.0	16	462.0	24	5.0	13.039	32.64392395	0	25.2	8.0	12.7	1.9	148.0	0.9	7.19	45.0	100.5384615	116.4	53.48	67.36	37.18125	97.80769231	13	54	37	5.207048611	0	0	0	0	0	0	0	0	0	0	0	1	0	0	1	6.720391005	8.0	0.05775
387	228.5714286	1	1	74	0	13.0	20	515.0	16	5.3	13.041	29.55017301	1	26.6	9.1	23.4	0.7	138.0	0.9	7.28	51.0	95.07142857	108.1071429	52.53571429	69.71428571	37.31923077	97.17857143	7	47	35	4.186678241	0	0	0	0	0	1	0	0	0	0	0	0	0	0	1	7.801139118	7.7	0.066883117
388	282.5	1	1	62	0	13.0	18	510.0	18	6.0	13.045	26.51428571	0	23.0	8.0	7.0	5.1	141.0	7168.0			66.18518519	115.3333333	61.11111111	77.44444444	36.937	99.14285714	13	63	32	10.33678241	1	0	0	0	0	0	0	0	0	1	0	1	1	1	1	7.227276592	7.0	0.072857143
389	265.0	1	1	89	0	16.0	21	612.0	14	5.3	13.141		1	21.2	7.6	12.8	1.1	138.0	1.2	7.37	49.0	94.80555556	108.4722222	52.0	71.52777778	36.53545455	99.46875	3	35	32	35.44940972	1	0	0	0	0	1	0	0	0	0	0	0	1	0	1		10.7	0.057196262
390	271.0	1	1	25	1	20.0	24	429.0	19	5.0	13.18	19.37716263	0	19.5	6.2	19.5	12.9	140.0	0.9	7.29	33.0	67.34782609	113.4347826	55.56521739	72.17391304		99.95652174	9	41	43	30.13611111	0	0	1	0	0	0	1	0	0	1	0	0	0	1	1	6.498424624	15.0	0.0286
391	226.0	1	1	44	0	15.0	21	605.0	14	5.0	13.281	31.02040816	0	32.8	11.3	13.1	0.7	138.0		7.4	41.0	91.25	112.2413793	65.31034483	78.55172414	37.28	97.96428571	3	26	36	1.276805556	0	0	0	0	0	0	0	0	0	0	0	0	0	0	0	8.573533997	10.0	0.0605
392	257.5	1	1	46	0	20.0	24	514.0	16	5.0	13.298		1	40.0	13.0	10.8	2.3	136.0		7.32	40.0	102.9259259	123.8780488	72.73170732	87.48780488	36.74166667	97.55555556	3	39	42	1.332928241	0	0	0	0	0	0	0	0	0	1	0	0	1	0	0		15.0	0.034266667
393	215.0	1	1	79	0	14.0	20	439.0	20	5.0	13.337	23.52941176	1	36.5	11.6	10.7	0.9	144.0	0.9	7.35	49.0	88.14634146	119.9459459	61.18918919	77.67567568	37.46666667	91.80487805	5	40	49	44.02627315	0	0	0	1	1	0	0	0	0	0	0	0	1	0	1	6.649903054	9.0	0.048777778
394	212.0	1	1	74	0	16.0	21	549.0	16	5.0	13.343	25.3600823	1	22.7	7.5	17.3	0.7	140.0	1.6	7.35	50.0	66.04761905	106.6190476	43.57142857	60.68181818	37.17842105	97.52380952	2	36	32	1.302280093	0	0	0	0	0	1	0	0	0	0	0	0	0	0	1	7.308695884	11.0	0.049909091
395	228.0	1	1	69	0	22.0	26	490.0	14	10.0	13.446	28.84070295	1	25.7	9.2	8.5	1.0	136.0	2.6	7.48	39.0	72.58974359	116.2820513	62.17948718	77.76923077	36.335	96.46341463	2	33	32	1.15349537	0	0	0	0	0	0	0	0	0	0	0	0	0	0	0	7.632874322	12.0	0.040833333
396	272.0	1	1	58	0	20.0	24	520.0	16	5.0	13.453		0	22.6	7.3	10.4	0.6	140.0	1.3	7.36	44.0	89.84	134.08	74.24	95.72	37.0	99.4	6	23	37	5.080173611	0	0	0	0	0	0	0	0	0	0	0	1	0	1	1		15.0	0.034666667
397	252.0	1	1	55	1	16.0	22	463.0	18	5.0	13.476	19.9806208	0	20.0	7.0	12.8	1.8	137.0	3.9	7.35	35.0	66.73913043	113.16	59.64	77.88	36.79133333	99.33333333	16	64	41	2.384027778	0	0	0	0	0	0	0	0	0	0	1	1	1	0	1	6.734937305	11.0	0.042090909
398	285.0	1	1	74	1	18.0	23	521.0	16	5.3	13.602	28.91428571	0	30.9	10.2	11.4	1.5	138.0	0.9	7.46	35.0	84.88888889	93.97142857	50.81904762	69.6047619	37.91833333	99.92592593	2	52	43	1.323703704	1	0	0	0	0	0	0	0	0	0	0	0	1	0	0	7.383159028	12.7	0.041023622
399	272.0	1	1	48	0	12.0	20	459.0	18	5.6	13.603		0	23.8	8.5	7.4	4.5	138.0				102.8965517	119.25	76.67857143	86.28571429	36.78583333	96.34482759	11	33	28	3.973344907	0	0	0	0	0	0	0	0	0	1	0	1	1	1	1		6.4	0.07171875
400	252.0	1	1	70	0	14.0	19	579.0	16	6.0	13.618	27.3183391	1	29.9	10.8	11.3	0.8	143.0	1.9	7.46	34.0	86.82142857	113.5333333	55.11666667	72.06666667	36.665	98.85714286	2	34	29	1.135752315	1	0	0	0	0	0	0	0	0	0	0	0	0	0	1	8.770601066	8.0	0.072375
401	290.0	1	1	55	1	25.0	27	393.0	21	5.0	13.749	31.95592287	0	26.2	9.2	8.6	0.8	136.0	1.5	7.46	43.0	68.68	105.3076923	59.65384615	79.7037037	36.85777778	98.4	10	42	40	20.87708333	0	0	0	0	0	0	0	0	0	0	0	1	0	0	1	6.393778674	20.0	0.01965
402	226.0	1	1	75	0	17.0	23	502.0	16	6.0	13.775	32.34321227	1	26.5	8.7	9.8	0.9	140.0	2.5	7.43	27.0	82.69444444	116.0833333	54.80555556	72.38888889	36.55424242	98.19444444	4	32	37	1.504953704	0	0	0	0	0	0	1	0	0	0	0	0	1	0	1	7.30224304	11.0	0.045636364
403	240.0	1	1	84	0	16.0	21	569.0	16	5.0	13.829	30.96655329	1	29.2	9.7	21.4	0.8	135.0	1.6	7.37	39.0	82.27586207	104.0454545	48.74242424	67.63636364	37.39	98.39393939	7	50	42	3.383530093	1	0	0	0	0	0	0	0	0	0	0	0	0	0	1	8.863480591	11.0	0.051727273
404	246.0	1	1	74	0	18.0	22	498.0	18	5.5	13.836	26.51180407	1	32.2	12.1	22.9	0.9	139.0	1.4	7.41	38.0	78.22222222	115.5142857	44.68571429	66.0	36.74714286	97.16666667	1	39	30	2.144155093	0	0	1	0	0	0	0	0	0	0	1	0	1	0	1	6.794368042	12.5	0.03984
405	256.0	1	1	72	0	19.0	25	561.0	14	5.0	13.854	42.90657439	1	24.1	8.7	7.3	1.4	138.0	0.9	7.42	40.0	69.39473684	116.5526316	48.81578947	67.68421053		97.56756757	4	42	31	1.187731481	0	0	0	0	0	0	0	0	0	1	0	0	1	0	1	8.497939893	14.0	0.040071429
406	262.0	1	1	59	0	20.0	32	361.0	16	5.0	13.868		1	34.2	11.7	20.2	1.9	143.0	1.9	7.4	45.0	92.88888889	112.1129032	56.06451613	72.27419355	37.81	95.77777778	3	51	42	2.772731481	0	0	0	0	0	0	0	0	0	0	1	0	0	0	0		15.0	0.024066667
407	297.5	1	1	22	0	18.0	26	454.0	16	5.0	13.882	28.06891815	1	13.3	4.3	23.9	1.4	147.0	1.8	7.26	47.0	91.30769231	124.6666667	63.16666667	82.1	37.73285714	97.62962963	9	28	31	17.97354167	0	0	0	0	0	1	0	0	0	0	0	0	0	0	1	5.832027336	13.0	0.034923077
408	215.0	1	1	72	0	17.0	20	564.0	18	5.0	13.929	28.23675871	1	26.1	7.9	20.1	1.2	139.0	1.1	7.2	46.0	91.56521739	107.2608696	63.26086957	77.95652174		99.27272727	9	47	32	5.249861111	0	0	1	0	0	0	0	0	0	0	0	0	0	0	1	6.844992475	12.0	0.047
409	250.0	1	1	59	0	16.0	18	455.0	25	5.0	13.934	28.85921231	1	24.2	8.7	6.4	1.2	144.0	1.3	7.45	37.0	75.22727273	134.1555556	55.08888889	79.75555556	37.161	97.88888889	14	40	29	1.664803241	0	0	0	0	0	0	0	0	0	0	1	1	0	0	0	5.522112724	11.0	0.041363636
410	208.0	1	1	62	1	16.0	19	510.0	20	6.0	13.994	33.92879687	1	33.9	12.0	15.9	1.1	153.0	1.4	7.41	41.0	88.0	141.04	63.32	86.52083333	36.80857143	98.66666667	3	31	33	1.215277778	0	0	0	0	0	0	0	0	0	0	0	0	0	0	1	6.958087754	10.0	0.051
411	230.0	1	1	67	0	14.0	21	526.0	16	6.0	14.021	34.375	0	42.6	14.1	16.2	1.1	142.0	127.0			65.42857143	112.7058824	58.23529412	72.44117647	37.11	97.96969697	4	32	44	218.2048611	0	0	0	1	0	0	0	0	0	0	0	0	0	0	1	9.241689507	8.0	0.06575
412	275.0	1	1	83	0	12.0	20	542.0	16	5.0	14.023	26.51180407	1	26.9	8.9	11.0	1.8	142.0	720.0	7.35	45.0	85.08	150.9444444	61.66666667	85.46428571	35.97	97.04	2	38	31	2611.397222	0	0	0	0	0	0	0	0	0	1	0	0	0	0	1	7.394673652	7.0	0.077428571
413	208.0	1	1	79	0	20.0	26	460.0	16	7.0	14.065	34.54506803	0	24.8	8.3	16.1	1.1	142.0	1.8	7.26	45.0	78.0	101.7931034	53.36206897	67.46551724	37.1	94.71428571	8	35	36	13.12612269	0	0	0	0	0	0	0	0	0	0	0	1	0	0	1	7.165555486	13.0	0.035384615
414	218.0	1	1	68	0	18.0	21	550.0	18	5.0	14.068		0	36.4	10.8	14.8	5.5	135.0	0.9	7.21	73.0	78.36	125.0	50.48148148	73.03703704	37.325	99.24	7	40	33	2884.507975	0	0	0	0	0	0	0	0	0	1	0	0	1	1	1		13.0	0.042307692
415	240.0	1	1	69	0	18.0	26	600.0	12	6.0	14.112	34.34343434	1	22.4	7.8	8.6	1.2	141.0	1.1	7.43	35.0	86.56	100.48	56.12	69.6	36.46666667	99.34615385	5	29	39	3.248263889	0	0	1	0	0	1	0	0	0	1	0	0	1	0	1	9.761494159	12.0	0.05
416	232.5	1	1	87	0	26.0	29	556.0	14	5.0	14.112	21.21107266	1	23.8	10.0	17.5	1.8	138.0	5.2	7.23	58.0	87.78947368	88.18292683	42.53658537	66.04878049		99.53846154	14	77	35	51.33128472	0	0	0	0	0	0	0	0	0	1	0	0	0	1	1	8.422200679	21.0	0.02647619
417	293.3333333	1	1	67	0	18.0	22	451.0	20	6.0	14.143	28.86530612	1	39.4	13.2	25.6	1.5	143.0	1.0	7.27	46.0	68.33333333	121.5357143	74.85714286	92.10714286		98.84	7	66	37	4.159490741	1	1	0	0	0	0	0	0	0	0	0	0	0	0	0	6.391179888	12.0	0.037583333
418	256.0	1	1	83	1	24.0	27	413.0	20	5.0	14.166	25.39021852	0	19.8	6.6	13.3	1.7	128.0	1.8	7.45	33.0	58.16	122.8	43.0	61.68	36.93285714	99.19230769	10	66	42	8.275	0	0	0	0	0	0	0	0	0	1	1	0	1	0	1	7.886796777	19.0	0.021736842
419	251.6666667	1	1	30	0	14.0	19	615.0	16	5.4	14.176		1	41.2	14.2	5.0	1.0	143.0				66.58064516	120.875	69.75	80.70833333	37.035	97.19354839	2	10	18	9.629328704	0	0	0	1	0	0	0	0	0	0	0	0	0	0	0		8.6	0.071511628
420	262.0	1	1	61	1	15.0	17	448.0	24	8.0	14.225		1	34.7	10.7	13.8	0.6	137.0	68.0	7.38	36.0	121.5517241	94.25925926	61.11111111	68.92592593	37.28571429	99.68	5	45	48	2.782638889	1	0	0	0	0	0	0	0	0	0	0	0	0	0	1		7.0	0.064
421	290.0	1	1	40	0	18.0	23	550.0	16	5.0	14.23	25.74394464	1	47.5	15.5	14.8	0.9	147.0	1.1	7.35	39.0	98.10344828	128.25	82.85714286	92.39285714	37.84777778	98.75862069	1	32	30	3.563043981	0	0	0	0	0	0	1	0	0	0	0	0	0	0	0	8.331313621	13.0	0.042307692
422	277.0	1	1	86	0	18.0	25	561.0	14	5.0	14.239	20.21604938	1	28.9	9.3	15.9	0.9	144.0	0.8	7.41	41.0	53.63636364	112.4487179	39.62179487	74.53703704	36.585	97.35	3	33	43	2.28244213	1	0	1	0	0	0	0	0	0	0	0	0	0	0	1	7.468448799	13.0	0.043153846
423	250.0	1	1	71	0	18.0	24	510.0	15	8.0	14.244	24.24739701	1	31.7	10.1	15.0	0.7	137.0	1.4	7.46	35.0	75.25925926	111.4814815	55.11111111	72.2962963		97.07407407	3	36	33	1.316319444	0	0	0	0	0	0	0	0	0	0	0	0	0	0	0	6.189620855	10.0	0.051
424	216.0	1	1	51	0	19.0	24	535.0	16	5.0	14.261	40.81314879	1	30.8	10.5	19.6	0.7	141.0	1.1	7.37	41.0	82.90909091	108.7272727	60.93939394	75.45454545	36.97166667	98.15625	2	29	35	1.268217593	0	0	0	0	0	0	0	0	0	0	0	1	1	0	1	8.104095977	14.0	0.038214286
425	300.0	1	1	68	0	25.0	28	375.0	21	6.0	14.277	19.06771066	0	24.3	7.7	15.8	3.1	141.0	0.8	7.21	44.0	80.41666667	93.48275862	50.37931034	65.0	35.80666667	99.625	8	51	46	54.28668981	0	0	0	0	0	1	0	0	0	1	0	0	1	1	1	6.920606799	19.0	0.019736842
426	218.0	1	1	59	0	19.0	25	573.0	14	5.4	14.308		0	35.4	11.5	9.4	1.0	141.0	1.3	7.34	55.0	83.52941176	134.6142857	72.21428571	91.11428571	37.02428571	98.20588235	1	34	32	1.893553241	0	0	0	0	0	1	0	0	0	0	1	0	0	0	1		13.6	0.042132353
427	255.0	1	1	68	0	15.0	20	489.0	20	5.0	14.377	32.31915162	1	31.4	10.3	6.8	0.6	140.0	1.0	7.37	52.0	65.2173913	120.48	51.12	73.68	36.866	98.61904762	1	31	25	942.3560648	0	0	0	0	0	1	0	0	0	0	0	0	0	0	1	6.671578258	10.0	0.0489
428	252.5	1	1	64	0	16.0	24	397.0	20	5.0	14.395	29.02897239	0	32.9	10.5	7.1	1.0	136.0	1.0	7.36	46.0	74.43478261	108.78	63.5	78.74	36.48285714	98.04347826	2	34	28	2.159826389	1	0	0	0	0	0	0	0	0	0	0	0	0	0	0	4.818195058	11.0	0.036090909
429	262.5	1	1	62	0	15.0	20	500.0	19	6.0	14.431		1	18.8	6.5	10.2	4.0	128.0	3.3	7.37	23.0	99.6	141.3225806	61.29032258	82.06451613	36.949	99.36666667	10	52	41	12.47521991	0	0	0	0	0	0	0	1	0	1	0	1	0	0	1		9.0	0.055555556
430	250.0	1	1	56	0	17.0	25	486.0	16	5.0	14.479	40.84923408	1	36.3	12.5	18.5	1.0	139.0	1.1	7.43	41.0	83.0952381	120.5454545	76.45454545	89.72727273	36.792	97.42857143	0	32	30	1.473634259	0	0	0	0	0	0	0	0	0	0	0	0	0	0	0	6.243095342	12.0	0.0405
431	215.0	1	1	45	0	17.0	19	455.0	25	5.0	14.492	24.55498043	0	32.7	10.6	15.2	0.6	138.0		7.39	43.0	76.2962963	126.4230769	64.07692308	84.07692308	37.61	98.59259259	2	21	31	13.75550926	0	0	0	0	0	0	0	0	0	0	0	0	0	0	0	6.207705741	12.0	0.037916667
432	220.0	1	1	73	0	19.0	20	398.0	24	10.0	14.509	37.08511952	0	19.4	7.1	15.1	7.8	135.0	1.0	7.37	32.0	84.56	110.8076923	56.11538462	79.92307692	36.55555556	97.56	17	65	40	9.0953125	0	0	0	0	0	0	0	0	0	1	0	0	1	1	1	7.345070682	9.0	0.044222222
433	232.0	1	1	70	0	11.0	20	484.0	18	5.0	14.514	36.23279889	1	22.0	7.0	15.0	1.4	137.0	1.1	7.36	41.0	84.32	110.32	52.12	69.92	36.6125	99.88	7	36	36	1.360821759	0	0	0	0	0	0	0	0	0	1	0	0	1	0	1	6.603361711	6.0	0.080666667
434	208.0	1	1	62	0	20.0	25	530.0	16	5.0	14.543	30.06249211	0	27.4	11.4	15.1	1.2	142.0	2.2	7.3	47.0	96.16666667	109.4852941	56.38235294	71.9	37.22142857	97.93333333	6	40	46	1.923391204	0	0	0	0	0	0	0	0	0	0	0	1	0	0	0	7.23095394	15.0	0.035333333
435	214.0	1	1	66	0	21.0	25	546.0	16	5.0	14.554	37.58995076	0	29.0	8.8	10.7	1.0	138.0	2.3	7.38	42.0	86.81818182	120.7727273	52.0	70.36363636	36.646	97.77272727	4	24	30	2.177696759	0	0	0	0	0	0	0	0	0	0	0	0	1	0	0	7.449246889	16.0	0.034125
436	257.5	1	1	40	0	18.0	24	459.0	18	6.0	14.574	23.46450617	0	20.2	6.6	30.8	1.8	140.0	1.0	7.46	41.0	85.85	115.85	73.85	93.36842105	37.0	99.65	10	50	33	5.590393519	0	0	0	0	0	0	0	0	0	0	0	1	0	1	1	6.110549018	12.0	0.03825
437	267.0	1	1	39	0	19.0	24	610.0	14	6.0	14.646		0	27.1	9.9	18.3	0.9	141.0	0.8	7.42	34.0	97.2	108.4444444	67.09259259	76.7962963	36.9225	97.66666667	4	26	29	0.956226852	0	0	0	0	0	1	0	0	0	0	1	0	1	0	1		13.0	0.046923077
438	247.0	1	1	83	0	15.0	24	437.0	18	5.0	14.646	23.67125363	1	29.6	10.6	18.7	1.7	141.0	1.3	7.3	39.0	84.44	149.7333333	68.43333333	96.1	36.58166667	98.19230769	4	40	38	114.0555556	0	0	0	1	1	0	0	0	0	0	0	0	0	0	0	5.962126173	10.0	0.0437
439	244.0	1	1	66	1	17.2	19	606.0	19	5.2	14.669	41.32716049	1	36.5	12.2	15.3	1.1	145.0	1.9	7.36	38.0	86.5	125.4782609	56.73913043	78.13043478	37.43714286	97.39130435	4	26	26	9.805636574	0	0	0	1	0	0	0	0	0	0	0	0	0	0	0	8.067522232	12.0	0.0505
440	225.0	1	1	58	0	19.0	27	522.0	14	6.0	14.682	34.25605536	1	30.4	10.0	12.0	0.7	140.0		7.36	42.0	92.40740741	108.8695652	70.39130435	78.56521739	36.86	97.73913043	1	25	28	5.047013889	1	1	0	1	0	1	0	0	0	0	0	0	1	0	1	7.907174018	13.0	0.040153846
441	285.0	1	1	56	0	18.0	28	500.0	14	5.0	14.749	18.15455594	1	21.5	6.8	7.8	0.4	136.0	1.9	7.5	35.0	79.625	118.2580645	74.29032258	91.26666667	36.327	99.10344828	1	33	36	2311.304155	0	0	0	0	0	1	0	0	0	0	0	0	0	0	0	7.573921474	13.0	0.038461538
442	212.5	1	1	63	0	21.0	28	538.0	14	5.0	14.763	38.56836258	1	32.2	11.0	23.3	0.9	139.0	0.8	7.38	38.0	85.75	110.5666667	51.93333333	68.5	37.29583333	97.76666667	4	39	35	2.230243056	0	0	0	0	0	1	0	0	0	0	0	0	0	0	1	7.340100415	16.0	0.033625
443	260.0	1	1	54	0	22.0	27	430.0	19	5.0	14.812		0	35.0	11.9	15.6	1.2	142.0	1.5	7.26	44.0	72.52	118.8148148	61.22222222	83.14814815		99.34615385	7	41	29	638.8208333	0	0	0	1	0	0	0	0	0	0	1	0	1	0	1		17.0	0.025294118
444	208.0	1	1	55	0	28.0	30	585.0	14	5.0	14.848		0	31.5	10.2	11.1	0.8	139.0	1.3	7.4	43.0	87.84	132.76	57.32	81.28	37.51571429	97.68	3	32	28	2.024895833	0	0	0	0	0	1	0	0	0	0	0	0	1	0	0		23.0	0.025434783
445	204.0	1	1	70	0	23.0	28	500.0	16	5.0	14.896	21.40138408	0	23.9	8.0	17.9	0.8	139.0	1.4	7.36	44.0	67.75	102.2	45.7	64.3	36.64	98.05	4	36	31	3.405636574	1	1	0	0	0	0	0	0	0	0	0	0	1	0	0	7.573921474	18.0	0.027777778
446	220.0	1	1	67	1	24.0	28	515.0	16	5.0	14.939	48.57568027	1	25.1	7.9	10.8	1.0	139.0	0.9	7.37	60.0	71.4	112.037037	44.62962963	61.14814815	37.32333333	93.72	5	37	34	7.060416667	0	0	0	0	0	0	0	0	0	0	0	0	1	0	1	8.022306686	19.0	0.027105263
447	270.0	1	1	50	0	18.0	25	589.0	14	5.0	14.95		1	28.2	10.3	16.0	1.0	141.0	2.1	7.38	43.0	96.07692308	96.33333333	53.16666667	65.87037037	36.39	96.80769231	2	26	35	1.254710648	0	0	0	0	0	0	0	0	0	0	0	0	1	0	1		13.0	0.045307692
448	201.8181818	1	1	60	0	20.0	24	516.0	16	9.0	14.968	27.45890023	1	33.1	9.9	20.6	0.8	140.0	0.9	7.4	38.0	83.51219512	105.2307692	67.74358974	79.74358974	36.73714286	96.46341463	8	79	48	301.3812963	1	1	1	0	0	0	0	0	0	0	1	0	0	0	0	8.03788398	11.0	0.046909091
449	270.0	1	1	85	0	19.0	28	458.0	16	5.0	15.081	25.59651559	1	32.2	10.9	8.2	1.3	139.0		7.5	35.0	75.11111111	112.96	51.44	64.16	36.86166667	96.74074074	9	48	48	3.772361111	0	0	0	1	0	0	0	0	0	1	0	0	0	0	0	6.248635669	14.0	0.032714286
450	282.0	1	1	76	0	17.0	25	580.0	14	5.0	15.119	32.69896194	1	31.4	10.5	34.5	5.7	142.0	1.5	7.31	39.0	68.16	115.21875	57.90625	72.84375	36.93	97.8	13	54	37	1.764456019	0	0	0	0	0	1	0	0	0	0	0	0	1	0	1	8.785748909	12.0	0.048333333
451	252.5	1	1	71	0	17.0	26	628.0	12	6.0	15.14	32.86272069	0	27.6	10.6	9.4	1.1	140.0	3.4	7.41	43.0	77.04761905	112.9761905	53.5	70.04761905	36.8952381	98.69047619	5	54	41	3.08380787	0	0	0	0	0	0	0	0	0	0	0	0	1	0	1	7.62172921	11.0	0.057090909
452	256.0	1	1	71	0	23.0	28	480.0	15	10.0	15.17	27.45865421	0	23.8	8.7	15.8	0.9	136.0	1.2	7.42	42.0	83.32142857	109.8928571	54.71428571	71.60714286	36.1	99.92857143	3	32	30	2676.560255	0	0	0	0	0	1	0	0	0	0	0	0	0	0	1	6.548788474	13.0	0.036923077
453	272.0	1	1	44	0	19.0	25	448.0	19	5.5	15.224	33.09499148	1	36.2	12.4	20.5	0.8	138.0		7.3	47.0	86.0	101.3684211	60.57894737	72.92105263	36.90571429	98.0	4	27	34	0.706435185	1	0	0	0	0	0	0	0	0	0	0	0	0	0	1	6.516742792	13.5	0.033185185
454	288.0	1	1	67	0	21.0	24	413.0	20	11.0	15.38	31.35754619	1	23.3	7.2	22.5	2.5	143.0	1.1	7.32	38.0	83.75	109.5	52.42307692	68.38461538	36.96714286	98.54166667	11	68	47	1757.848299	0	0	0	0	0	0	0	0	0	1	0	1	1	0	1	6.007622262	10.0	0.0413
455	214.0	1	1	80	0	17.0	24	546.0	16	5.0	15.41	34.9382716	1	26.1	8.8	15.5	1.2	141.0	1.5	7.4	42.0	79.68181818	110.7272727	51.95454545	67.22727273	36.82857143	99.72727273	7	54	38	2.285069444	0	0	1	0	0	1	0	0	0	1	0	0	1	0	1	7.268757655	12.0	0.0455
456	210.0	1	1	45	0	17.0	21	456.0	23	5.2	15.52	38.05555556	1	21.8	7.1	16.1	7.2	132.0	0.9	7.47	39.0	68.2962963	117.1481481	48.03703704	66.81481481	37.0	97.96	10	49	40	310.6029977	1	0	0	0	0	0	0	0	0	1	0	0	1	1	1	6.070610789	11.8	0.038644068
457	235.0	1	1	43	0	18.0	21	522.0	21	5.0	15.577	32.12978159	1	27.3	10.1	31.4	1.2	139.0	1.3	7.14	59.0	86.8	99.17307692	58.15384615	72.11538462	37.37	99.11538462	4	29	39	2.727800926	0	0	0	0	0	0	0	0	0	0	0	0	0	0	1	7.121807466	13.0	0.040153846
458	282.5	1	1	49	0	21.0	27	512.0	16	6.0	15.655	28.76734694	1	19.8	7.0	14.3	1.2	139.0	3.2	7.37	46.0	82.73529412	107.575	59.5625	75.325	36.48333333	99.17647059	5	33	32	1.934456019	0	0	1	0	0	0	0	0	0	0	0	0	0	0	1	7.255618853	15.0	0.034133333
459	275.0	1	1	40	1	21.0	24	541.0	16	10.0	15.693	33.7716263	1	36.8	12.6	14.1	0.8	146.0	0.7	7.32	44.0	96.95833333	119.4183673	73.01020408	86.87755102	37.75272727	97.52272727	11	66	42	0.255381944	0	0	0	1	0	0	0	0	0	0	0	0	0	0	1	8.194983034	11.0	0.049181818
460	267.5	1	1	61	0	27.0	29	255.0	35	5.0	15.744	25.21735858	0	23.9	7.4	45.2	2.4	142.0	1.6	7.23	39.0	99.33333333	100.65625	57.46875	68.875	37.94615385	96.0	7	56	37	22.81875	0	0	0	0	0	0	0	0	0	0	0	0	0	0	1	4.275223821	22.0	0.011590909
461	262.5	1	1	65	0	15.0	23	451.0	20	5.0	15.911	35.84766863	1	29.6	9.6	19.1	3.1	134.0	1.7	7.14	57.0	82.875	104.5416667	51.875	71.91666667	37.065	96.32	9	44	36	10.36305556	0	0	0	0	0	0	0	0	0	0	0	0	0	0	1	5.473566678	10.0	0.0451
462	205.0	1	1	91	1	19.0	24	480.0	20	5.0	15.994	30.59591837	0	29.8	10.2	40.3	2.8	129.0	1.5			68.44117647	104.46875	48.125	59.84375	36.70571429	98.0	14	59	44	14.92126157	1	0	1	0	0	0	0	0	0	1	0	0	0	0	1	6.802142675	14.0	0.034285714
463	249.0	1	1	55	0	15.0	22	401.0	24	5.1	16.081	24.30248706	1	44.4	14.3	27.4	2.5	146.0	2.6	7.33	35.0	99.34782609	94.90909091	62.18181818	69.63636364	37.454	97.91304348	8	30	26	4.891793981	0	0	0	0	0	0	0	0	0	0	0	0	0	0	1	5.470967038	9.9	0.040505051
464	214.0	1	1	91	1	20.0	24	417.0	24	5.0	16.183	22.9296875	0	35.2	11.5	9.9	1.3	139.0	1.1	7.39	30.0	65.25806452	110.3636364	57.18181818	74.12121212	37.1047619	97.29032258	11	56	51	9.497916667	1	0	0	0	1	0	0	1	0	0	0	0	0	0	1	7.326586549	15.0	0.0278
465	216.0	1	1	44	0	22.0	29	451.0	18	5.0	16.309	26.97495183	0	16.9	5.5	29.9	1.2	136.0	1.7			82.10714286	128.962963	83.37037037	98.03703704	36.41461538	96.96428571	7	54	47	155.576412	0	0	0	0	0	1	0	0	0	0	0	0	1	1	1	6.560381695	17.0	0.026529412
466	202.5	1	1	63	1	30.0	33	451.0	18	5.0	16.309		1	24.4	8.3	7.1	0.6	137.0	0.8	7.33	31.0	102.8148148	123.2592593	70.55555556	87.96296296	36.028	98.39285714	2	55	35	17.13822917	1	0	0	0	0	0	0	0	0	0	1	0	0	0	0		25.0	0.01804
467	210.0	1	1	70	0	17.0	25	498.0	16	9.0	16.398	29.04320988	1	24.9	8.0	23.1	0.9	143.0	1.9	7.31	51.0	91.2238806	104.8857143	52.17857143	70.72142857	36.75563636	99.67164179	1	35	42	2.776678241	0	0	1	0	0	1	0	0	0	0	0	0	1	0	1	6.629745993	8.0	0.06225
468	206.0	1	1	63	0	16.0	26	578.0	14	5.4	16.415		1	51.4	17.6	31.4	1.2	138.0	1.1	7.35	43.0	104.4074074	137.0740741	81.11111111	102.2592593	36.478	94.73076923	6	54	25	99.57440972	0	0	0	1	0	0	0	0	0	0	1	0	0	0	0		10.6	0.054528302
469	225.0	1	1	57	0	18.0	22	455.0	24	5.0	16.587		0	31.6	9.6	8.5	0.8	140.0	2.6	7.39	47.0	78.875	119.5116279	58.39534884	77.54761905	37.97571429	98.26315789	3	53	41	112.975463	0	0	0	1	0	0	0	0	0	0	0	0	0	0	1		13.0	0.035
470	300.0	1	1	71	0	25.0	29	469.0	19	5.0	16.592		1	20.5	6.9	19.5	1.5	136.0	0.9	7.42	36.0	105.6470588	107.0714286	49.42857143	68.51428571	37.48	99.52173913	6	61	44	7.820393519	0	0	0	0	0	0	0	0	0	0	0	0	1	0	1		20.0	0.02345
471	260.0	1	1	56	0	13.0	21	499.0	20	5.0	16.627		1	16.6	5.7	3.7	0.5	139.0		7.39	47.0	100.65625	110.4375	63.25	81.84375	36.69428571	99.625	9	28	34	75.25640046	0	0	0	0	0	1	0	0	0	0	0	0	0	0	1		8.0	0.062375
472	261.6666667	1	1	48	0	19.0	25	473.0	20	5.0	16.687	28.78424441	0	34.4	11.9	14.8	1.3	143.0	1.6	7.28	45.0	85.75	115.7407407	59.19230769	74.80769231	37.51	100.0	2	36	27	5.46349537	0	0	0	0	0	0	0	0	0	0	0	0	1	0	1	6.453285309	14.0	0.033785714
473	227.5	1	1	68	1	18.0	25	462.0	20	5.0	16.752	30.0922722	0	25.3	7.9	12.3	3.3	150.0	0.5	7.35	40.0	87.28	133.84	54.04	75.65384615	37.15	98.0	3	40	35	1.978472222	0	0	0	1	0	0	0	0	0	1	0	0	1	0	0	6.998303442	13.0	0.035538462
474	230.0	1	1	67	0	18.0	22	502.0	22	5.0	16.776		1	40.9	12.7	20.6	1.6	147.0	1.8	7.46	45.0	108.6206897	164.3448276	79.65517241	84.57575758	37.43666667	97.06896552	6	43	41	69.08844907	0	0	0	1	0	1	0	0	0	1	0	1	1	0	0		13.0	0.038615385
475	237.5	1	1	36	1	23.0	29	535.0	16	5.0	16.778	51.28205128	1	17.9	5.7	19.3	3.2	140.0	1.8	7.35	38.0	114.0	108.1346154	57.51923077	71.40384615	37.59166667	97.30769231	9	53	37	2.358333333	0	0	0	0	0	0	0	0	0	1	0	0	1	0	1	6.027082441	18.0	0.029722222
476	277.5	1	1	28	0	18.0	23	650.0	16	5.0	16.817		0	26.5	9.6	8.7	0.6	136.0	2.8	7.39	40.0	98.12	110.04	62.2	77.56	37.16	98.4	1	21	29	4.514976852	0	0	0	0	0	0	0	0	0	0	0	0	0	0	0		13.0	0.05
477	222.5	1	1	64	0	24.0	26	613.0	14	12.0	16.821	28.20007351	1	26.3	8.9	21.9	0.7	141.0	2.0	7.32	49.0	93.47916667	116.625	70.64583333	84.9375	36.39470588	98.0	2	49	37	2.335358796	0	0	0	0	0	0	0	0	0	0	0	0	0	0	1	8.916882437	12.0	0.051083333
478	222.5	1	1	50	0	20.0	25	494.0	20	5.0	16.944	39.42664306	0	43.6	13.5	9.0	0.7	141.0		7.43	43.0	70.32	147.76	86.84	104.2	37.07	98.92	3	35	32	2.016574074	0	0	0	1	0	0	0	0	0	0	0	0	0	0	0	7.185872633	15.0	0.032933333
479	238.0	1	1	67	0	21.0	24	621.0	16	8.0	17.04	26.35102041	1	17.5	5.6	5.3	1.7	151.0	3.6	7.37	35.0	106.7586207	97.23333333	54.63333333	68.7	36.46333333	99.27586207	7	50	32	877.3862037	0	0	0	0	0	0	0	0	0	0	1	0	1	0	1	8.800272086	13.0	0.047769231
480	220.0	1	1	57	1	24.0	30	330.0	24	8.0	17.076	68.58131488	0	29.0	9.7	26.9	3.3	134.0	3.9	7.28	43.0	79.32142857	114.3928571	62.78571429	81.85714286	35.70416667	98.89285714	18	58	41	8.253043981	0	0	0	0	0	0	0	0	0	0	0	1	0	1	1	4.998788173	16.0	0.020625
481	296.0	1	1	87	0	13.0	19	581.0	20	5.0	17.081		1	30.1	10.6	25.6	1.8	138.0	3.1	7.35	31.0	71.5625	107.516129	57.93548387	70.03225806	36.84333333	99.6	12	49	38	203.0307986	0	0	0	1	0	0	0	0	0	1	1	1	0	0	1		8.0	0.072625
482	260.0	1	1	72	0	22.0	32	499.0	14	8.0	17.116		0	29.6	10.4	12.9	3.3	143.0	1.4	7.38	49.0	104.9666667	122.8448276	78.06666667	93.55	36.494	99.47826087	10	61	48	46.46920139	0	0	0	1	0	1	0	0	1	0	0	1	0	1	1		14.0	0.035642857
483	294.0	1	1	78	0	21.0	29	521.0	16	5.0	17.155	26.7299275	0	35.8	12.5	10.0	1.1	142.0	1.5	7.41	37.0	108.3103448	98.60714286	65.71428571	78.07142857	37.30142857	95.25	7	40	45	659.775	0	0	0	0	1	0	0	0	0	0	0	0	0	0	0	7.578622756	16.0	0.0325625
484	202.0	1	1	54	0	19.0	23	560.0	19	6.0	17.205	36.41952621	1	30.6	10.6	7.0	0.9	138.0	0.6	7.43	39.0	80.20833333	123.6666667	58.91666667	77.33333333	37.09428571	99.14814815	2	21	25	1.227719907	0	0	0	0	0	0	0	0	0	0	0	0	1	0	0	8.14592849	13.0	0.043076923
485	276.6666667	1	1	35	0	23.0	27	477.0	18	10.0	17.249	30.47211734	0	31.2	10.0	20.3	1.0	144.0	1.0	7.36	38.0	69.39130435	123.9814815	60.81481481	79.40740741	37.22	99.95652174	8	25	28	14.84979167	0	0	0	0	0	0	0	0	0	0	0	0	0	0	1	6.938585518	13.0	0.036692308
486	264.0	1	1	80	0	16.0	23	505.0	20	5.0	17.322		1	40.6	13.9	13.2	1.0	139.0		7.45	30.0	88.17857143	132.85	62.18333333	82.33333333	37.04	95.96551724	5	56	47	2.922650463	0	0	0	0	0	0	0	0	1	0	1	0	0	0	0		11.0	0.045909091
487	248.0	1	1	75	0	16.0	28	655.0	12	5.0	17.331	28.96326531	1	26.1	9.2	12.7	0.7	141.0		7.45	37.0	93.83783784	121.0	54.84210526	73.31578947	36.334	96.21621622	4	44	41	1.316898148	0	0	0	1	0	1	0	0	0	0	0	0	0	0	1	9.282090525	11.0	0.059545455
488	272.0	1	1	91	0	28.0	34	499.0	16	5.0	17.605	24.34175829	0	9.0	2.7	13.5	1.9	144.0	3.0	7.24	37.0	58.74074074	118.2142857	65.25	85.46551724	32.61	99.92592593	14	83	49	17.33055556	0	0	0	0	0	1	0	0	0	0	0	0	0	0	1	9.20902078	23.0	0.021695652
489	280.0	1	1	44	0	20.0	29	600.0	14	5.0	17.699		1	38.8	13.6	16.8	1.1	141.0	1.2	7.34	43.0	91.38709677	111.2	69.8	79.7	36.52117647	99.56666667	1	31	43	1.332881944	0	0	0	0	0	0	0	0	0	0	0	0	0	0	0		15.0	0.04
490	286.6666667	1	1	34	0	16.0	19	396.0	34	5.0	17.813	22.35290187	0	38.7	13.1	25.7	1.3	144.0	1.0	7.36	35.0	56.61538462	123.6571429	77.37142857	91.58333333	35.4	99.46153846	6	46	49	11.04005787	0	0	0	0	0	0	0	0	0	0	0	0	0	0	0	5.760335147	11.0	0.036
491	234.0	1	1	68	0	17.0	29	443.0	18	5.0	17.973		0	32.1	10.6	9.6	1.7	146.0	0.8	7.3	62.0	76.5	127.4347826	81.39130435	92.17391304	37.15	97.5	3	27	25	4.198217593	1	0	0	1	0	1	0	0	0	0	0	0	0	0	0		12.0	0.036916667
492	222.8571429	1	1	74	0	20.0	30	549.0	14	8.0	18.077	18.671875	0	34.5	11.2	10.0	0.7	145.0	80.0	7.24	75.0	69.60869565	111.3181818	49.13636364	63.86363636	36.5	98.04347826	1	36	37	314.5433218	0	0	0	0	0	1	0	0	0	0	1	0	0	0	0	9.645793801	12.0	0.04575
493	270.0	1	1	54	0	21.0	30	600.0	14	5.0	18.11		1	32.6	11.4	22.9	0.7	143.0	1.3	7.42	42.0	88.80952381	125.7142857	64.23809524	84.66666667	37.11857143	97.33333333	2	22	29	4.186458333	0	0	0	0	0	0	0	0	0	0	0	0	0	0	0		16.0	0.0375
494	210.0	1	1	74	0	22.0	27	556.0	18	5.0	18.145	36.70622396	1	38.5	13.1	19.1	1.2	136.0	2174.0	7.35	56.0	75.57692308	133.2222222	62.2962963	85.48148148	37.05571429	98.76	4	34	33	276.0805556	0	0	1	1	0	1	0	0	1	0	0	0	0	0	1	7.585679983	17.0	0.032705882
495	279.0	1	1	65	0	24.0	28	437.0	23	5.0	18.222	33.26955782	1	28.1	8.9	8.7	1.0	135.0	1.2	7.36	41.0	83.1875	163.40625	57.71875	88.625	37.67428571	95.03125	6	35	46	9.735775463	0	0	0	1	0	1	0	0	0	0	0	0	1	0	1	6.807277712	19.0	0.023
496	274.0	1	1	67	0	17.0	27	592.0	15	5.0	18.275	31.1594852	1	30.3	10.0	11.7	1.1	137.0	1.3	7.37	47.0	65.26086957	106.0869565	60.56521739	77.34782609	36.4375	99.27272727	2	36	29	1.491909722	0	0	0	0	0	0	0	0	0	0	0	0	0	0	1	7.604758112	12.0	0.049333333
497	253.0	1	1	58	0	17.0	24	648.0	16	5.0	18.289	28.76734694	1	26.8	9.6	12.1	0.6	137.0	1.4	7.51	31.0	101.0769231	117.962963	73.44444444	87.11111111	37.14347826	98.53846154	0	24	32	0.793136574	1	0	0	0	0	0	0	0	0	0	0	0	0	0	0	9.182892611	12.0	0.054
498	240.0	1	1	84	0	26.0	32	499.0	16	10.0	18.778	28.73467206	0	25.1	9.7	17.2	0.5	136.0	2.0	7.37	39.0	76.03571429	107.625	53.53125	70.40625	36.55222222	99.42857143	4	42	39	737.3981481	1	0	0	0	0	0	0	0	0	0	0	0	1	0	1	7.258604137	16.0	0.0311875
499	252.5	1	1	42	0	18.0	24	501.0	22	5.0	18.903	30.67932798	0	39.7	12.9	12.0	0.8	142.0	1.3	7.45	33.0	98.95652174	98.04545455	68.95454545	75.5	38.32111111	98.54166667	7	42	42	6.098865741	0	0	0	0	0	0	0	0	0	0	0	0	1	0	1	6.288755554	13.0	0.038538462
500	221.0	1	1	66	0	18.0	24	604.0	18	5.5	18.912		0	36.5	12.2	22.1	0.9	138.0	2.2	7.33	50.0	85.21428571	113.4137931	58.24137931	74.51724138	36.87166667	97.64285714	1	34	35	1.319155093	1	0	0	0	0	0	0	0	0	0	1	0	0	0	1		12.5	0.04832
501	212.0	1	1	65	0	21.0	27	625.0	16	6.0	19.11	27.95975988	1	26.7	9.9	11.7	1.0	141.0	1.3	7.4	46.0	91.81818182	134.1818182	56.63636364	78.06060606	37.385	97.57575758	10	41	26	1.682361111	0	0	0	0	0	0	0	0	0	0	1	1	1	0	0	7.342057656	15.0	0.041666667
502	204.0	1	1	48	0	20.0	29	555.0	16	6.0	19.145	29.62962963	1	40.1	13.0	14.2	3.4	138.0	0.4	7.3	55.0	95.92	107.78125	63.46875	76.71875	37.58571429	96.6	6	37	29	10.9843287	0	0	0	0	0	1	0	0	0	0	0	0	0	1	1	7.388572341	14.0	0.039642857
503	220.0	1	1	87	0	25.0	33	549.0	14	10.0	19.207	30.6122449	1	29.2	9.3	11.0	1.8	140.0	1.0	7.39	45.0	76.38461538	124.3846154	68.73076923	86.52	36.83375	97.51851852	2	34	35	1.543680556	0	0	1	0	0	0	0	0	0	1	0	0	0	0	0	8.5519347	15.0	0.0366
504	286.0	1	1	83	0	26.0	29	562.0	19	5.0	19.359	31.56314658	1	28.6	10.1	6.8	1.2	139.0	1.6	7.4	33.0	78.57142857	103.5178571	56.66071429	83.43103448	37.375	97.0	7	68	44	1121.235289	1	0	0	0	0	0	0	0	0	0	1	0	1	0	1	10.37168272	21.0	0.026761905
505	284.0	1	1	22	0	18.0	23	502.0	24	5.2	19.6	33.81833102	0	38.1	12.0	24.3	0.9	139.0	1.8	7.3	50.0	76.625	116.7916667	49.41666667	66.08333333	37.17285714	98.91666667	4	25	28	1.785393519	0	0	0	0	0	0	0	0	0	0	0	0	0	0	0	6.848941279	12.8	0.03921875
506	270.0	1	1	65	0	27.0	31	475.0	18	12.0	19.691	35.32182104	1	31.1	10.1	21.8	2.4	149.0	0.8	7.41	52.0	102.4	113.969697	54.92424242	73.12903226	38.411	97.24137931	7	46	37	91.29791667	0	0	0	0	0	1	0	0	0	1	0	0	1	0	1	6.173962774	15.0	0.031666667
507	238.0	1	1	66	0	16.0	26	546.0	18	5.0	19.744	38.8784377	1	22.3	7.6	13.4	1.8	142.0	1.2	7.28	45.0	67.09375	147.125	57.875	87.21875		97.09375	5	45	28	2.430474537	0	0	0	0	0	0	0	0	0	1	0	1	1	0	0	7.013847853	11.0	0.049636364
508	212.5	1	1	71	0	19.0	36	570.0	12	6.0	19.774		1	29.2	10.0	9.8	0.8	140.0	1.2	7.33	54.0	92.2	91.64516129	47.19354839	61.12903226	36.86	97.4137931	6	43	30	1.86724537	0	0	0	0	0	1	0	0	0	0	1	0	0	0	0		13.0	0.043846154
509	297.5	1	1	67	0	18.0	24	571.0	20	6.0	20.145	32.98611111	1	24.6	8.7	21.4	1.0	139.0	1.5	7.42	37.0	73.81481481	105.6428571	57.32142857	72.28571429	36.5425	98.55555556	5	53	32	2.151157407	0	0	0	0	0	0	0	0	0	0	0	0	0	0	1	8.89463518	12.0	0.047583333
510	205.0	1	1	49	0	17.0	23	568.0	20	7.3	20.206		1	28.0	11.2	8.7	0.9	140.0	1.8	7.34	50.0	87.31818182	138.4090909	68.5	88.72727273	38.37666667	96.81818182	7	26	29	1.718020833	0	0	0	0	0	0	0	0	0	0	0	1	1	0	0		9.7	0.058556701
511	263.3333333	1	1	70	0	17.5	22	695.0	19	5.0	20.382	40.04299919	1	33.6	10.7	21.8	1.1	140.0	1.0	7.36	46.0	95.23076923	114.1153846	49.42307692	64.92307692	36.83125	94.42307692	4	32	39	1.317615741	0	0	0	0	0	1	0	0	0	0	0	0	0	0	1	8.927883257	12.5	0.0556
512	284.0	1	1	76	0	19.0	26	461.0	21	10.0	20.398		1	31.1	10.2	12.9	1.0	142.0	2.0	7.39	38.0	99.36111111	117.1111111	64.55555556	82.44444444	38.258	99.36111111	1	40	44	680.0984028	0	0	0	1	0	0	0	0	1	0	0	0	1	0	0		9.0	0.051222222
513	236.0	1	1	91	1	15.0	20	449.0	30	6.0	20.461	27.55333922	1	36.6	11.3	16.1	1.6	143.0	1.4	7.45	44.0	73.19230769	107.48	58.6	72.48	37.185	95.61538462	9	50	37	16.01013889	0	0	0	0	1	0	0	0	0	0	0	0	0	0	1	6.125845885	9.0	0.049888889
514	207.5	1	1	55	0	27.0	34	759.0	12	5.0	20.529	71.57029478	1	29.3	9.0	15.4	0.7	138.0	1.0	7.35	56.0	100.3076923	133.1923077	62.46153846	82.26923077	37.53666667	98.03703704	1	19	28	8.886435185	0	0	0	0	0	1	0	0	0	0	0	0	1	0	0	11.82316655	22.0	0.0345
515	242.0	1	1	51	0	28.0	35	439.0	20	6.0	20.651		0	43.2	13.8	20.2	0.9	140.0	1.7	7.31	51.0	93.2962963	103.6666667	61.6	73.75	37.87428571	98.74074074	3	60	40	2.724780093	0	0	0	0	0	0	0	0	0	0	1	0	0	0	1		22.0	0.019954545
516	290.0	1	1	65	1	20.0	23	594.0	23	5.0	20.753		0	22.2	7.2	24.4	1.3	155.0	2.0	7.32	43.0	76.22222222	106.5384615	51.26923077	66.11538462	37.50166667	99.89655172	7	55	36	7.325601852	0	0	0	0	0	0	0	0	0	0	1	0	1	0	1		15.0	0.0396
517	205.0	1	1	57	0	14.0	21	505.0	24	7.0	20.786	38.26530612	1	36.7	11.6	9.5	0.7	144.0	1.3	7.49	33.0	82.68	123.08	86.32	96.72	37.48	99.6	4	28	31	26.73578704	1	0	0	0	0	0	0	0	0	0	0	1	1	0	0	7.86653374	7.0	0.072142857
518	202.5	1	1	76	0	16.0	30	482.0	18	5.0	20.831		1	33.8	11.6	10.7	1.2	141.0	0.9	7.48	36.0	89.10714286	127.55	70.9	84.15	36.73	99.625	2	35	43	1.018900463	0	0	0	1	0	0	0	0	0	0	0	0	0	0	0		11.0	0.043818182
519	275.0	1	1	52	0	25.0	32	609.0	16	5.0	21.008	37.5573921	1	22.6	7.5	15.4	1.8	139.0	1.3	7.29	46.0	77.60606061	112.0	55.90909091	70.39393939		98.87878788	8	55	34	3.341724537	0	0	1	0	0	0	0	0	0	1	0	0	1	0	1	9.907916572	20.0	0.03045
520	230.0	1	1	55	1	18.0	23	697.0	19	5.0	21.414	27.47404844	0	22.9	7.4	10.9	6.0	129.0	1.1	7.32	36.0	101.4166667	126.0833333	59.95833333	78.75	37.75875	97.08333333	8	45	39	31.78680556	0	0	0	0	0	0	0	0	0	1	0	0	1	1	1	10.55804653	13.0	0.053615385
521	202.0	1	1	72	1	19.0	29	496.0	18	10.0	21.436	23.66782007	1	28.0	9.4	8.2	0.7	131.0	0.9	7.48	32.0	77.86842105	99.74418605	51.09302326	68.3255814	37.65384615	97.0	5	71	47	26.24930556	0	0	0	1	0	0	0	0	0	0	1	0	0	0	1	7.513330102	9.0	0.055111111
522	215.0	1	1	50	0	19.0	27	613.0	18	5.0	21.627	29.73982247	1	24.9	8.7	11.1	0.9	140.0	1.2	7.35	41.0	101.56	121.72	71.6	88.12	37.14833333	99.0	5	34	40	5.283645833	0	0	0	1	0	0	0	1	1	0	0	0	0	0	1	9.972993199	14.0	0.043785714
523	217.5	1	1	58	0	26.0	28	462.0	24	10.0	21.732	28.96855892	1	25.6	8.2	15.0	1.1	146.0	1.3	7.43	38.0	84.7	130.8181818	57.0	76.90909091	37.86083333	98.5	11	38	33	6.226898148	0	0	0	0	0	0	0	0	0	0	0	1	0	0	1	6.720391005	16.0	0.028875
524	241.4285714	1	1	72	0	22.0	34	440.0	18	10.0	21.732	26.71695493	0	20.6	6.2	11.9	1.6	137.0	0.8	7.24	67.0	94.71875	109.2941176	55.0	70.35294118	37.2075	95.73333333	6	55	46	375.6467824	0	0	0	1	0	0	0	0	0	1	0	0	0	0	1	6.003056101	12.0	0.036666667
525	206.0	1	1	87	0	16.0	22	758.0	18	5.0	22.062		1	31.6	10.4	13.5	1.2	145.0		7.37	46.0	86.06122449	105.6363636	55.45454545	65.09090909	37.49	97.1875	5	45	44	24.76799769	0	0	0	0	0	0	0	1	0	0	0	1	0	0	1		11.0	0.068909091
526	210.0	1	1	38	0	24.0	26	451.0	28	8.0	22.276	33.05785124	0	41.2	13.4	7.4	1.5	147.0	1.4	7.38	36.0	81.32142857	104.8387097	58.35483871	68.58064516	37.76166667	97.60714286	10	29	37	14.13958333	0	0	0	0	0	0	0	0	0	0	0	0	0	0	1	7.337389776	16.0	0.0281875
527	251.4285714	1	1	54	0	28.0	29	415.0	25	15.0	22.877	20.86876417	1	36.8	11.7	14.4	0.7	136.0	2.0	7.15	89.0	89.74074074	105.8225806	46.69354839	62.19354839	37.26166667	97.43333333	4	30	33	32.5874537	1	0	0	0	0	1	0	0	0	0	0	0	0	0	1	6.464577232	13.0	0.031923077
528	204.0	1	1	47	0	19.0	25	576.0	23	5.0	23.369		1	26.2	9.9	7.3	0.5	112.0				63.0	97.62962963	64.11111111	71.92592593	36.43666667	92.03571429	3	33	29	269.5465278	0	0	0	0	0	0	0	0	1	0	0	0	0	0	1		14.0	0.041142857
529	214.0	1	1	63	0	15.0	24	531.0	22	8.0	23.469		1	24.1	8.7	6.7	3.7	147.0		7.4	29.0	68.03225806	151.4642857	66.92857143	88.5	36.79125	98.96666667	5	45	33	218.6542014	0	0	0	0	0	0	0	0	0	1	0	1	1	0	0		7.0	0.075857143
530	262.5	1	1	72	1	15.0	21	498.0	29	6.2	23.494	25.50204082	0	34.7	11.0	19.7	1.8	141.0	1.7	6.93	66.0	86.52	110.9166667	67.70833333	81.25	36.06	99.0	13	70	48	7.592037037	0	0	0	0	0	0	0	0	0	0	0	0	0	0	1	7.057223025	8.8	0.056590909
531	223.3333333	1	1	63	0	20.0	26	500.0	22	12.0	23.716	28.80002525	0	29.9	9.9	23.1	0.7	140.0	2.0	7.4	40.0	79.92727273	99.75	60.73076923	69.75	36.78571429	95.92727273	5	34	33	3.73900463	0	0	0	0	0	0	0	0	0	0	0	1	0	0	1	6.821654661	8.0	0.0625
532	234.0	1	1	32	0	21.0	27	516.0	25	5.0	24.02	38.09014668	0	37.0	13.1	15.3	1.4	142.0	1.0	7.4	49.0	98.04	125.3913043	73.73913043	85.39130435	37.43714286	98.48	3	12	27	2.431678241	0	0	0	0	0	0	0	0	0	0	0	0	0	0	0	7.505891252	16.0	0.03225
533	215.0	1	1	72	0	20.0	31	528.0	19	8.9	25.021	34.40222194	0	32.4	10.0	13.5	1.6	141.0	1.1	7.24	58.0	58.30769231	124.4074074	61.53703704	78.55555556	37.0	96.82758621	9	50	34	59.30555556	0	0	0	0	0	1	0	0	0	1	1	1	0	0	1	7.203667322	11.1	0.047567568
534	242.5	1	1	49	0	20.0	23	443.0	29	14.0	25.18	25.77854671	1	37.4	12.6	17.0	0.6	136.0				107.7857143	124.9130435	82.82608696	91.69565217	37.15428571	95.96153846	5	26	29	13.50046296	0	0	0	0	0	0	0	0	0	0	0	0	1	0	1	6.710494426	6.0	0.073833333
535	240.0	1	1	67	0	24.0	29	497.0	22	13.0	25.181	31.08824643	0	30.8	9.3	5.4	6.9	137.0	0.9	7.23	54.0	79.69230769	112.32	68.44	81.76	36.49	95.65384615	6	41	27	13.51739583	0	0	0	0	0	1	0	0	0	0	0	0	0	0	0	6.780724733	11.0	0.045181818
536	282.5	1	1	50	1	23.0	32	507.0	20	10.0	25.34	55.80715851	0	20.8	6.9	16.1	2.4	132.0	1.2	7.37	43.0	118.48	103.3823529	59.08823529	71.26470588	36.53636364	98.52	15	65	45	3.572916667	0	0	0	0	0	0	0	0	0	0	0	1	0	1	1	6.364069992	13.0	0.039
537	214.0	1	1	55	1	22.0	35	545.0	18	5.0	25.477		1	20.9	7.2	2.0	0.5	147.0	1.9	7.42	39.0	91.82352941	115.8382353	66.60294118	81.94117647	35.0075	99.77419355	9	60	41	15.76974537	0	0	0	0	0	0	0	0	0	0	1	0	0	0	1		17.0	0.032058824
538	223.3333333	1	1	28	0	28.0	33	421.0	26	10.0	25.745		0	35.5	11.8	11.6	0.8	140.0	2772.0	7.41	45.0	107.4722222	129.2142857	70.37142857	85.39705882	37.22333333	95.80555556	4	29	38	25.73202546	0	0	0	0	0	0	0	0	0	0	0	0	0	0	1		18.0	0.023388889
539	208.3333333	1	1	63	0	30.0	35	536.0	18	15.0	26.001	51.61911375	1	26.1	8.0	14.9	1.3	140.0	1.7	7.32	49.0	86.71875	117.1612903	57.09677419	77.03225806	37.24714286	97.21875	2	47	38	362.2938542	0	0	0	0	0	0	0	0	0	0	0	0	1	0	0	7.312813796	15.0	0.035733333
540	248.0	1	1	57	0	14.0	28	682.0	16	7.0	26.2	33.56401384	1	38.0	13.4	27.1	2.0	140.0	1.6	7.45	38.0	79.70967742	108.9705882	55.83823529	72.5	36.28517241	96.48387097	3	38	32	3.01912037	0	0	1	0	0	0	0	0	0	1	0	0	1	0	1	10.33082889	7.0	0.097428571
541	290.0	1	1	49	0	21.0	36	668.0	14	7.0	26.578	41.99183673	0	29.9	9.6	11.6	2.2	136.0	0.6	7.34	46.0	71.79310345	112.1875	61.9375	76.96875	36.83428571	99.3	3	28	40	1.788518519	0	0	0	0	0	0	0	0	0	1	0	0	1	0	0	9.466315223	14.0	0.047714286
542	218.0	1	1	62	0	28.0	30	514.0	26	9.0	26.848	37.14019694	0	24.7	8.5	9.7	2.0	140.0	0.8	7.42	33.0	77.18518519	106.1481481	59.11111111	77.51851852	37.49615385	96.14814815	8	37	32	12.35121528	0	0	0	0	0	0	0	0	0	0	1	0	0	1	1	7.012660991	19.0	0.027052632
543	235.0	1	1	48	0	23.0	35	499.0	20	10.0	27.874		1	34.8	11.2	7.1	0.7	145.0		7.38	76.0	91.70833333	142.625	76.16666667	90.875	37.34714286	94.13043478	2	20	30	255.2083333	0	0	0	0	0	1	0	0	0	0	0	1	1	0	0		13.0	0.038384615
544	225.0	1	1	56	0	27.0	35	507.0	22	8.0	27.874		1	33.1	10.4	10.4	1.1	144.0	1.0	7.31	63.0	61.48	124.625	63.08333333	78.79166667	36.656	97.48	3	28	35	2.421643519	0	0	0	0	0	1	0	0	0	0	0	0	1	0	0		19.0	0.026684211
545	204.0	1	1	26	0	17.0	22	600.0	30	5.0	28.224	29.2633402	0	25.2	8.9	32.6	1.1	148.0	3.1	7.37	35.0	95.90909091	125.6666667	72.1827957	87.38172043	37.2475	98.45454545	2	33	40	13.84298611	0	0	0	1	0	0	0	0	1	0	0	0	0	0	1	7.707525114	12.0	0.05
546	226.0	1	1	89	0	15.0	27	440.0	28	8.0	28.373	21.43037495	1	28.5	8.8	25.6	0.9	142.0	1.3	7.38	38.0	81.57142857	101.6451613	55.80645161	66.67741935	36.88857143	99.36111111	6	44	36	265.4395833	0	0	0	0	1	0	0	0	0	0	0	0	0	0	1	6.003056101	7.0	0.062857143
547	238.0	1	1	63	0	26.0	32	492.0	22	15.8	28.534	24.01234568	1	28.0	9.4	8.2	8.6	139.0	0.7	7.34	45.0	67.33333333	126.3043478	59.13043478	75.26086957	37.49375	99.625	8	56	37	4.376215278	0	0	0	0	0	0	0	0	0	1	1	0	0	1	0	6.549869535	10.2	0.048235294
548	268.3333333	1	1	48	0	20.0	28	479.0	26	11.0	28.682	36.51685393	0	35.2	10.9	16.2	0.7	145.0		7.33	55.0	90.59375	103.53125	53.4375	68.703125	37.84363636	96.71875	8	59	49	2.545011574	0	0	0	0	0	0	0	0	0	0	0	0	0	0	1	6.535145165	9.0	0.053222222
549	220.0	1	1	43	0	21.0	27	530.0	27	8.0	28.749		1	40.5	13.7	7.6	0.6	143.0	2.5	7.32	45.0	97.05882353	130.6363636	81.81818182	93.81818182	36.375	95.9375	2	23	33	0.746261574	0	0	0	0	0	0	0	0	0	0	0	0	0	0	0		13.0	0.040769231
550	227.5	1	1	68	0	25.0	28	629.0	24	8.0	28.848	42.16309833	1	30.7	10.2	9.8	1.3	139.0	1.3	7.36	47.0	93.86956522	109.64	55.84	73.2	36.878	98.05263158	4	35	40	1.524027778	0	0	0	0	0	0	0	0	0	0	0	0	1	0	1	8.080055494	17.0	0.037
551	202.0	1	1	74	0	23.0	34	521.0	20	12.1	29.154		0	31.5	10.2	9.6	1.0	140.0	1.8	7.38	39.0	96.36	117.2	56.0	66.32	36.64615385	97.76923077	6	39	43	2.276053241	0	0	0	0	0	0	0	0	0	0	0	1	0	0	0		10.9	0.047798165
552	285.0	1	1	51	0	31.0	36	620.0	19	10.0	29.438	34.62315364	0	34.4	11.7	15.3	0.8	137.0	1.0	7.4	41.0	90.95744681	95.87777778	57.75555556	75.15909091	37.83	98.23913043	11	57	40	18.94635417	1	1	0	1	0	0	0	0	1	0	0	0	1	0	1	8.458851779	21.0	0.02952381
553	258.0	1	1	57	1	27.0	33	401.0	33	9.0	31.124	23.67346939	1	21.1	6.7	23.2	2.6	141.0	1.6	7.24	41.0	102.3043478	98.2173913	62.69565217	73.52173913	37.52941176	99.69565217	8	46	49	2.901655093	0	0	0	0	0	0	0	0	0	1	0	0	0	0	1	5.68262336	18.0	0.022277778
554	282.0	1	1	33	0	27.0	36	460.0	25	11.0	31.556	22.06694736	0	37.0	12.1	20.5	1.0	138.0	0.7	7.48	30.0	78.41666667	119.7727273	58.86363636	72.90909091	37.44285714	99.33333333	1	20	27	65.22777778	0	0	0	0	0	0	0	0	0	0	0	0	0	0	0	5.909102587	16.0	0.02875
555	224.0	1	1	48	1	22.0	36	464.0	27	5.0	33.763		1	28.5	10.0	8.3	5.3	137.0				98.64516129	86.61111111	47.33333333	56.30555556	35.63	98.9	12	70	40	12.27747685	0	0	0	0	0	0	0	0	0	0	1	1	0	1	1		17.0	0.027294118
556	257.5	1	1	82	0	19.0	33	550.0	26	5.9	37.067	23.84868421	0	23.9	7.8	10.5	1.1	143.0	1.6	7.4	22.0	92.21621622	104.25	54.45833333	72.88541667	36.91055556	99.625	7	53	38	294.3496181	0	0	0	0	0	0	0	0	0	0	1	0	1	0	1	11.08066726	13.1	0.041984733
557	288.0	1	1	60	0	20.0	39	511.0	24	8.0	39.662	25.92653061	1	28.9	9.4	17.7	0.8	146.0	1.8	7.5	51.0	111.3333333	118.4444444	77.22222222	86.92592593	36.7725	98.18518519	3	46	38	15.12946759	0	0	0	0	0	1	0	0	0	0	1	0	0	0	1	7.241447723	12.0	0.042583333
558	123.3333333	2	0	56	1	14.0	21	14.0	14	5.0	0.317	32.83702678	1	26.6	9.7	9.9	1.6	150.0				93.12	121.64	71.68	82.44	36.44375	96.79166667	10	28	26	18.7081713	0	0	0	0	0	0	0	0	0	0	0	1	0	1	1	0.310173697	9.0	0.001555556
559	146.0	2	0	72	0	11.0	13	192.0	20	5.0	3.763	21.98872165	1	37.2	12.2	19.2	0.8	138.0	3841.0			90.44	131.0	52.03225806	74.12903226	37.40285714	99.2173913	1	28	37	100.0756944	1	0	0	1	0	0	0	0	1	0	0	0	0	0	0	3.864267601	6.0	0.032
560	150.0	2	0	81	1	12.0	14	300.0	18	5.0	5.557	19.04432133	0	26.7	7.9	22.8	3.3	141.0	1.5	7.17	39.0	87.14814815	90.48148148	50.59259259	63.33333333	36.58076923	99.875	9	65	37	0.897222222	0	0	0	0	0	0	0	0	0	1	0	0	0	0	1	6.646579227	7.0	0.042857143
561	126.6666667	2	0	43	0	19.0	21	275.0	18	5.0	6.791	21.53306787	0	20.2	6.3	27.1	4.4	134.0	0.4	7.44	39.0	73.77777778	98.16666667	45.77777778	62.75	37.382	95.59259259	13	58	40	355.620706	0	0	0	0	0	0	0	0	0	1	0	0	0	1	1	6.092697625	14.0	0.019642857
562	126.0	2	0	56	0	22.0	24	374.0	12	5.0	6.817		1	24.0	9.4	23.4	0.3	140.0	1.3	7.29	59.0	106.3076923	122.96	66.96	87.36	36.8675	99.0	10	41	44	44.70818287	1	0	0	0	0	1	0	0	0	0	0	1	0	0	0		17.0	0.022
563	108.0	2	0	72	1	14.0	16	350.0	18	5.0	7.1	28.22897867	0	15.0	6.3	12.3	1.2	134.0	1.4	7.13	46.0	100.7391304	116.1267606	58.33802817	79.65492958	36.74117647	98.48214286	8	50	42	7.915983796	0	0	1	0	0	1	0	0	0	0	0	0	1	1	1	8.623663332	9.0	0.038888889
564	164.0	2	0	78	0	13.0	18	324.0	16	5.0	7.112	24.25251474	0	33.5	10.0	7.9	1.6	141.0	1.1	7.35	46.0	78.04	118.12	67.56	81.08	37.78222222	98.72	11	47	36	16.62055556	0	0	0	0	1	0	0	0	0	0	0	0	1	0	1	6.768896503	8.0	0.0405
565	190.0	2	0	78	0	15.0	19	324.0	16	5.2	7.163	20.57777778	0	24.1	8.3	14.6	1.3	140.0	1.3	7.23	51.0	83.57692308	126.75	45.07142857	70.78571429	36.48166667	99.92307692	9	81	46	162.1728241	0	0	0	0	0	0	0	0	0	0	1	0	0	0	1	7.479915043	9.8	0.033061224
566	125.7142857	2	0	73	0	13.0	15	423.0	16	5.0	7.296		1	25.3	8.0	21.0	0.8	143.0	1.2	7.43	38.0	89.08333333	110.3529412	64.55882353	79.58823529		96.88	9	39	32	3.082037037	0	0	0	0	0	0	0	0	0	0	0	0	0	0	1		8.0	0.052875
567	152.0	2	0	71	0	18.0	17	363.0	20	5.0	7.471	44.50059797	1	28.4	8.8	22.3	0.9	136.0	1.5	7.3	49.0	89.90625	112.4242424	55.33333333	71.54545455	36.7	96.90625	5	40	42	1.278009259	0	0	0	0	0	0	0	0	0	0	0	0	1	0	0	6.807185988	13.0	0.027923077
568	182.0	2	0	73	1	17.0	19	425.0	14	5.0	7.58	25.98615917	1	37.9	12.4	3.1	1.3	139.0		7.47	38.0	80.27272727	137.0	62.85714286	89.61904762	36.835	95.04545455	3	30	32	7.92087963	0	0	0	0	0	0	0	0	0	0	0	0	1	0	0	6.908771702	12.0	0.035416667
569	185.0	2	0	91	0	13.0	15	352.0	20	5.0	7.589	28.03359163	1	25.5	8.7	15.4	1.2	144.0	2.5	7.22	32.0	82.92857143	109.5172414	70.17241379	85.72413793	35.44230769	99.22727273	11	51	47	11.73400463	1	0	1	0	0	0	0	0	0	1	0	0	0	0	1	7.084490601	8.0	0.044
570	176.0	2	0	61	0	16.0	20	297.0	18	5.0	7.597	24.54120499	0	27.9	9.4	14.9	0.6	138.0	1.0	7.47	36.0	79.37037037	105.4285714	57.80357143	74.44642857	36.84125	97.68	4	36	31	4.052731481	0	0	0	0	0	0	0	0	0	0	0	0	1	0	0	6.580113435	11.0	0.027
571	106.6666667	2	0	63	0	19.0	23	405.0	12	5.0	7.62	28.99930748	1	24.2	7.8	2.1	0.3	148.0	1.1	7.42	43.0	87.02564103	94.48979592	57.51020408	69.73469388	36.63818182	98.76923077	4	54	39	48.00483796	0	0	0	0	0	0	0	0	0	0	0	0	0	0	1	8.972881957	14.0	0.028928571
572	186.0	2	0	78	0	16.4	19	299.0	20	5.0	7.794	36.24913435	0	19.7	6.6	11.2	0.8	136.0	1.4	7.38	40.0	79.63636364	102.5909091	52.68181818	67.90909091		97.95454545	8	49	32	5.510648148	0	0	0	0	0	1	1	0	0	0	0	0	0	0	1	6.624423963	11.4	0.02622807
573	110.0	2	0	69	0	20.0	24	303.0	16	5.0	7.839	37.28888889	1	24.4	7.8	8.3	1.4	127.0		7.37	40.0	54.38461538	112.0384615	50.96153846	70.69230769	36.35538462	97.46153846	3	43	44	4.159421296	1	0	0	0	0	1	1	0	0	0	0	0	0	0	0	6.995105735	15.0	0.0202
574	184.0	2	0	83	0	17.0	19	444.0	14	5.0	7.919	31.2385898	1	29.1	9.4	14.0	0.9	135.0	0.7	7.47	36.0	87.5	112.5535714	62.0	76.16666667	36.36952381	99.68	5	45	42	1.347407407	1	0	0	0	0	1	0	0	0	0	0	0	1	0	1	8.936118826	12.0	0.037
575	185.0	2	0	78	0	18.0	23	333.0	15	5.0	8.077	17.21504929	0	21.3	6.8	25.0	1.7	144.0	2.2	7.12	40.0	93.47619048	133.0	48.75384615	81.35384615	36.78133333	99.67857143	5	67	45	525.1286227	0	0	0	1	0	1	0	1	1	1	1	0	0	1	1	8.204799685	13.0	0.025615385
576	121.0	2	0	88	1	16.0	18	391.0	17	5.0	8.143	22.07409972	0	31.4	10.7	33.0	0.5	136.0	2.1	7.38	41.0	94.73333333	97.43023256	61.31395349	74.89534884	36.53933333	97.36842105	10	57	44	10.4330787	0	0	0	0	1	0	0	0	0	0	1	0	0	0	1	8.662708259	11.0	0.035545455
577	164.0	2	0	79	0	16.0	20	319.0	18	5.0	8.159	25.01560874	0	24.9	8.2	15.6	0.5	138.0	3.3	7.42	40.0	74.38095238	105.8541667	50.1875	68.41666667	36.50375	97.80952381	5	48	35	2.32994213	1	0	0	0	0	0	0	0	0	0	0	0	1	0	1	6.664438223	11.0	0.029
578	120.0	2	0	64	0	11.0	15	349.0	20	5.0	8.208	25.21735858	1	26.5	8.9	12.1	0.7	139.0	1.1	7.3	47.0	65.0	113.4137931	49.65517241	67.68965517	36.53454545	95.0	5	36	28	6.507592593	0	0	0	0	0	1	0	0	0	0	0	0	0	0	1	6.328654844	6.0	0.058166667
579	101.0	2	0	68	1	16.0	19	382.0	16	5.5	8.236	18.25631871	1	26.1	9.2	33.0	3.4	140.0	1.2	7.38	23.0	81.625	103.2173913	58.26086957	72.34782609	36.18333333	99.66666667	11	59	42	3.770833333	1	0	0	0	0	1	0	1	0	0	0	1	0	0	1	7.688282414	10.5	0.036380952
580	101.0	2	0	74	0	13.8	17	299.0	22	5.5	8.284	29.43213296	0	30.2	9.9	11.3	0.9	140.0	2.2	7.42	46.0	78.7	109.65	63.15	77.1	36.695	94.55	1	22	13	9.193541667	0	0	0	0	0	0	0	0	0	0	0	0	0	0	1	6.624423963	8.3	0.036024096
581	111.0	2	0	34	0	18.0	20	350.0	18	5.0	8.335	28.09917355	0	31.2	10.3	13.2	1.1	146.0	2.1	7.21	37.0	112.0416667	107.8	60.72	75.72	37.25	96.2	9	38	38	11.89216435	0	0	0	1	0	1	0	0	0	0	0	0	0	0	1	6.144015729	13.0	0.026923077
582	136.0	2	0	86	0	16.0	20	423.0	14	5.0	8.415	22.84617411	0	30.8	9.7	16.1	0.8	142.0	1.6	7.48	42.0	74.69117647	110.7058824	64.0	75.07352941	36.95	95.08333333	7	48	41	8.26212963	0	0	0	0	0	1	0	1	0	0	0	0	0	0	1	7.670547275	11.0	0.038454545
583	158.0	2	0	59	1	18.0	25	393.0	12	5.0	8.55	20.703125	1	31.9	10.9	15.7	1.1	125.0	0.6	7.28	47.0	106.725	122.3095238	80.89285714	94.26190476	35.878	97.41025641	4	48	45	11.05347222	0	0	0	0	0	0	0	0	0	0	1	0	0	0	0	7.497710623	13.0	0.030230769
584	131.4285714	2	0	77	0	20.0	22	503.0	12	5.0	8.577	31.36029859	1	22.4	8.0	10.7	0.6	144.0	2.6	7.41	39.0	75.85714286	122.1724138	69.94827586	89.25	36.584	96.85714286	6	43	30	2.308819444	0	0	0	0	0	1	0	0	0	0	0	0	0	0	0	10.12357606	15.0	0.033533333
585	143.0	2	0	72	0	18.0	21	302.0	20	5.0	8.583	31.13423517	1	25.2	8.4	26.8	0.6	135.0	2.0	7.42	37.0	93.59090909	114.6363636	55.5	73.54545455	36.55571429	96.5	4	39	32	1.509409722	0	0	0	0	0	0	0	0	0	0	0	0	1	0	0	6.309280074	13.0	0.023230769
586	154.0	2	0	43	1	20.0	21	408.0	16	5.0	8.637	27.96875	0	19.2	6.1	25.7	1.9	144.0	1.2	7.47	32.0	91.84848485	97.75	66.03125	76.25	36.86428571	96.06060606	15	65	44	13.39042824	0	0	0	0	0	0	0	0	0	0	0	1	0	1	1	7.783882784	15.0	0.0272
587	184.0	2	0	54	0	16.0	19	408.0	16	5.0	8.637		0	31.3	9.9	12.6	0.8	141.0	0.8	7.54	25.0	89.6	111.4090909	74.09090909	85.18181818	37.69333333	97.68	4	27	33	6.664444444	0	0	0	0	0	0	0	0	0	0	0	0	0	0	0		11.0	0.037090909
588	130.0	2	0	27	0	13.0	15	401.0	20	5.0	8.646	30.10380623	1	14.5	4.8	23.9	0.6	144.0	0.8	7.49	24.0	62.27272727	116.6590909	65.20454545	80.97727273	36.945	98.72727273	7	52	39	15.5356713	0	0	0	1	0	0	0	0	1	0	0	0	0	0	0	6.5186293	8.0	0.050125
589	103.0	2	0	85	0	14.0	17	443.0	16	5.0	8.683	24.88521579	1	28.2	9.3	15.1	0.6	143.0	1.2	7.44	35.0	67.97142857	116.3714286	54.85714286	74.97142857	36.60833333	97.6969697	6	34	30	2.18244213	0	0	0	0	0	0	0	0	0	0	0	0	0	0	1	7.776568479	9.0	0.049222222
590	178.0	2	0	53	1	16.0	19	461.0	14	5.7	8.76		0	27.1	8.6	7.4	0.4	146.0	2.0	7.44	39.0	122.1836735	149.3	69.66	96.68	37.34818182	95.7755102	9	39	33	2.096527778	0	0	0	1	0	0	0	0	0	0	0	1	0	0	0		10.3	0.044757282
591	130.0	2	0	65	0	19.0	21	378.0	17	5.0	8.816	38.16345271	1	24.7	7.6	21.2	7.8	137.0	1.3	7.38	44.0	63.92307692	119.04	43.44	70.64	36.575	99.07692308	8	43	33	56.26559028	0	0	0	0	0	0	0	0	0	1	0	0	1	1	0	6.635536987	14.0	0.027
592	164.0	2	0	88	1	18.0	23	391.0	14	5.0	8.851		0	30.9	10.5	15.6	1.0	139.0		7.36	59.0	81.5	136.962963	54.33333333	82.25925926	37.67666667	96.19230769	6	42	39	21.345625	0	0	0	0	0	0	0	0	0	0	0	0	0	0	0		13.0	0.030076923
593	154.0	2	0	39	0	17.0	20	381.0	17	5.0	8.886	31.11111111	0	20.9	7.2	26.1	2.2	142.0	2.0	7.2	48.0	83.3125	125.0882353	77.13235294	91.25757576	35.82608696	99.46875	8	41	30	10.12787037	1	0	0	0	0	0	0	0	0	0	0	0	0	1	0	8.795826023	12.0	0.03175
594	156.0	2	0	38	0	13.4	16	420.0	18	5.4	8.891	24.46280992	0	20.0	6.5	20.6	0.9	138.0	1.7	7.31	39.0	83.7804878	122.4772727	72.22727273	91.40909091	36.59416667	98.19512195	6	26	34	4.711423611	0	0	0	0	0	0	0	0	0	0	0	1	0	0	0	7.372818874	8.0	0.0525
595	162.0	2	0	32	0	18.0	21	349.0	18	5.0	8.927	29.09405698	0	38.9	12.7	12.2	0.6	140.0	1.3	7.4	36.0	83.95	116.1818182	63.06818182	82.64285714	37.0	98.3	3	26	38	0.717060185	0	0	0	0	0	1	0	0	0	0	0	0	0	0	0	6.328654844	13.0	0.026846154
596	156.6666667	2	0	86	1	14.0	20	380.0	15	6.0	8.938	19.97918835	0	33.9	10.8	12.8	1.4	142.0	0.9	7.24	39.0	55.68	129.5714286	41.10714286	75.17857143		99.08	10	56	42	3.557013889	1	0	1	0	0	1	0	0	0	0	0	0	0	0	1	7.938829232	8.0	0.0475
597	188.0	2	0	69	1	21.0	26	302.0	16	6.8	8.95		0	23.3	7.6	17.4	4.2	131.0		7.16	47.0	86.96153846	116.68	61.48	77.88	35.9575	98.38461538	19	94	49	4.567152778	0	0	1	1	0	0	0	1	0	0	0	1	0	0	1		14.2	0.021267606
598	112.0	2	0	82	0	14.0	20	430.0	14	5.0	9.144	23.7683014	0	30.3	10.7	9.8	0.8	139.0	1.2	7.33	41.0	77.75862069	128.3103448	67.62068966	87.13793103	36.81333333	99.78571429	5	45	30	4.300486111	0	0	1	0	0	0	1	0	0	0	0	0	1	0	0	7.797483045	9.0	0.047777778
599	146.6666667	2	0	26	0	28.0	30	242.0	18	11.0	9.178	51.74791914	1	26.8	7.3	9.5	0.6	142.0		7.47	67.0	78.07692308	120.6538462	73.03846154	87.07692308	37.1825	92.72	3	22	37	3.603194444	0	0	0	0	0	0	0	0	0	0	0	0	0	0	0	6.242583707	17.0	0.014235294
600	106.6666667	2	0	48	1	18.0	22	348.0	16	8.0	9.276	32.85784185	1	22.1	7.4	5.8	3.0	137.0	4.0	7.12	49.0	99.18181818	104.9811321	48.46226415	64.76415094	37.2	96.2	18	79	45	15.66172454	0	0	0	0	0	1	1	0	0	0	0	1	0	1	1	6.310521162	10.0	0.0348
601	165.0	2	0	55	0	18.0	20	351.0	20	5.0	9.287	28.398718	1	26.0	9.0	23.1	1.9	142.0	3.2	7.12	48.0	103.96875	102.1764706	57.23529412	74.97058824	37.00714286	96.40625	15	66	50	9.09625	0	0	0	0	0	0	0	0	0	0	0	0	0	0	1	7.064364207	13.0	0.027
602	200.0	2	0	78	0	15.5	20	405.0	16	5.1	9.399	27.54853152	1	21.4	7.0	21.1	1.0	140.0	3.2	7.2	44.0	67.65714286	116.7142857	47.42857143	69.57142857	36.93666667	96.6	3	53	37	6.663391204	1	0	1	0	0	0	0	0	0	0	0	0	0	0	1	6.303894406	10.4	0.038942308
603	168.0	2	0	84	0	18.0	24	550.0	10	5.0	9.433	25.12396694	0	27.5	9.3	17.2	0.9	142.0	2.3	7.42	35.0	76.78431373	117.0272727	53.19090909	73.76363636		97.94	8	36	25	1138.445984	0	0	0	0	0	1	0	0	0	0	0	0	1	0	1	9.654881859	13.0	0.042307692
604	177.5	2	0	74	1	15.0	18	358.0	20	6.0	9.473	19.9099723	1	34.3	10.8	17.4	0.8	144.0	1.5	7.4	34.0	76.41176471	110.25	51.06944444	68.63888889	36.724	95.02941176	8	38	42	1.105	1	0	0	0	0	0	0	0	0	0	1	0	0	0	1	7.931584544	9.0	0.039777778
605	152.5	2	0	50	1	17.0	18	448.0	18	5.0	9.483	24.26638918	0	22.6	8.2	15.3	1.2	130.0		7.56	34.0	80.38461538	101.04	57.56	67.92	37.79375	96.38461538	9	43	44	22.40925926	0	0	0	0	0	0	0	0	1	0	0	1	0	0	0	9.359461831	12.0	0.037333333
606	120.0	2	0	70	1	18.0	19	355.0	21	6.0	9.498	20.93391213	1	23.6	7.8	5.4	1.1	142.0	2.6	7.37	29.0	121.0416667	96.97916667	54.58333333	68.12244898	36.32846154	97.34782609	11	66	57	31.14340278	0	0	0	0	0	0	1	0	0	0	1	0	0	0	1	7.144869782	12.0	0.029583333
607	124.2857143	2	0	28	0	22.0	26	319.0	16	8.0	9.504	24.48979592	0	26.0	8.1	24.5	1.2	141.0	2.0	7.22	59.0	99.03846154	107.4615385	55.53846154	74.03846154	37.3875	95.19230769	6	23	33	2.755162037	0	0	0	0	0	0	0	0	0	0	0	0	0	0	0	9.323123685	14.0	0.022785714
608	154.0	2	0	59	0	17.0	19	533.0	14	5.0	9.507		0	31.3	10.5	14.3	0.6	142.0	1.3	7.39	41.0	71.60869565	113.9130435	73.82608696	83.91304348	36.55333333	96.79166667	6	38	31	250.5286111	0	0	0	0	0	0	0	0	0	0	1	0	0	0	0		12.0	0.044416667
609	162.5	2	0	39	1	14.0	18	513.0	14	5.1	9.537		0	37.4	12.1	39.0	7.3	166.0	2.6	7.3	27.0	131.3793103	120.24	61.6	74.58333333	37.188	97.55555556	11	57	51	8.78125	0	0	0	0	0	1	0	0	0	0	0	0	1	1	1		8.9	0.057640449
610	176.0	2	0	59	0	20.0	22	373.0	18	5.0	9.541	42.87200832	1	26.9	8.9	26.6	0.7	142.0	1.4	7.48	33.0	78.60714286	115.1071429	59.82142857	76.71428571	36.57857143	97.5	6	37	36	1.281689815	1	0	0	0	0	0	0	0	0	0	0	0	0	0	1	7.79258764	15.0	0.024866667
611	161.0	2	0	83	0	19.0	22	450.0	14	6.0	9.57	32.88165849	1	20.3	6.4	11.0	0.9	142.0	0.9	7.43	39.0	73.65625	113.65625	49.03125	71.0625	36.53142857	97.80645161	5	40	28	2.745358796	0	0	0	0	0	1	0	0	0	0	0	0	0	0	1	9.056877189	13.0	0.034615385
612	174.0	2	0	47	0	15.0	20	407.0	16	5.0	9.573	37.56925208	0	32.1	9.3	7.7	1.6	139.0	2.8	7.33	36.0	101.8235294	93.54054054	64.78378378	75.94594595	37.03555556	99.88235294	9	28	33	16.18605324	0	0	0	0	0	0	0	0	0	0	0	0	0	0	1	9.017192485	10.0	0.0407
613	188.0	2	0	49	0	16.0	19	349.0	20	6.0	9.577		1	25.7	8.4	7.2	1.0	141.0	0.8	7.31	55.0	95.59459459	120.5945946	51.48648649	71.78378378	37.14	97.54054054	10	42	28	2.248946759	0	0	0	0	0	0	0	0	0	0	0	1	0	0	0		10.0	0.0349
614	195.0	2	0	79	0	16.0	21	443.0	14	5.6	9.603	28.125	0	23.6	7.8	18.4	1.1	140.0	1.2	7.39	32.0	73.38461538	105.1607143	54.96428571	73.48214286		98.96153846	5	43	35	4.821597222	0	0	1	1	0	0	0	0	1	0	0	0	0	0	1	8.451617827	10.4	0.042596154
615	126.6666667	2	0	65	0	17.0	19	482.0	16	5.0	9.825	31.58861341	1	35.2	12.2	12.8	0.8	137.0	1.9	7.44	34.0	63.76923077	146.0769231	65.53846154	93.38461538	36.821	99.34615385	0	28	32	28.49861111	0	0	0	1	0	0	0	0	1	0	0	0	0	0	1	8.461187375	12.0	0.040166667
616	191.0	2	0	82	0	17.0	20	400.0	18	5.0	9.878	28.4799169	1	21.7	7.1	13.1	0.6	140.0	1.7	7.44	35.0	81.55172414	116.4516129	53.58064516	73.90322581	35.97777778	98.44827586	5	43	36	1.2871875	0	0	0	0	0	0	1	0	0	0	0	0	1	0	1	8.862105636	12.0	0.033333333
617	179.0	2	0	70	0	21.0	25	500.0	12	5.0	9.996	27.81045884	1	23.4	8.3	12.2	1.1	142.0	1.6	7.31	44.0	68.48484848	123.84375	61.53125	82.53125	35.42121212	98.5	7	45	31	2033.60066	0	0	1	1	0	1	0	0	0	0	0	1	0	0	1	10.06319688	16.0	0.03125
618	154.0	2	0	67	0	17.0	21	487.0	14	5.0	10.022	31.14186851	1	22.9	7.6	21.2	0.5	142.0	3.1	7.36	40.0	89.03448276	102.5166667	57.85	73.55	36.496	98.37931034	6	37	31	1.099351852	0	0	0	0	0	0	0	0	0	0	0	0	0	0	1	7.916639573	12.0	0.040583333
619	136.6666667	2	0	50	0	17.0	20	406.0	18	5.0	10.027	24.44727891	1	21.2	6.7	31.3	1.3	145.0	1.4	7.3	37.0	101.2692308	100.2857143	53.35714286	69.25925926	37.05555556	94.65384615	16	66	46	6.798761574	0	0	0	0	0	0	0	1	0	0	0	1	0	0	1	6.801125704	12.0	0.033833333
620	152.0	2	0	75	1	21.5	23	327.0	18	10.4	10.066	28.39775678	1	37.9	11.9	25.4	1.6	140.0	5.6	7.15	43.0	105.2647059	113.5441176	46.66176471	66.51470588	36.79428571	95.14705882	14	82	59	20.30833333	0	0	0	0	0	0	0	0	0	0	0	1	0	1	1	5.929713851	11.1	0.029459459
621	177.5	2	0	77	1	19.0	25	408.0	14	5.0	10.076	35.40512465	0	29.3	8.9	28.6	0.8	143.0	5.3	7.32	30.0	89.32	105.36	52.48	72.0	36.12181818	99.875	3	47	52	6.41130787	0	0	0	0	1	0	0	0	0	0	0	1	0	0	1	9.039347749	14.0	0.029142857
622	112.0	2	0	78	0	18.0	22	475.0	14	5.0	10.101	32.68847153	1	26.5	8.8	10.8	1.2	141.0	1.2	7.41	36.0	74.48484848	116.0	58.08823529	76.91176471	36.305	97.33333333	7	39	38	1.051168981	0	0	0	0	0	0	1	0	0	1	0	0	0	0	1	8.613498713	13.0	0.036538462
623	146.6666667	2	0	81	1	17.0	18	333.0	23	8.0	10.133	26.91106176	0	36.1	11.7	13.6	2.9	143.0	2.0	7.29	34.0	113.25	109.8	59.56	72.36	37.20571429	93.75862069	13	73	59	12.80039352	0	0	0	0	0	0	0	0	0	0	0	0	0	1	1	6.03851594	9.0	0.037
624	132.0	2	0	46	0	19.0	21	308.0	24	5.0	10.142	49.08921254	0	31.9	10.1	15.3	1.1	137.0	2.8	7.24	55.0	98.34615385	98.48214286	57.17857143	71.07142857	37.556	98.96296296	9	37	42	2.705034722	0	0	0	0	0	1	0	0	1	0	0	0	0	0	1	6.198929276	14.0	0.022
625	128.0	2	0	77	0	17.0	25	391.0	14	5.0	10.193	29.6875	0	25.8	8.4	21.7	0.7	128.0	1.1			93.82758621	102.1071429	57.57142857	67.82142857	36.47875	99.17241379	9	55	58	49.28333333	0	0	0	0	0	0	0	1	0	0	1	0	0	0	1	7.459554335	12.0	0.032583333
626	154.0	2	0	67	0	18.0	20	386.0	20	5.0	10.214	30.22222222	0	22.7	7.1	16.1	1.3	140.0	0.8	7.39	37.0	75.59259259	112.4285714	53.53571429	73.0	36.43625	98.37037037	6	45	34	3.042025463	0	0	0	0	0	0	0	0	0	1	0	0	1	0	1	8.91125681	13.0	0.029692308
627	133.3333333	2	0	29	0	15.0	17	464.0	18	6.0	10.231	26.39597506	0	35.7	12.1	11.9	0.7	141.0	0.8			98.61538462	122.8	78.0	91.12	38.60125	96.38461538	1	16	35	9.542627315	0	0	0	0	0	0	0	0	0	0	0	0	0	0	1	7.77271509	9.0	0.051555556
628	138.0	2	0	50	1	20.0	22	450.0	16	5.0	10.231	27.109375	1	31.8	10.6	4.0	1.3	138.0				84.68	121.2352941	68.52941176	79.4	37.26285714	97.68421053	10	40	43	23.41201389	0	0	0	0	0	0	0	0	0	0	0	1	0	1	1	8.585164835	15.0	0.03
629	124.2857143	2	0	73	0	25.0	28	475.0	12	5.7	10.25	27.85231994	0	21.3	7.8	14.2	0.7	144.0	1.8	7.39	37.0	70.76	122.4	49.88	70.44	36.37235294	95.4	5	34	33	4.98	0	0	0	0	0	0	0	0	0	0	1	0	0	0	0	10.52375044	19.3	0.024611399
630	146.0	2	0	59	0	14.0	17	409.0	20	5.6	10.261		0	23.3	8.0	13.3	0.8	157.0	2.3	7.38	34.0	72.7826087	130.8333333	63.75	87.75	37.15	100.0	6	24	29	14.78811343	0	0	0	0	0	0	0	0	0	0	0	0	0	0	1		8.4	0.048690476
631	167.5	2	0	59	0	17.0	22	411.0	16	5.0	10.311	28.27380952	0	11.0	3.7	11.3	3.1	144.0	1.9	7.36	39.0	60.85714286	100.106383	55.23404255	70.32608696	36.67076923	99.51515152	9	59	41	8.982569444	0	0	1	0	0	0	1	0	0	1	0	0	0	1	1	6.884883409	12.0	0.03425
632	147.5	2	0	75	0	23.0	25	358.0	16	10.0	10.385	66.26558172	0	28.9	8.4	7.4	0.7	145.0		7.42	77.0	70.96153846	133.3043478	52.13043478	71.26086957	36.53857143	92.73076923	3	32	30	168.5376273	0	0	0	0	0	1	0	0	0	0	0	0	1	0	0	7.931584544	13.0	0.027538462
633	141.4285714	2	0	75	0	20.0	22	522.0	14	5.0	10.385	25.15570934	1	30.6	10.8	14.4	1.3	143.0	0.8	7.38	43.0	73.13333333	146.5666667	79.93333333	103.9	36.19714286	98.63333333	11	65	47	4.05525463	0	0	1	0	0	0	0	0	0	0	0	0	0	0	1	8.485597243	15.0	0.0348
634	142.5	2	0	89	0	18.0	21	296.0	24	6.0	10.443	33.82849739	0	24.2	6.1	9.5	1.5	143.0	1.4	7.43	41.0	77.34615385	109.08	60.96	72.08	37.22142857	94.33333333	8	49	46	344.81875	0	0	0	0	0	0	0	0	0	0	0	0	1	0	1	7.293155275	12.0	0.024666667
635	160.0	2	0	80	0	14.0	25	521.0	10	5.0	10.467	26.36054422	0	26.2	8.9	15.3	0.7	136.0	1.6	7.3	50.0	80.8974359	118.05	60.35	83.75	35.0	96.88235294	6	38	33	2.259456019	0	0	0	0	0	1	0	0	0	0	0	0	0	0	1	8.727552935	9.0	0.057888889
636	138.3333333	2	0	57	0	16.0	22	406.0	16	5.0	10.504	39.5421436	1	22.8	7.9	14.3	0.7	132.0	0.9	7.35	37.0	79.4	95.75806452	43.5	61.27419355	37.099	99.73333333	4	32	33	20.62865741	1	0	0	0	0	1	0	0	0	0	0	0	1	1	1	8.482012284	11.0	0.036909091
637	140.0	2	0	64	1	19.0	20	377.0	22	5.0	10.567	18.81892431	0	39.8	11.9	1.5	1.3	162.0	2.4	7.25	28.0	82.20588235	98.88235294	53.05882353	66.91176471	37.00142857	94.79411765	14	58	46	9.761111111	0	0	1	1	0	0	0	0	0	0	0	0	0	0	1	6.836397926	14.0	0.026928571
638	110.0	2	0	81	1	11.0	16	423.0	19	6.0	10.633	32.41510812	1	31.5	10.2	12.2	0.7	140.0	1.2	7.32	42.0	76.425	110.2564103	61.84615385	72.82051282	36.96142857	95.64864865	7	44	51	6.638888889	1	0	0	0	0	1	0	0	0	0	0	0	0	0	1	8.513464557	5.0	0.0846
639	182.5	2	0	70	0	18.0	20	503.0	16	5.0	10.648		1	23.9	7.8	18.2	1.1	143.0	1.2	7.32	51.0	90.96	114.56	54.64	70.04	37.49714286	96.72	5	42	34	2.837280093	0	0	0	0	0	0	0	0	0	0	0	0	0	0	1		13.0	0.038692308
640	168.0	2	0	45	0	19.0	22	519.0	14	5.0	10.681	45.54637282	0	38.6	13.0	15.1	3.0	139.0	1.8	7.34	46.0	110.3214286	146.7037037	101.1851852	111.6296296	36.85777778	93.86666667	5	30	44	6.205972222	1	0	0	1	0	0	0	0	0	0	0	0	1	0	0	9.110697609	14.0	0.037071429
641	176.0	2	0	51	0	17.0	20	303.0	24	7.0	10.69	35.02222222	1	21.4	10.7	9.4	0.8	141.0	1.8	7.32	38.0	89.0	96.90625	56.4375	73.0	35.82111111	98.96551724	5	29	41	582.4902894	0	0	0	1	0	1	0	0	0	0	0	0	0	0	0	6.995105735	10.0	0.0303
642	188.0	2	0	46	0	21.0	23	448.0	16	5.7	10.783	22.42424242	1	24.2	8.6	8.9	2.7	142.0	4.3	7.44	41.0	80.56818182	121.0434783	52.06521739	72.76086957		99.36956522	12	49	34	4.364571759	0	0	1	0	0	0	0	0	0	0	0	0	0	0	1	7.864340133	15.3	0.029281046
643	175.7142857	2	0	59	0	16.0	24	498.0	12	5.0	10.834	36.32052392	1	25.7	8.9	30.4	0.7	139.0	0.8	7.48	35.0	76.525	104.0	55.7804878	71.51219512	36.37777778	96.95	5	34	39	1.279155093	0	0	0	0	0	0	0	0	0	0	0	0	0	0	1	9.030573387	11.0	0.045272727
644	170.0	2	0	73	0	21.0	24	576.0	12	5.0	10.838	43.262827	1	22.3	8.1	13.4	0.6	137.0		7.59	25.0	82.66666667	112.6527778	51.23611111	70.14285714	37.07878788	98.63636364	7	37	32	2.204907407	0	0	0	0	0	0	0	0	0	0	0	0	0	0	1	18.29384488	16.0	0.036
645	107.0	2	0	75	0	14.0	19	311.0	23	7.0	10.865	34.51783241	0	22.8	7.4	12.4	1.2	139.0	1.8	7.47	32.0	69.0	120.2105263	52.28947368	69.47368421	36.71666667	95.83333333	8	40	37	3.31443287	1	0	0	0	0	0	0	0	0	0	0	0	1	0	0	6.890287132	7.0	0.044428571
646	111.6666667	2	0	72	0	17.0	20	573.0	14	5.0	11.006	27.98374045	1	19.4	6.6	10.7	1.0	143.0	1.6	7.39	34.0	77.7	110.3970588	64.60294118	80.23529412		98.06451613	8	41	37	4.32150463	1	0	0	0	0	0	0	0	0	0	0	0	0	0	1	10.3905995	12.0	0.04775
647	182.7586207	2	0	87	1	14.0	18	347.0	24	5.0	11.018	29.86225895	0	23.0	8.0	13.7	1.5	145.0	2.8	7.26	29.0	63.94736842	125.7777778	55.0	79.18181818	35.63882353	99.80769231	12	51	46	9.298611111	0	0	0	0	0	0	0	0	0	1	0	0	0	0	1	6.091352737	9.0	0.038555556
648	170.0	2	0	68	1	16.0	20	389.0	20	5.0	11.055	25.5017301	1	24.2	7.3	35.3	4.2	138.0	3.2	7.26	31.0	81.12	100.3571429	50.75	62.41935484	36.3825	76.0	17	80	43	0.068553241	0	0	1	0	0	0	0	0	0	0	0	1	1	1	1	6.323558099	11.0	0.035363636
649	136.0	2	0	71	0	18.0	20	465.0	18	5.0	11.074	43.28254848	0	24.1	8.0	20.1	1.7	146.0	1.8	7.1	44.0	98.15625	105.7272727	69.27272727	81.03030303	36.60037037	98.9	10	51	46	26.62395833	0	0	0	0	0	0	0	0	0	1	0	0	0	0	1	10.3021978	13.0	0.035769231
650	156.0	2	0	56	0	21.0	24	444.0	16	5.0	11.139		0	18.7	5.9	8.8	0.6	144.0	1.2	7.41	34.0	92.84375	109.8484848	67.10606061	84.21212121		99.15625	6	36	33	7.623298611	0	0	1	0	0	0	0	0	0	0	0	0	0	0	1		16.0	0.02775
651	144.0	2	0	76	0	20.0	22	560.0	14	5.0	11.141	29.8855359	1	31.2	11.1	8.0	1.0	147.0	1.8	7.41	38.0	62.72222222	118.6666667	52.55555556	75.38888889	35.7	98.69444444	5	41	36	1.159803241	0	0	1	0	0	0	0	0	0	0	0	0	0	0	1	11.69932729	15.0	0.037333333
652	172.5	2	0	85	0	25.0	28	354.0	18	5.0	11.24	42.24765869	1	34.4	10.5	15.0	2.2	138.0	2.6	7.12	46.0	63.4516129	104.2619048	46.04761905	61.515625	37.05571429	95.98387097	16	63	58	15.71894676	0	0	0	0	0	0	0	1	0	1	0	0	1	1	1	7.395646179	20.0	0.0177
653	115.0	2	0	91	0	15.0	24	378.0	16	5.0	11.261		1	24.8	8.4	13.7	0.8	138.0	2.0	7.41	26.0	53.91304348	111.72	58.64	70.17307692	35.6	99.71428571	8	63	55	2.91287037	1	0	0	0	0	0	0	0	0	0	0	1	0	0	1		10.0	0.0378
654	160.0	2	0	77	0	19.0	23	350.0	20	6.0	11.319		1	21.1	6.7	22.5	1.2	144.0	2.1	7.27	33.0	80.96875	109.6029412	38.04411765	62.39393939	36.55346154	97.93548387	10	42	41	8.580833333	0	0	1	1	0	0	0	0	1	0	0	0	0	0	1		13.0	0.026923077
655	168.8888889	2	0	76	0	18.7	24	360.0	18	6.4	11.335	28.04407713	0	21.4	6.9	19.3	1.0	138.0	1.5	7.49	35.0	78.71428571	105.2545455	61.58181818	76.27272727	35.20416667	99.01754386	8	40	35	5.345590278	1	0	0	0	0	0	1	0	0	0	0	0	0	0	1	6.319559035	12.3	0.029268293
656	177.3333333	2	0	58	0	13.0	16	439.0	22	5.0	11.358	30.8203125	1	36.7	12.2	15.3	0.7	140.0	1.5	7.24	52.0	71.31818182	129.7291667	58.79166667	82.29166667	37.49222222	96.36363636	10	37	29	1.950324074	0	0	0	0	0	0	0	0	0	0	0	0	0	0	1	8.37530525	8.0	0.054875
657	107.1428571	2	0	87	1	20.0	26	349.0	18	5.0	11.389	24.34175829	0	36.5	11.5	1.1	0.5	139.0	2.3	7.28	36.0	71.57142857	104.9821429	62.91071429	76.625	36.83307692	93.48148148	8	68	34	15.35486111	0	0	0	0	0	0	0	0	0	0	0	0	0	0	1	7.02411142	15.0	0.023266667
658	167.5	2	0	68	0	16.0	20	502.0	16	5.0	11.413	28.39302112	0	25.6	8.7	12.8	6.5	140.0	3.0	7.29	31.0	61.08	148.3125	74.29166667	98.52083333	35.65555556	99.58333333	14	70	42	9.029409722	0	0	0	0	0	0	0	0	0	1	0	1	1	1	0	8.812273988	11.0	0.045636364
659	152.0	2	0	70	0	18.0	24	406.0	16	5.9	11.427	26.21882086	1	26.4	7.8	8.5	0.7	134.0	4.9	7.26	46.0	92.86486486	108.8285714	53.57142857	76.9	36.57714286	98.0	11	44	37	210.2083333	0	0	0	0	0	0	0	0	0	0	0	0	0	0	1	6.801125704	12.1	0.033553719
660	143.3333333	2	0	81	0	20.0	23	538.0	14	5.0	11.441	23.59893109	0	24.0	7.8	10.8	1.0	140.0	0.6	7.39	41.0	74.91428571	131.0	66.75	86.19444444	36.12424242	95.94285714	4	42	32	2.474722222	1	0	0	0	0	0	0	0	0	0	0	0	0	0	1	9.755920647	15.0	0.035866667
661	120.0	2	0	59	0	24.0	29	499.0	12	5.0	11.443	31.21748179	0	28.4	9.7	17.2	2.9	145.0	0.7	7.4	48.0	63.16	122.25	59.83333333	74.58333333	36.265	95.92	7	31	36	19.17584491	0	0	0	0	0	0	0	0	0	0	0	1	1	1	0	10.42493628	19.0	0.026263158
662	104.2857143	2	0	71	1	16.0	20	570.0	14	5.3	11.457	26.46484375	1	21.5	8.2	16.3	0.9	136.0	6.8	7.22	41.0	89.22857143	104.8055556	51.0	71.69444444	35.9625	99.61764706	6	45	33	33.35649306	0	0	0	0	0	0	0	0	0	1	1	1	0	1	1	10.87454212	10.7	0.053271028
663	156.0	2	0	38	0	20.0	23	504.0	15	5.0	11.484	39.80654762	0	22.4	7.4	6.2	6.0	135.0		7.32	36.0	58.14285714	98.53333333	41.36666667	56.5	36.61555556	97.78571429	12	49	29	11.92653935	0	0	0	0	0	0	0	0	0	1	0	1	0	1	0	8.442776735	15.0	0.0336
664	195.0	2	0	75	0	18.0	21	442.0	18	5.6	11.539	33.75390482	0	33.2	10.6	10.4	1.8	141.0	2.5	7.27	37.0	76.0	91.25862069	51.36206897	66.22413793	36.16941176	97.69565217	11	67	48	7.234259259	0	0	0	1	0	1	0	1	0	0	0	0	0	0	1	8.895866039	12.4	0.035645161
665	105.0	2	0	69	0	20.0	20	629.0	15	5.0	11.558	32.34244946	1	24.6	8.2	9.8	0.8	137.0		7.46	33.0	76.6875	115.53125	54.3125	71.78125	36.53	97.41935484	5	39	38	2.250474537	0	0	0	0	0	0	0	0	0	0	0	0	0	0	0	16.22555848	15.0	0.041933333
666	122.8571429	2	0	82	0	19.0	20	388.0	21	8.0	11.578	35.40512465	0	32.6	10.5	11.6	0.9	143.0	2.6			72.27586207	112.6666667	56.0	77.33333333	37.094	96.4137931	1	33	31	9.94912037	0	0	1	1	0	0	0	0	1	0	0	0	0	0	0	8.596242467	11.0	0.035272727
667	170.0	2	0	58	0	16.0	21	546.0	14	5.0	11.611		1	24.7	8.1	14.9	1.1	147.0	0.9	7.28	60.0	69.13636364	114.6818182	60.31818182	81.09090909	37.01363636	98.75	5	32	26	4.181585648	0	0	1	1	0	1	0	0	0	0	0	0	0	0	1		11.0	0.049636364
668	145.0	2	0	78	0	14.0	18	549.0	16	5.0	11.621	38.12714065	1	21.0	7.9	10.4	1.0	141.0	0.7	7.5	33.0	89.57692308	123.8035714	50.75	71.67307692	38.49888889	99.88461538	4	39	39	7.719525463	0	0	0	1	0	0	0	0	0	0	0	0	0	0	0	9.955391144	9.0	0.061
669	104.0	2	0	33	0	22.0	24	327.0	20	10.3	11.633	21.7578125	1	17.9	6.1	6.6	0.6	138.0	1.5	7.36	41.0	112.7142857	110.3214286	61.07142857	72.32142857	38.13681818	95.32142857	13	35	32	16.95490741	0	0	0	0	0	0	0	0	0	0	0	1	0	0	1	6.238553114	11.7	0.027948718
670	200.0	2	0	79	0	20.0	26	536.0	12	5.0	11.661	28.31111111	1	21.6	7.3	14.7	0.6	140.0	0.5	7.4	40.0	78.3877551	114.54	53.14	71.86	36.91142857	98.48979592	11	66	48	1.345243056	0	0	0	1	0	0	0	0	0	0	0	0	0	0	1	12.37418044	15.0	0.035733333
671	198.5714286	2	0	50	0	14.0	21	500.0	14	6.0	11.662		1	19.5	6.7	18.2	2.1	136.0	1.1	7.29	36.0	93.63333333	102.3571429	56.42857143	67.71428571	37.284	98.53333333	12	61	39	965.578287	0	0	0	0	0	0	0	1	0	0	0	1	0	0	1		8.0	0.0625
672	165.0	2	0	71	0	23.0	26	391.0	18	5.0	11.725	41.52298268	1	20.4	6.9	15.7	0.6	137.0	1.0	7.42	44.0	67.14285714	112.3	51.36666667	68.13793103	36.54125	97.25925926	5	50	35	1.460706019	0	0	0	0	0	0	0	0	0	0	0	0	1	0	0	7.869419957	18.0	0.021722222
673	190.0	2	0	81	1	20.0	24	440.0	16	6.0	11.729		1	31.1	10.1	24.2	0.6	139.0	2.4	7.28	40.0	107.05	116.4375	51.75	55.26086957	37.09333333	90.52941176	14	102	58	0.0	0	0	0	0	0	0	1	0	0	0	0	0	0	0	1		14.0	0.031428571
674	109.0	2	0	63	0	18.0	24	475.0	14	6.0	11.731	36.7578125	1	27.2	10.2	28.6	0.9	141.0	4.0			102.3333333	125.9230769	64.88461538	78.57692308	36.63	96.37037037	1	24	29	6.01349537	0	0	0	0	0	0	0	0	0	0	0	0	1	0	1	9.062118437	12.0	0.039583333
675	110.0	2	0	79	0	23.0	28	525.0	12	5.0	11.731	36.4738292	0	23.5	7.8	20.7	1.2	134.0	2.1	7.51	31.0	84.9	108.516129	52.87096774	69.87096774		97.7	5	40	28	4.286724537	0	0	0	0	0	0	0	0	0	0	0	0	0	0	1	9.216023593	18.0	0.029166667
676	140.0	2	0	76	1	15.0	17	417.0	24	5.0	11.769	34.62603878	1	31.8	9.9	43.8	2.3	138.0	6.8	7.34	33.0	100.3783784	92.5	57.63333333	70.03125	37.175	96.0	14	74	48	1.805520833	1	1	1	0	0	1	0	0	0	1	0	0	0	0	1	9.238745126	10.0	0.0417
677	109.0	2	0	72	0	16.0	20	521.0	16	5.0	11.845		1	31.0	10.4	14.0	1.0	138.0	3.0	7.31	36.0	100.7083333	103.625	54.0	72.125	36.82333333	96.82608696	5	46	35	3.50693287	0	0	0	0	0	1	0	0	0	0	0	0	0	0	0		11.0	0.047363636
678	116.6666667	2	0	60	0	20.0	24	459.0	16	5.0	11.875	29.94036269	0	28.1	9.8	11.7	1.1	139.0	0.8	7.16	56.0	97.71428571	123.25	69.67857143	89.31481481	36.97333333	99.60714286	6	42	44	13.89162037	0	0	0	0	0	1	0	0	0	0	0	0	1	0	1	9.238014733	15.0	0.0306
679	174.0	2	0	70	1	23.0	25	421.0	18	5.0	11.882		0	23.8	7.8	20.1	5.0	153.0	2.0	7.49	35.0	89.92307692	131.1666667	71.42592593	87.05555556	36.856	99.46153846	11	73	46	2.596944444	0	0	0	1	0	0	0	0	1	1	0	0	1	0	1		18.0	0.023388889
680	120.0	2	0	47	0	21.0	27	311.0	20	6.0	11.886	40.30694988	1	14.1	4.7	8.6	1.3	144.0	1.0	7.37	33.0	78.69135802	131.3815789	64.92105263	88.07894737	36.62869565	96.74074074	15	54	40	12.44112269	0	0	0	0	0	1	0	1	0	0	0	1	0	0	1	6.03813148	15.0	0.020733333
681	136.0	2	0	58	0	16.0	25	388.0	16	5.3	11.955	39.62539022	0	26.7	9.7	12.2	0.7	136.0	1.1	7.37	46.0	94.43333333	105.8846154	58.65384615	71.48	36.933	97.7	2	26	44	6.961886574	0	0	0	0	0	0	0	0	0	0	0	0	1	0	1	8.105962479	10.7	0.036261682
682	160.0	2	0	69	1	25.0	31	359.0	16	5.5	11.962	29.01785714	1	28.3	8.3	10.3	0.4	135.0				115.7179487	114.9642857	67.58928571	82.26785714	36.945	96.94871795	1	32	37	52.01388889	0	0	0	0	0	1	0	0	0	0	1	0	0	0	0	6.01380327	19.5	0.018410256
683	101.6666667	2	0	84	1	23.0	26	449.0	16	5.0	11.969		1	38.4	13.1	16.2	1.0	139.0	1.4	7.4	35.0	67.68421053	117.2105263	62.84210526	76.69444444		95.9	4	43	33	0.06875	0	0	0	0	0	0	1	0	0	0	0	1	1	0	0		18.0	0.024944444
684	193.3333333	2	0	83	1	16.0	22	360.0	20	6.0	11.995		1	34.3	10.2	26.0	2.4	147.0	4.4	7.1	40.0	88.15384615	103.75	44.75	58.83333333	36.28	99.23076923	14	82	49	0.003148148	0	0	0	0	0	0	0	0	0	1	1	0	0	0	1		10.0	0.036
685	195.0	2	0	74	0	15.0	19	486.0	18	5.0	12.002	26.34649403	1	19.1	6.6	18.2	2.0	143.0	2.9			79.88	115.6956522	44.04347826	60.91304348	36.439	99.84	11	53	43	17.30670139	0	0	0	0	0	0	0	1	0	0	0	1	0	0	0	8.812969209	10.0	0.0486
686	108.5714286	2	0	77	0	20.0	23	452.0	16	8.0	12.049	42.11391967	1	27.5	8.9	22.3	0.9	140.0	1.6	7.4	40.0	72.07142857	123.5	56.60526316	76.73684211	36.69333333	97.2	4	41	32	5.439421296	0	0	0	0	0	0	0	0	0	0	0	0	1	0	1	10.01417937	12.0	0.037666667
687	169.0	2	0	83	0	20.0	25	438.0	16	5.1	12.053		1	39.1	12.4	8.3	0.8	139.0				70.0	108.6071429	59.03571429	70.46428571	36.63571429	97.65517241	1	31	28	3.725277778	1	0	0	1	0	0	0	0	0	0	0	0	1	0	1		14.9	0.029395973
688	194.0	2	0	81	1	19.0	24	506.0	14	6.0	12.149	29.6875	1	23.1	8.0	13.4	1.4	144.0	2.5	7.28	47.0	90.65714286	127.0810811	45.14864865	68.2972973	37.17	98.6	5	35	33	21.51280093	0	0	1	0	0	1	0	0	0	1	0	1	0	0	0	9.653540904	13.0	0.038923077
689	120.0	2	0	87	0	23.0	26	456.0	16	5.0	12.155	29.38885042	1	34.0	11.7	17.8	0.8	136.0	1.5	7.46	41.0	96.76744186	115.8372093	49.93023256	70.74418605	36.80428571	97.53488372	6	47	42	186.528206	0	0	1	0	0	0	1	0	0	0	0	0	1	0	1	10.10280043	18.0	0.025333333
690	192.5	2	0	62	0	22.0	25	537.0	14	5.0	12.157	28.74196511	1	38.0	13.4	16.8	0.7	142.0	0.6	7.32	46.0	85.03125	119.7205882	62.07352941	81.27272727	37.20166667	93.625	5	34	39	1.410162037	0	1	1	0	0	1	0	0	0	0	0	0	0	0	0	9.426675561	17.0	0.031588235
691	136.0	2	0	80	0	14.0	23	436.0	15	6.0	12.177	25.10387812	0	30.6	9.6	18.5	1.0	138.0	1.3	7.24	48.0	92.65217391	123.6666667	67.85416667	89.91666667	36.26857143	97.45833333	4	46	40	2.786979167	1	0	1	1	0	0	0	0	0	0	0	0	0	0	0	9.659695144	8.0	0.0545
692	142.0	2	0	61	0	24.0	24	478.0	18	5.0	12.226	47.40740741	1	25.9	9.4	12.0	0.5	140.0	1.8	7.28	46.0	82.2	122.6666667	60.3	81.33333333	37.1925	99.72413793	5	26	26	1.176724537	0	0	0	0	0	1	0	0	0	0	0	0	1	0	1	16.11272163	19.0	0.025157895
693	101.0	2	0	72	1	19.0	23	421.0	16	10.4	12.344	30.26629936	1	38.2	11.6	15.7	2.4	144.0	3.7	7.18	53.0	90.86956522	98.07692308	61.69230769	75.88461538	36.824	95.1	11	62	45	0.300694444	0	0	0	0	0	0	0	0	0	0	0	0	0	0	1	7.390373205	8.6	0.048953488
694	153.0	2	0	68	1	17.0	23	422.0	16	8.4	12.374		1	28.4	8.8	3.8	2.1	141.0	4.1	7.15	45.0	99.87179487	104.6560284	60.34397163	75.59219858	35.97368421	98.04651163	9	69	42	14.40486111	0	0	0	0	0	1	1	0	0	0	0	0	0	0	1		8.6	0.049069767
695	154.0	2	0	77	1	23.0	27	502.0	14	5.0	12.397	35.99632691	1	26.0	7.8	14.1	1.7	132.0	1.1	7.26	47.0	93.4	119.1923077	63.48076923	79.71153846	36.74	95.48	7	61	52	5.006944444	1	0	0	0	0	1	0	0	0	0	0	0	1	0	1	8.812273988	18.0	0.027888889
696	107.0	2	0	71	0	19.0	25	446.0	15	6.9	12.424	17.1875	1	24.3	7.8	15.5	0.6	140.0	1.6	7.24	60.0	66.69565217	102.0434783	49.73913043	66.76086957		98.17391304	8	39	30	263.5236111	0	0	1	0	0	1	0	0	0	0	0	1	1	0	1	8.508852259	12.1	0.036859504
697	105.0	2	0	81	0	17.0	20	566.0	16	5.0	12.425	26.5625	0	16.6	5.7	9.1	0.8	146.0	1.0	7.32	47.0	91.80769231	105.1351351	59.16216216	72.31081081		98.84615385	9	53	38	2493.237708	0	0	1	0	0	0	0	0	0	0	0	0	0	0	1	10.79822955	12.0	0.047166667
698	178.0	2	0	87	0	16.0	22	604.0	12	7.0	12.43	34.9219563	1	22.0	7.6	5.8	2.0	140.0	2.0	7.38	35.0	74.9787234	117.1276596	50.61702128	70.45744681	36.72	96.74468085	9	46	29	2.372083333	0	0	0	0	0	1	0	0	0	1	0	0	0	0	1	12.61856015	9.0	0.067111111
699	184.0	2	0	82	0	18.0	23	550.0	14	5.0	12.451	24.56075911	1	23.0	7.4	10.1	1.9	131.0	2.1	7.25	40.0	60.64444444	105.9333333	44.46666667	62.51111111	35.88333333	95.70212766	14	97	55	5.161527778	1	0	0	0	0	1	0	0	0	0	0	0	1	0	1	9.654881859	13.0	0.042307692
700	145.0	2	0	81	0	23.0	27	505.0	14	5.0	12.471	30.64453125	1	24.9	7.8	16.7	1.0	141.0	2.0	7.49	36.0	79.29411765	103.972973	59.83783784	74.67567568	36.59090909	98.97058824	9	39	42	1.950543981	0	0	0	0	0	0	0	0	0	0	0	0	0	0	1	9.634462759	18.0	0.028055556
701	132.0	2	0	74	0	22.0	23	550.0	16	5.0	12.505	25.66027019	1	16.9	5.6	24.9	1.3	147.0	6.0	7.22	33.0	89.5	105.575	50.725	71.6	36.68666667	98.14285714	13	50	37	41.28392361	0	0	0	0	0	0	1	0	0	0	0	0	0	0	1	11.06951656	17.0	0.032352941
702	148.3333333	2	0	79	0	20.0	25	456.0	16	5.0	12.513		1	22.7	7.9	25.8	0.9	129.0	0.8	7.32	44.0	98.71428571	112.3448276	47.03448276	71.34482759		98.74074074	7	46	30	3.714907407	1	0	0	0	0	0	0	0	0	0	0	0	1	0	1		15.0	0.0304
703	111.0	2	0	60	0	20.0	25	410.0	18	5.0	12.657	29.609375	1	23.4	7.8	22.5	0.7	144.0	0.9	7.41	33.0	80.80769231	119.4857143	64.02857143	83.14285714	36.79130435	99.0625	5	45	21	4.212662037	0	0	0	0	0	0	0	0	0	0	1	1	0	0	1	7.822039072	15.0	0.027333333
704	105.7142857	2	0	60	0	17.0	20	567.0	16	5.5	12.669	32.98438935	1	11.2	3.4	21.1	3.0	141.0	1.2			72.16666667	113.3913043	49.52173913	64.17391304	36.67666667	99.95833333	16	60	40	2328.612049	0	0	0	0	0	0	0	1	0	0	0	1	0	0	1	9.95330548	11.5	0.049304348
705	190.0	2	0	70	0	18.0	22	452.0	18	5.8	12.678	30.4925554	1	24.4	7.6	33.8	1.7	149.0	1.0	7.38	38.0	102.9189189	114.4210526	58.26315789	78.19736842	36.50444444	99.12903226	8	50	47	75.77391204	0	0	0	0	0	1	0	0	0	1	0	0	0	0	1	10.01417937	12.2	0.03704918
706	180.0	2	0	53	0	23.0	27	316.0	20	10.0	12.697	39.06007812	1	25.6	8.8	11.3	0.5	144.0	0.7	7.43	32.0	87.76923077	106.4	52.2	71.28	36.35083333	96.15384615	5	29	41	16.93596065	0	0	0	0	0	0	0	0	0	0	0	1	0	0	1	14.11596534	13.0	0.024307692
707	101.25	2	0	73	0	23.0	25	502.0	16	5.3	12.712	28.96941089	0	24.0	9.0	12.1	0.9	140.0	1.2	7.35	34.0	80.48387097	116.9333333	57.86666667	78.6		95.09677419	5	42	33	6.912673611	0	0	1	0	0	1	1	0	0	0	0	0	0	0	1	12.36879712	17.7	0.028361582
708	133.3333333	2	0	38	0	19.0	23	451.0	18	5.0	12.729	26.71020408	1	38.0	12.6	16.9	4.5	138.0	1.3	7.26	35.0	126.2857143	118.6363636	69.09090909	84.68181818	37.388	94.4	6	47	32	6.217592593	0	0	0	0	0	0	0	0	0	0	1	0	0	0	0	6.826506827	14.0	0.032214286
709	106.25	2	0	87	0	21.0	25	502.0	15	5.5	12.729	36.63867729	1	24.8	8.6	14.4	0.8	139.0	1.1	7.48	31.0	83.67647059	117.8235294	46.73529412	65.02941176	37.0425	95.6	7	51	41	5.276064815	0	0	0	0	0	0	0	0	0	0	0	0	0	0	1	11.12194257	15.5	0.032387097
710	123.3333333	2	0	55	0	21.0	26	452.0	16	5.0	12.757	26.92743764	1	31.5	10.0	13.8	0.9	131.0				96.57142857	102.3870968	67.22580645	78.19354839	36.76	94.76470588	1	31	29	7.979444444	0	0	0	0	0	0	0	0	0	0	0	0	0	0	1	7.571696596	16.0	0.02825
711	158.0	2	0	87	0	19.0	24	536.0	14	5.9	12.833	19.91836735	1	26.9	9.6	15.0	0.9	143.0	1.0	7.4	44.0	83.33333333	106.0434783	49.97826087	68.47826087	36.58105263	98.42857143	5	40	34	2.200520833	0	0	0	0	0	0	0	0	0	0	0	0	0	0	1	8.113099022	13.1	0.040916031
712	166.0	2	0	50	0	25.0	28	520.0	14	5.0	12.842	39.27734375	1	21.7	6.9	15.2	0.8	143.0	2.0	7.41	38.0	82.75	111.0967742	55.20967742	72.75806452	36.58807692	97.55172414	5	29	33	4040.586273	1	0	0	1	0	1	0	0	1	0	0	0	0	0	1	9.920634921	20.0	0.026
713	141.0	2	0	65	0	18.0	24	455.0	16	6.0	12.842	50.33976125	1	32.1	10.3	18.2	0.8	138.0	2.1	7.4	43.0	79.33333333	106.516129	58.5483871	82.48387097	36.13875	96.0	5	28	38	1.342523148	0	0	0	0	0	0	0	0	0	0	0	0	0	0	1	7.987220447	12.0	0.037916667
714	134.0	2	0	31	1	24.0	30	305.0	20	7.0	12.853	29.921875	1	20.9	7.2	20.7	7.5	130.0	2.1	7.4	32.0	82.29166667	97.11538462	52.30769231	66.65384615	36.26666667	96.5	18	55	30	5.339085648	0	0	0	0	0	0	0	1	0	0	0	1	0	1	1	5.818833944	17.0	0.017941176
715	105.0	2	0	81	1	16.0	17	384.0	30	5.0	12.983	15.94387755	1	37.2	12.2	17.9	0.8	139.0	2.0	7.16	45.0	96.28	95.15	53.98333333	67.83333333	37.50625	95.12	10	50	47	2.171793981	0	0	0	0	0	1	0	0	0	0	0	0	0	0	1	6.432591798	11.0	0.034909091
716	127.5	2	0	68	0	25.0	30	539.0	12	6.0	12.994	34.57036396	1	24.2	8.8	15.4	0.9	138.0	2.6	7.33	48.0	85.52777778	124.3918919	56.10810811	78.12162162	36.66666667	96.75675676	5	29	34	1.272361111	1	0	0	0	0	0	0	0	0	0	0	0	1	0	0	9.774054329	19.0	0.028368421
717	121.6666667	2	0	70	0	21.0	24	512.0	16	5.5	13.046	26.26302083	0	21.7	7.4	15.2	1.0	138.0	1.4	7.36	36.0	67.66666667	105.3448276	51.20689655	67.55172414	35.97	99.82142857	11	50	38	71.3552662	0	0	0	0	0	0	0	1	0	0	0	1	0	0	1	9.768009768	15.5	0.033032258
718	111.6666667	2	0	82	1	20.0	26	427.0	16	7.0	13.056		1	24.5	7.6	20.1	0.9	137.0	2.8	7.44	26.0	117.925	104.3837209	58.12790698	70.86046512	37.38	97.575	6	62	50	3.501145833	0	0	0	0	0	0	0	0	0	0	0	1	0	0	1		13.0	0.032846154
719	156.0	2	0	67	0	23.0	30	353.0	18	5.0	13.077		0	31.4	9.5	11.4	1.3	140.0	1.2	7.33	51.0	76.92	100.6666667	52.375	62.66666667	36.925	95.24	5	34	31	2.17994213	0	0	0	0	0	0	0	0	0	0	0	0	1	0	0		18.0	0.019611111
720	138.0	2	0	80	0	18.0	24	412.0	18	6.0	13.082	21.81440443	1	21.5	6.1	14.8	1.7	145.0	3.8	7.13	43.0	96.13333333	107.7419355	56.35483871	74.70967742	36.50857143	97.44827586	12	63	49	15.03111111	0	0	1	0	0	1	0	0	0	0	0	0	0	1	1	9.127968805	12.0	0.034333333
721	105.0	2	0	57	1	19.0	23	473.0	16	8.4	13.127		1	29.4	9.6	14.9	0.9	137.0	1.7	7.52	28.0	118.15625	101.3484848	65.68181818	76.66666667	37.06285714	95.48275862	12	47	53	13.66065972	0	0	0	0	0	1	0	0	0	0	0	1	0	0	1		10.6	0.044622642
722	126.0	2	0	53	0	23.3	27	322.0	20	11.0	13.159	33.40906325	1	28.3	9.1	16.7	0.9	150.0	0.5	7.41	48.0	65.09677419	139.0340909	76.97727273	98.43181818	37.11	95.87096774	7	25	29	5.022824074	0	0	1	1	0	0	0	0	0	0	0	0	0	0	1	6.480698788	12.3	0.026178862
723	175.0	2	0	91	0	17.0	26	410.0	16	6.0	13.179	23.28125	1	28.6	9.9	11.4	0.7	145.0	1.5	7.35	49.0	89.48484848	99.2	56.325	71.9875	36.704	99.67647059	9	49	38	38.05555556	0	0	0	0	0	0	0	0	0	0	1	0	0	0	1	7.822039072	11.0	0.037272727
724	103.3333333	2	0	61	0	18.0	22	351.0	24	6.0	13.209		1	21.8	6.2	10.9	0.7	143.0	1.3	7.21	49.0	83.78125	129.3548387	67.61290323	93.0	36.86428571	96.75	11	70	53	5.787361111	0	0	0	0	1	0	0	0	0	0	1	1	1	0	1		12.0	0.02925
725	140.0	2	0	40	0	20.0	22	425.0	22	5.0	13.286		1	29.5	9.8	4.4	3.4	143.0	0.9	7.15	46.0	91.74193548	107.7575758	62.18181818	76.34375	37.65833333	98.4516129	7	30	33	11.22052083	0	0	0	0	0	0	0	0	0	0	0	0	0	0	0		15.0	0.028333333
726	124.0	2	0	33	0	22.0	26	432.0	18	5.0	13.336	20.76124567	0	28.5	9.7	12.0	0.6	134.0	1.2	7.33	41.0	122.2647059	94.52777778	61.02777778	72.02777778	37.658125	97.38235294	9	36	44	8.677175926	0	0	0	0	0	0	0	0	0	0	0	1	0	0	1	7.022563236	17.0	0.025411765
727	135.0	2	0	55	0	25.0	29	398.0	18	5.0	13.339	40.36628298	1	23.8	7.6	10.2	1.1	141.0	1.8	7.3	51.0	73.52380952	117.8636364	50.18181818	68.5	36.67222222	96.14285714	9	57	41	4.038726852	0	0	0	0	0	0	0	0	0	0	0	0	1	0	0	7.727255077	20.0	0.0199
728	190.0	2	0	68	0	18.0	22	440.0	20	5.0	13.367	23.90625	0	30.3	10.9	37.2	2.7	154.0	1.1	7.23	35.0	101.2857143	115.5925926	61.74074074	81.92592593	36.80833333	99.89285714	10	65	34	35.70138889	0	0	0	0	0	0	0	0	0	0	0	0	1	0	1	8.394383394	13.0	0.033846154
729	172.5	2	0	44	0	18.0	23	517.0	16	5.0	13.376	23.10963905	0	11.8	4.2	15.9	3.7	135.0	9.0	7.46	28.0	76.07407407	109.25	57.07142857	72.92857143	35.969375	98.0	20	71	49	22.9503588	0	0	0	1	0	0	0	0	0	0	0	1	0	1	1	9.375113336	13.0	0.039769231
730	108.0	2	0	62	1	18.0	25	350.0	20	7.0	13.377	24.6904287	0	27.4	8.8	8.1	1.2	143.0	2.6	7.11	58.0	99.04347826	107.4871795	74.30769231	85.175	37.54875	96.7826087	9	46	43	5.736377315	0	0	0	0	0	1	0	0	0	0	0	0	0	1	1	6.346788525	11.0	0.031818182
731	130.0	2	0	66	0	14.0	18	460.0	22	5.0	13.389		1	27.6	9.6	0.1	0.8	138.0	1.8	7.36	29.0	106.21875	106.46875	66.34375	75.3125	37.0925	96.93103448	12	61	45	14.01898148	0	0	0	0	0	0	0	0	0	0	1	0	0	0	1		9.0	0.051111111
732	184.0	2	0	33	0	21.0	25	540.0	15	5.0	13.495	33.43495552	0	37.7	11.9	12.9	0.9	136.0	4.1	7.41	34.0	136.0277778	91.17105263	56.38157895	67.38571429	37.095	96.19444444	5	41	42	14.14128472	0	0	0	0	0	0	0	0	0	0	0	0	0	0	1	9.79218801	16.0	0.03375
733	118.0	2	0	52	1	24.0	26	403.0	18	10.0	13.507	28.65013774	1	33.9	9.7	13.8	1.3	136.0	7.0	6.96	55.0	89.125	109.25	35.0	50.4375	35.96333333	95.66666667	12	58	48	0.552615741	0	0	0	0	0	1	1	0	0	0	0	1	0	0	1	7.074395253	14.0	0.028785714
734	136.6666667	2	0	66	0	23.0	26	508.0	16	5.0	13.541	33.31217214	1	28.6	9.7	13.5	1.1	139.0	1.1	7.43	44.0	98.44444444	121.6538462	60.92307692	80.96153846	37.29428571	98.44444444	5	40	35	12.67322917	0	0	0	0	0	0	0	0	0	0	0	0	0	0	0	7.907107057	18.0	0.028222222
735	128.3333333	2	0	66	1	18.0	21	478.0	20	5.0	13.585		1	30.0	9.0	29.1	0.9	139.0	5.5	7.16	40.0	123.96875	109.9411765	48.04411765	67.33823529	36.778	97.96969697	12	56	44	6.507233796	1	0	0	0	0	0	0	0	0	0	0	0	1	0	1		13.0	0.036769231
736	154.0	2	0	69	0	18.0	24	567.0	14	5.0	13.614	23.03004535	1	15.6	9.2	25.5	0.5	138.0	2.4	7.24	55.0	86.67391304	113.1057692	55.35576923	75.11538462	35.72	98.8974359	5	49	37	3.209976852	1	0	1	0	0	0	0	0	0	0	0	0	0	0	1	9.498123827	13.0	0.043615385
737	138.0	2	0	51	0	25.0	26	414.0	21	5.0	13.632		1	25.3	9.6	21.9	0.8	137.0	4.4	7.42	26.0	107.2307692	114.2592593	61.44444444	80.53703704	36.628	98.23076923	9	50	36	6.212384259	0	0	0	0	0	0	0	0	0	0	0	1	0	0	1		20.0	0.0207
738	158.0	2	0	60	0	26.0	34	407.0	14	7.0	13.681	36.57552083	0	24.4	7.9	37.3	1.2	135.0	2.1	7.27	48.0	96.84615385	92.95454545	51.81818182	65.13636364	36.75166667	97.36	8	64	45	54.57736111	0	0	0	0	0	1	0	0	0	0	1	0	0	0	1	7.76480464	19.0	0.021421053
739	135.0	2	0	61	0	26.0	28	461.0	15	10.4	13.689	38.17384169	1	22.2	7.4	14.4	1.0	142.0	2.1	7.42	40.0	83.84615385	113.9714286	57.4	74.31428571		96.15384615	5	34	42	0.996736111	1	1	0	0	0	1	0	0	0	0	0	0	1	0	1	6.700970987	15.6	0.029551282
740	108.0	2	0	66	0	21.0	24	540.0	16	5.5	13.759	38.83219955	1	26.7	9.1	17.8	0.7	143.0	3.7	7.4	46.0	86.0	115.7307692	55.19230769	72.34615385	37.47142857	96.92307692	8	55	46	1.083726852	0	0	0	0	0	0	0	0	0	0	0	0	0	0	1	9.045832217	15.5	0.03483871
741	118.3333333	2	0	53	0	16.0	22	450.0	19	5.0	13.825	25.97011555	1	29.2	10.4	7.4	1.1	148.0	7.4	7.13	38.0	118.0952381	106.375	58.20833333	71.70833333	37.42375	95.35	12	46	34	19.64513889	0	0	0	0	0	0	0	0	0	0	0	1	0	0	1	8.160156675	11.0	0.040909091
742	115.0	2	0	86	0	27.0	30	379.0	18	8.6	13.906		1	26.1	7.7	5.4	1.4	142.0	2.4	7.27	37.0	90.08108108	108.8461538	52.0	74.38461538	36.644	96.4	10	64	45	167.8054051	0	0	0	0	0	0	0	0	0	0	0	0	0	1	1		18.4	0.020597826
743	158.75	2	0	32	0	20.0	25	282.0	24	12.0	13.929	31.07686981	0	21.5	6.9	19.6	0.9	140.0	1.1	7.18	67.0	100.9090909	95.96969697	65.21212121	77.54545455	37.22666667	97.92727273	13	34	33	1.970462963	0	0	0	1	0	0	0	0	0	0	0	0	0	0	1	6.247784474	8.0	0.03525
744	138.0	2	0	62	1	14.0	18	407.0	25	6.0	13.96		1	26.1	8.6	11.7	0.4	150.0	1.6	7.48	32.0	87.4	98.10526316	54.28947368	64.5	36.79714286	99.2	7	47	32	16.70563657	0	0	0	0	0	0	0	1	0	0	0	1	0	0	1		8.0	0.050875
745	107.5	2	0	78	0	19.0	21	309.0	28	10.0	13.99	17.44286704	1	26.7	8.5	18.6	0.9	136.0	0.8	7.32	60.0	106.5	115.84	49.92	65.68	36.90833333	97.88461538	7	57	46	465.0741667	0	0	0	0	0	1	0	0	0	0	0	0	0	0	1	6.845976604	9.0	0.034333333
746	134.0	2	0	86	0	20.0	29	332.0	20	5.0	13.99		0	33.0	10.7	5.9	1.3	146.0				63.86666667	141.2068966	40.10344828	65.34482759	36.65666667	97.66666667	2	33	26	8.226226852	1	0	1	1	0	0	0	1	0	1	0	1	0	0	1		15.0	0.022133333
747	166.6666667	2	0	51	0	18.0	27	387.0	18	5.0	13.995		1	31.5	10.5	17.4	0.8	140.0	0.8	7.33	48.0	110.3461538	109.44	69.04	79.72	36.97	96.44444444	6	35	38	2.841331019	0	0	0	0	0	0	0	0	0	0	0	1	0	0	0		13.0	0.029769231
748	150.0	2	0	65	0	16.0	17	411.0	24	11.0	14.017		1	21.2	7.2	28.0	1.1	142.0	1.2	7.38	41.0	62.21428571	108.25	48.64285714	69.0	37.1	92.78571429	11	45	33	3.939074074	0	0	0	0	0	0	0	0	0	0	0	1	0	0	1		5.0	0.0822
749	124.0	2	0	50	0	23.0	26	569.0	14	7.0	14.052	26.50390625	1	23.4	7.7	21.7	0.6	143.0	0.6	7.4	40.0	96.0625	100.9117647	63.76470588	75.36764706	37.7037037	99.7826087	6	32	28	4.327233796	0	0	1	0	0	1	1	0	0	0	0	0	0	0	1	10.85546398	16.0	0.0355625
750	177.0	2	0	69	0	19.0	22	345.0	27	6.0	14.149	42.07063712	1	22.8	7.5	24.8	0.6	145.0	1.9	7.35	39.0	77.96296296	104.3214286	54.75	71.10714286	36.99166667	99.74074074	8	40	31	2.355138889	0	0	0	0	0	0	0	0	0	0	0	1	1	0	1	7.643566111	13.0	0.026538462
751	122.0	2	0	58	0	21.0	26	502.0	16	5.0	14.168	32.47596251	0	19.8	6.6	21.0	0.6	139.0	1.8	7.44	39.0	85.06666667	112.578125	57.515625	74.234375	36.74333333	98.9	10	46	47	3.568263889	0	0	0	0	0	1	0	0	0	0	0	0	0	0	1	10.10344966	16.0	0.031375
752	193.0	2	0	46	1	16.0	25	455.0	16	5.8	14.197		0	28.3	9.2	10.0	9.3	137.0	0.5	7.26	59.0	75.84	143.4583333	74.59375	94.92708333	37.11833333	99.92	8	41	33	5.589583333	0	0	0	1	0	0	0	0	0	1	0	0	0	1	0		10.2	0.044607843
753	125.7142857	2	0	52	0	18.0	23	491.0	18	5.0	14.291		0	22.7	7.4	27.9	2.3	146.0	2.2	7.47	30.0	97.15151515	103.8055556	59.75	80.625	36.75363636	95.82352941	9	51	45	16.11034722	0	0	1	0	0	0	0	0	0	0	0	1	0	1	1		13.0	0.037769231
754	142.0	2	0	61	1	18.0	24	417.0	20	5.0	14.303	32.44444444	0	26.2	8.9	26.4	1.5	149.0	4.8	7.27	39.0	86.95	130.423913	79.20652174	97.0326087	36.27444444	99.17073171	12	45	35	36.04722222	1	0	0	0	0	1	0	0	0	0	0	1	0	1	1	9.626927694	13.0	0.032076923
755	156.25	2	0	29	0	22.0	24	451.0	21	5.0	14.386	28.02768166	1	21.2	7.0	21.3	1.0	140.0	1.0	7.4	51.0	85.76	104.6923077	60.26923077	74.92307692	36.055	97.2	5	25	37	691.4375926	0	0	0	0	0	1	0	0	0	0	0	1	0	0	1	7.33142597	17.0	0.026529412
756	144.0	2	0	79	0	18.0	23	495.0	18	5.0	14.407	26.2109375	1	19.8	6.6	14.3	0.9	138.0	1.8	7.47	33.0	81.92857143	122.862069	64.18965517	84.64285714	36.7	97.5	9	32	27	2.023101852	0	0	0	0	0	0	0	0	0	0	0	0	0	0	1	9.443681319	13.0	0.038076923
757	195.0	2	0	84	0	17.0	23	535.0	16	5.4	14.429	34.42330318	1	24.5	8.8	19.7	0.5	135.0	1.6	7.52	31.0	88.96363636	99.14035088	59.8245614	74.45614035		99.40816327	5	49	34	7.149710648	0	0	0	1	0	0	0	0	1	0	0	0	0	0	1	10.76762066	11.6	0.04612069
758	165.0	2	0	76	0	18.0	22	580.0	16	5.8	14.46	28.79706152	1	23.7	7.9	20.3	0.9	144.0	0.9	7.04	64.0	62.60714286	133.3793103	56.56896552	79.43103448	37.11	96.96428571	5	43	35	3.399780093	0	0	1	0	0	1	0	0	0	0	0	0	0	0	1	10.18151178	12.2	0.047540984
759	140.0	2	0	83	0	22.0	27	500.0	16	5.0	14.504	36.51263743	0	20.4	6.5	30.0	1.3	137.0	2.1	7.44	38.0	91.94117647	108.5882353	38.0	62.23529412	36.32153846	98.33333333	9	49	48	9.682291667	1	0	0	0	0	0	0	0	0	0	0	0	0	0	1	10.06319688	17.0	0.029411765
760	146.0	2	0	86	0	20.0	33	415.0	14	5.0	14.519	22.890625	1	34.1	10.5	15.9	1.3	145.0	1.2	7.51	58.0	94.78947368	101.2209302	49.25581395	66.08139535	37.2575	98.97368421	6	55	48	130.6319676	0	1	0	0	0	0	0	0	0	1	0	0	0	0	1	7.917429792	15.0	0.027666667
761	192.5	2	0	53	0	24.0	28	537.0	15	5.0	14.604	38.79180728	1	29.9	10.2	15.7	0.6	142.0	2.4	7.37	41.0	74.80555556	122.5657895	64.19736842	82.44736842	36.57166667	95.32432432	9	57	48	1.294594907	1	0	0	0	0	0	0	0	0	0	0	0	0	0	1	8.358497027	19.0	0.028263158
762	155.0	2	0	75	0	19.0	28	407.0	16	9.0	14.678	26.35445363	0	29.5	9.9	12.7	1.2	141.0	1.1	7.42	39.0	57.15384615	134.0	72.03703704	94.07407407	36.65	98.46153846	1	36	32	1943.487025	0	0	1	1	0	0	0	0	0	1	0	0	1	0	0	7.144612576	10.0	0.0407
763	186.0	2	0	49	0	18.0	23	455.0	20	5.0	14.715		1	23.9	8.0	9.6	1.3	142.0	1.4	7.27	45.0	89.94285714	104.0294118	55.88235294	72.17647059	36.774	98.52941176	11	43	39	3.440775463	0	0	0	0	0	0	0	0	0	0	0	1	0	0	1		13.0	0.035
764	134.0	2	0	65	0	27.0	31	538.0	14	5.0	14.763	33.90625	1	31.7	10.6	7.8	1.0	140.0	1.8	7.32	52.0	86.875	121.2307692	54.03846154	70.65384615	36.632	97.66666667	9	63	46	4.33375	0	0	1	1	0	0	0	0	0	0	0	0	1	0	1	10.26404151	22.0	0.024454545
765	174.0	2	0	67	0	18.0	21	401.0	26	5.0	14.815		1	28.7	10.3	24.6	0.9	141.0	2.5	7.26	47.0	92.46153846	118.037037	65.66666667	84.07407407	36.40222222	98.18181818	6	32	50	1.835381944	0	0	0	0	0	0	0	0	0	0	0	0	0	0	0		13.0	0.030846154
766	170.0	2	0	79	0	17.0	24	509.0	16	6.2	14.845	30.02150189	1	19.3	6.5	11.3	0.7	142.0	1.5	7.48	33.0	68.84	120.04	54.48	71.56	36.48	95.96	6	41	39	6.942407407	1	0	0	1	0	0	0	0	0	0	0	0	0	0	1	10.24433442	10.8	0.04712963
767	134.0	2	0	68	0	20.0	32	397.0	15	7.0	14.882	32.24977043	1	21.7	7.0	17.6	0.8	144.0	1.4	7.29	56.0	76.65714286	98.98360656	59.24590164	71.33606557	37.194375	98.28571429	8	50	41	4.960324074	0	1	1	0	0	1	0	0	0	0	0	0	0	0	1	6.969069269	13.0	0.030538462
768	164.2105263	2	0	67	0	20.0	26	573.0	14	6.0	14.937		0	28.8	9.7	3.7	2.4	146.0	2.0	7.36	51.0	81.17241379	157.8275862	56.62068966	90.31034483		98.4137931	15	54	29	2008.210718	0	0	0	0	0	0	1	0	0	1	0	1	1	0	0		14.0	0.040928571
769	137.5	2	0	66	1	18.0	22	430.0	23	5.0	15.023	53.44352617	1	30.8	9.4	30.7	1.9	140.0	9.6	7.17	46.0	96.4	107.8484848	60.21212121	76.36363636	37.14142857	96.05714286	15	69	46	5.142384259	0	0	0	0	0	0	0	0	0	0	0	1	0	0	1	7.548362181	13.0	0.033076923
770	178.0	2	0	91	0	18.0	25	480.0	16	8.0	15.053		1	24.1	8.4	9.3	1.0	140.0	1.9	7.52	37.0	58.6	100.85	43.8	60.25	36.27714286	99.18181818	4	40	35	17.08402778	0	0	0	0	0	1	0	0	0	0	0	0	0	0	1		10.0	0.048
771	103.3333333	2	0	56	0	18.0	24	439.0	20	5.0	15.058	29.31129477	1	31.9	10.7	30.4	0.7	144.0	1.5	7.2	51.0	91.44444444	109.5405405	63.71621622	78.29166667	37.11	95.86486486	12	75	52	14.24148148	1	0	0	1	0	0	0	0	0	0	0	0	0	0	1	7.706351157	13.0	0.033769231
772	145.0	2	0	37	0	30.0	31	333.0	22	10.0	15.077	20.8	1	34.3	10.9	33.6	0.7	139.0	1.8	7.42	40.0	104.6666667	100.2037037	53.16666667	71.0	37.68181818	94.33962264	6	27	40	11.01523148	0	0	0	0	0	1	0	0	0	0	1	0	1	0	1	7.687690461	20.0	0.01665
773	160.0	2	0	65	0	18.0	27	535.0	14	5.2	15.121	34.15977961	1	23.3	7.5	7.8	0.7	137.0	0.8	7.35	45.0	119.0	126.7142857	66.57142857	86.96428571	37.08	95.46428571	6	40	40	2.070509259	0	0	0	0	0	0	0	0	0	0	0	0	0	0	0	9.3915669	12.8	0.041796875
774	140.0	2	0	55	0	24.0	27	352.0	22	10.0	15.178	25.88340298	0	22.9	7.1	7.0	1.2	142.0	4.5	7.03	59.0	107.0	117.525	54.075	67.43589744	37.0625	93.63157895	13	76	57	13.77241898	0	0	0	0	0	0	0	0	0	0	1	1	0	0	1	7.084490601	14.0	0.025142857
775	117.0	2	0	55	0	30.0	35	346.0	20	5.0	15.259		0	16.0	5.2	14.2	0.4	144.0	0.7	7.37	41.0	118.047619	102.2702703	66.08108108	73.81081081	36.99571429	97.45238095	6	51	51	10.12510417	0	0	0	0	0	1	0	0	0	0	0	0	0	0	0		25.0	0.01384
776	197.5	2	0	62	1	22.0	30	325.0	20	10.0	15.288	28.48639456	1	26.5	7.1	14.2	1.0	144.0	1.1	7.33	80.0	78.04	108.04	57.92	71.96	36.4	98.4	11	45	40	10.00296296	0	0	0	0	0	0	0	0	0	0	0	0	0	0	1	5.444250871	12.0	0.027083333
777	103.0	2	0	40	0	20.0	23	420.0	24	5.0	15.312	30.22250567	0	29.4	9.1	20.5	0.4	138.0	1.0	7.31	46.0	91.08695652	96.7037037	54.96296296	68.66666667	36.72166667	98.8	6	27	36	5.242546296	0	0	0	0	0	0	0	0	0	0	0	0	0	0	0	7.03564728	15.0	0.028
778	200.0	2	0	83	0	25.0	28	620.0	14	5.0	15.312	33.71488033	0	23.0	7.9	8.0	1.1	137.0	3.2	7.5	36.0	84.85	111.6511628	60.68604651	74.69767442	37.1	99.45714286	9	65	42	3.374965278	1	0	0	0	0	0	0	0	0	0	0	0	0	0	1	12.95282664	20.0	0.031
779	177.5	2	0	47	0	20.0	26	470.0	18	5.0	15.338	31.17913832	1	35.8	10.8	6.7	0.8	143.0	1.5	7.34	36.0	109.92	133.12	88.2	97.56	36.64428571	93.6	5	31	41	196.7597222	0	0	0	0	0	1	0	0	0	0	0	0	0	0	0	7.873224337	15.0	0.031333333
780	182.0	2	0	52	0	22.0	30	523.0	14	5.0	15.427		1	27.8	9.5	15.3	0.6	142.0	1.2	7.34	45.0	94.97435897	96.52173913	59.95652174	70.13829787	36.985	99.30555556	5	41	38	8.277939815	0	0	0	0	0	0	0	0	0	0	0	0	0	0	1		17.0	0.030764706
781	120.0	2	0	40	0	23.0	23	410.0	24	9.0	15.429	32.86137369	0	22.4	8.1	20.1	2.1	141.0	2.6			100.0185185	102.6415094	63.64150943	72.45283019	37.365625	96.85185185	16	41	40	2.253472222	0	0	0	0	0	0	0	0	0	0	0	1	0	0	1	8.251821439	14.0	0.029285714
782	128.0	2	0	61	0	15.0	19	340.0	32	6.0	15.46	28.15311077	0	32.2	11.1	10.1	0.9	142.0	1.0	7.48	34.0	73.84	147.1153846	63.73076923	86.73076923	37.41142857	98.84	4	30	38	12.86747685	0	0	0	1	0	0	0	0	0	0	0	0	1	0	0	6.16545171	9.0	0.037777778
783	146.0	2	0	53	0	16.0	28	441.0	16	5.0	15.558	25.56473829	1	25.7	8.8	24.8	1.2	146.0	1.2	7.31	56.0	106.3529412	116.2	60.31428571	80.11428571	37.04	97.67741935	6	32	30	11.82364583	0	0	0	0	0	0	0	0	0	0	0	1	0	0	0	7.741459818	11.0	0.040090909
784	160.0	2	0	83	0	20.0	28	540.0	14	6.0	15.558	36.03272161	0	23.4	8.4	17.9	1.2	138.0	2.3	7.37	38.0	81.53125	112.5138889	41.95833333	62.47222222		97.64516129	9	50	41	82.57332176	1	0	0	1	0	0	0	0	0	1	0	0	0	1	1	11.96384261	14.0	0.038571429
785	176.0	2	0	52	1	23.0	25	358.0	24	10.0	15.577	35.95818627	1	26.6	9.3	10.2	1.6	140.0				79.18518519	103.4074074	53.0	67.81481481	37.91555556	98.85185185	15	49	38	5.242361111	0	0	0	0	0	0	0	0	0	0	0	1	0	0	1	7.205248963	13.0	0.027538462
786	182.0	2	0	33	0	14.0	18	561.0	21	5.0	15.586	25.84283338	1	25.6	8.4	8.4	1.2	146.0	0.6	7.42	46.0	85.91666667	136.4166667	77.625	90.66666667	37.98428571	98.375	6	18	37	2.268206019	0	0	0	0	0	0	0	0	0	0	0	0	0	0	0	11.2909069	9.0	0.062333333
787	170.0	2	0	54	0	26.0	32	465.0	16	5.0	15.676	40.58272633	1	27.4	10.3	7.7	1.3	145.0	0.9	7.39	30.0	112.972973	102.225	60.9875	73.6125	37.626	98.32	8	49	45	7.033298611	0	0	0	0	0	0	0	0	0	0	0	0	0	0	1	9.714619981	21.0	0.022142857
788	137.0	2	0	69	0	18.0	21	552.0	20	5.0	15.688	32.00692042	1	26.6	8.8	13.6	0.7	142.0	1.9	7.39	41.0	85.5952381	109.5952381	44.21428571	63.83333333	36.7385	95.64285714	4	34	35	4.274340278	0	0	0	0	0	1	0	0	0	0	0	0	0	0	1	8.973275245	13.0	0.042461538
789	132.0	2	0	60	0	20.0	26	364.0	22	8.0	15.696	45.80526177	1	33.6	10.8	11.9	0.8	145.0	1.2	7.38	47.0	75.17142857	125.5142857	56.08571429	77.82352941	37.27857143	96.6	4	37	31	14.970625	0	0	0	1	0	0	0	0	1	0	0	0	1	0	0	6.600660066	12.0	0.030333333
790	174.0	2	0	76	0	17.0	23	496.0	19	5.0	15.7	38.52146814	1	25.5	8.6	10.1	1.2	139.0	1.2	7.39	48.0	106.16	114.96	46.84	66.0	37.872	94.76	7	69	46	1475.855359	0	0	0	0	0	1	0	0	0	0	0	0	1	0	0	10.98901099	12.0	0.041333333
791	177.5	2	0	76	0	14.0	22	408.0	22	5.7	15.702		0	34.8	11.4	11.8	0.7	145.0	1.4	7.44	36.0	74.92	131.1538462	48.69230769	73.5	36.8475	99.32	1	40	35	22.00450231	0	0	0	0	0	0	0	0	1	0	0	0	0	0	1		8.3	0.049156627
792	165.0	2	0	62	0	16.0	25	420.0	18	8.5	15.744	53.62138833	1	33.5	11.2	43.8	0.7	140.0	1.9	7.31	51.0	67.36	111.64	56.68	83.24	36.7	99.36	7	42	25	3.303611111	0	0	0	0	0	0	0	0	0	1	0	0	1	0	1	7.61614623	7.5	0.056
793	166.6666667	2	0	39	1	26.0	27	541.0	18	5.0	15.746	28.5119667	0	36.5	13.1	8.6	0.7	145.0		7.59	32.0	130.5555556	100.537037	70.35185185	80.88888889	37.10166667	100.0	3	45	34	13.87787037	0	0	0	0	0	0	0	0	0	0	0	0	0	0	0	11.30238583	21.0	0.025761905
794	158.0	2	0	72	0	20.0	31	494.0	14	5.0	15.928	34.69387755	0	24.5	7.8	9.2	0.8	136.0	1.3	7.36	40.0	65.84615385	112.7037037	57.66666667	76.92592593	36.56777778	97.25925926	5	34	29	1.532025463	0	0	0	0	0	0	0	0	0	0	0	0	1	0	1	14.43768997	15.0	0.032933333
795	172.0	2	0	56	0	19.0	23	418.0	20	12.0	15.976		1	21.7	7.0	12.5	0.8	138.0	1.3	7.4	46.0	88.24	103.7241379	60.82758621	70.75862069	37.25142857	98.15151515	7	43	40	136.2127778	1	0	0	0	0	1	0	0	0	0	1	0	0	0	1		7.0	0.059714286
796	140.0	2	0	81	0	18.0	23	357.0	24	10.1	15.996	29.24460838	1	42.5	14.0	10.4	0.8	136.0	1.0	7.17	64.0	89.11538462	105.0810811	64.94594595	75.63888889	37.14666667	97.07692308	7	56	45	6.719166667	1	0	0	1	0	0	0	0	0	0	0	0	0	0	0	6.473724296	7.9	0.045189873
797	123.0	2	0	72	0	20.0	25	514.0	18	5.4	16.049	37.88249464	1	27.2	9.5	17.8	0.8	140.0	1.5	7.53	31.0	87.68965517	124.7833333	55.31666667	76.8	36.80666667	97.20689655	5	34	38	1.285381944	1	0	1	0	0	0	0	0	0	0	0	0	1	0	0	9.320712291	14.6	0.035205479
798	110.0	2	0	54	0	16.0	28	504.0	14	6.6	16.112	27.36441799	1	22.6	7.4	22.3	0.7	142.0	1.4	7.14	44.0	107.826087	116.4090909	60.40909091	77.09090909	36.82166667	98.7826087	14	63	48	15.66501157	0	0	1	0	0	0	0	1	0	0	0	1	0	0	1	8.442776735	9.4	0.053617021
799	142.8571429	2	0	75	0	20.0	22	404.0	22	13.0	16.114	25.8203125	0	27.0	8.9	23.1	3.7	144.0	2.2	7.4	32.0	68.25806452	110.0294118	53.23529412	66.64705882	36.96166667	97.42424242	13	58	32	5.039953704	1	0	0	0	0	0	0	0	0	0	0	1	0	0	1	7.707570208	7.0	0.057714286
800	195.0	2	0	46	0	34.0	34	422.0	20	5.0	16.129	27.47474747	1	34.3	10.9	18.4	0.5	144.0	1.0	7.23	61.0	91.78571429	98.93333333	56.85	73.0	37.64888889	95.5	7	29	33	28.02361111	0	0	0	0	0	0	0	1	0	0	0	0	0	0	1	7.407927536	29.0	0.014551724
801	200.0	2	0	58	0	27.0	32	458.0	16	8.0	16.158		1	22.7	8.0	11.2	0.9	135.0	1.9	7.38	45.0	65.84375	92.78787879	48.84848485	58.6969697	36.691	98.71875	7	34	30	351.7639931	0	0	0	0	0	0	0	0	0	0	0	1	0	0	1		19.0	0.024105263
802	158.5714286	2	0	47	0	17.0	18	546.0	21	10.0	16.293		1	22.7	8.7	10.7	0.9	144.0		7.4	55.0	98.31034483	118.8965517	58.93103448	77.55172414	38.11066667	96.79310345	6	35	34	2.641793981	0	0	0	0	0	0	0	0	0	0	0	1	1	0	1		7.0	0.078
803	158.0	2	0	78	1	27.0	32	567.0	14	5.0	16.336	30.71111111	1	23.9	8.2	13.8	0.9	145.0	2.0	7.3	58.0	86.92857143	105.0348837	62.53488372	75.51162791	36.74285714	96.325	8	80	48	11.57424769	0	0	1	1	0	0	0	0	0	0	0	0	1	0	1	13.08985133	22.0	0.025772727
804	168.0	2	0	48	0	21.0	30	536.0	14	5.5	16.362		0	28.5	10.1	30.9	0.7	140.0		7.46	40.0	107.5	101.2857143	63.46428571	76.85714286	37.31875	97.37037037	8	41	42	5.946712963	0	0	0	0	0	1	0	0	0	0	0	0	0	0	1		15.5	0.034580645
805	158.0	2	0	42	0	20.0	23	543.0	20	5.0	16.496	32.87197232	1	21.2	7.2	17.5	0.5	140.0	1.9	7.27	56.0	116.8888889	105.1481481	51.66666667	67.25925926	38.19222222	99.18518519	4	33	35	12.38971065	0	0	0	0	0	0	0	0	0	0	0	0	0	0	0	8.826971845	15.0	0.0362
806	162.0	2	0	83	1	27.0	32	362.0	20	10.0	16.674		1	28.9	9.4	13.0	0.8	148.0	1.5	7.4	39.0	59.44827586	108.2333333	45.53333333	65.3	36.65666667	98.96551724	7	64	38	8.03125	0	0	0	0	0	0	0	0	0	0	0	0	0	0	1		17.0	0.021294118
807	162.0	2	0	55	1	16.0	24	384.0	24	5.0	16.709	44.22086089	1	31.9	10.7	28.2	1.1	142.0	1.4	7.29	47.0	98.0	100.4444444	63.88888889	76.59259259	36.44	94.0	6	33	30	14.44881944	0	0	0	1	0	1	0	0	0	0	0	0	0	0	1	7.728535201	11.0	0.034909091
808	113.3333333	2	0	72	0	18.0	21	424.0	26	7.0	16.745	26.72216441	0	24.4	7.6	7.4	1.1	137.0	0.7	7.44	40.0	88.03703704	126.4230769	50.57692308	72.88	38.2025	95.48148148	4	44	37	8.241597222	0	0	0	1	0	1	0	0	0	1	0	0	0	0	0	8.85806209	11.0	0.038545455
809	181.0	2	0	71	0	23.0	31	518.0	15	5.0	16.752	37.109375	0	21.6	7.4	11.5	0.8	142.0	0.9	7.44	39.0	87.94594595	118.3142857	66.94285714	81.4	36.40818182	98.92857143	8	68	54	3.612858796	1	0	0	0	0	0	0	0	0	0	0	0	1	0	1	9.882478632	18.0	0.028777778
810	138.5714286	2	0	86	1	22.0	25	413.0	24	6.5	16.756		0	25.7	8.4	8.6	2.6	151.0	4.7	7.08	41.0	110.2307692	119.4642857	59.94642857	82.23214286	36.5775	97.38461538	14	61	61	45.40877315	0	0	0	0	0	0	0	0	0	0	0	0	0	1	1		15.5	0.026645161
811	200.0	2	0	49	0	19.0	27	312.0	27	6.1	16.965	35.5524903	1	38.5	13.4	12.4	1.1	149.0	1.1	7.41	36.0	91.91428571	118.7105263	65.82894737	83.25	37.21375	99.36111111	4	29	32	25.65289352	0	0	0	0	0	0	0	0	0	0	0	0	1	0	1	6.279434851	12.9	0.024186047
812	118.75	2	0	60	0	24.0	28	520.0	18	5.0	16.97	40.19722233	0	35.5	12.4	36.9	0.8	153.0	1.6	7.49	37.0	102.48	109.2142857	66.78571429	79.82142857	37.16777778	94.56	4	46	37	17.93673611	0	0	0	0	0	0	0	0	0	0	0	0	1	0	1	9.42951438	19.0	0.027368421
813	183.3333333	2	0	52	0	25.0	28	586.0	16	6.0	16.999	38.19627571	0	29.0	9.6	14.3	1.1	141.0	1.8	7.45	37.0	75.125	118.6666667	62.83333333	83.33333333	36.61428571	96.84	4	38	30	2.295138889	0	0	0	0	0	0	0	0	0	0	0	0	0	0	1	11.79406674	19.0	0.030842105
814	140.0	2	0	57	0	29.0	34	395.0	20	5.0	17.032		1	17.2	5.8	0.1	0.5	140.0	0.7	7.49	35.0	103.4375	113.5151515	70.18181818	87.93939394	36.29923077	98.4375	9	43	45	104.875	0	0	0	0	0	0	0	0	0	0	1	0	0	0	1		24.0	0.016458333
815	172.0	2	0	68	0	21.0	27	550.0	16	7.0	17.248	36.40036731	0	17.3	5.6	17.8	1.3	144.0	2.2	7.38	41.0	97.43478261	105.0357143	63.78571429	82.44642857		97.91304348	8	52	52	19.23253472	0	0	1	0	0	0	1	0	0	0	0	0	0	0	1	9.654881859	14.0	0.039285714
816	172.0	2	0	27	0	20.0	26	547.0	17	6.0	17.315	42.44897959	1	17.3	6.5	16.1	4.9	138.0	3.1	7.37	44.0	80.26086957	103.5625	55.10416667	70.16666667	36.98333333	98.73913043	15	63	43	4.969606481	0	0	0	0	0	0	0	0	0	1	1	1	0	1	1	8.279599189	14.0	0.039071429
817	134.0	2	0	73	1	19.0	26	467.0	20	5.0	17.391	39.96539792	1	33.6	10.5	16.3	1.2	138.0	0.9	7.37	43.0	60.26923077	113.84375	60.90625	79.29032258	36.11	99.53846154	3	34	31	6.020833333	0	0	0	0	0	0	0	0	0	0	0	0	0	0	0	7.591520905	14.0	0.033357143
818	148.0	2	0	45	1	17.0	28	439.0	18	6.0	17.424		1	34.4	11.1	32.5	0.8	134.0	5.1	7.32	37.0	119.1111111	94.77777778	67.66666667	76.0	37.49875	97.28571429	7	62	42	31.29438657	1	0	0	1	0	0	0	0	0	0	1	0	0	0	1		11.0	0.039909091
819	136.0	2	0	58	0	26.0	32	595.0	14	5.0	17.551	51.19667014	1	28.1	9.2	18.9	1.1	141.0	1.4	7.43	42.0	80.09756098	115.9777778	58.66666667	75.76136364	36.39090909	98.56097561	6	35	40	11.06878472	0	0	0	0	0	0	0	0	0	0	0	0	1	0	1	12.43053524	21.0	0.028333333
820	170.0	2	0	37	1	22.0	27	498.0	18	8.0	17.569	47.82515965	0	32.2	10.3	32.9	2.0	141.0	5.3	7.14	43.0	134.7333333	89.78888889	61.17777778	70.85227273	37.55625	91.875	11	54	45	43.81824074	0	0	1	0	0	1	0	0	0	0	1	0	0	1	1	9.030573387	14.0	0.035571429
821	130.0	2	0	21	0	23.0	26	443.0	24	5.0	17.713	21.30302232	1	43.0	14.4	22.3	0.7	145.0	1.4	7.38	28.0	93.05	113.9583333	82.125	82.54		97.68421053	5	35	26	31.71975694	0	0	0	1	0	0	0	0	0	0	0	0	0	0	1	8.033220905	18.0	0.024611111
822	154.0	2	0	43	0	24.0	31	505.0	16	7.0	17.816	31.22114497	1	20.1	6.8	6.6	1.9	144.0	2.4	7.43	28.0	106.6216216	104.8108108	63.7027027	77.94594595	35.98129032	98.45945946	17	86	50	25.72939815	0	0	0	0	0	0	0	1	0	1	0	1	0	1	1	11.18840837	17.0	0.029705882
823	192.5	2	0	63	1	22.0	27	494.0	20	5.0	17.912		0	25.5	8.3	25.9	2.9	141.0	1.4	7.42	23.0	103.9333333	94.68181818	61.90909091	70.06666667	36.93333333	96.84090909	19	62	51	8.627048611	0	0	0	0	0	1	0	0	0	0	0	1	0	1	1		17.0	0.029058824
824	192.5	2	0	83	0	21.0	29	585.0	15	5.0	18.059	20.07979224	1	28.3	9.5	6.1	0.9	133.0	1.3	7.38	41.0	101.9846154	100.4776119	40.59701493	58.23880597	36.84692308	99.23529412	4	50	41	2851.183194	1	0	0	0	0	1	0	0	0	0	0	1	1	0	1	10.60820368	16.0	0.0365625
825	124.2105263	2	0	70	0	21.0	30	526.0	16	5.0	18.145		0	2.1	9.7	3.9	1.2	149.0	1.3	7.46	40.0	78.21212121	146.0909091	69.42424242	102.0	36.67516129	98.18181818	10	59	35	3140.217245	0	0	0	0	0	0	0	0	0	0	0	1	1	0	0		16.0	0.032875
826	160.0	2	0	65	1	26.0	34	448.0	16	10.0	18.264	28.65114103	0	39.9	12.5	18.0	1.6	138.0	2.1	7.11	43.0	66.1509434	124.2545455	59.99090909	77.19090909	32.0	99.50943396	13	79	49	6.062037037	0	0	0	1	0	1	0	0	0	0	0	0	0	0	1	6.973196775	16.0	0.028
827	142.0	2	0	52	1	22.0	29	519.0	16	9.0	18.31		1	19.6	5.5	17.3	1.3	134.0	8.3	7.09	33.0	74.13793103	116.2142857	59.32142857	79.32142857	36.35333333	89.91304348	14	41	40	0.433333333	0	0	1	0	0	1	1	0	0	0	0	1	0	0	1		13.0	0.039923077
828	156.0	2	0	81	0	18.0	27	651.0	14	5.0	18.31	31.81689342	1	23.4	8.2	11.6	0.7	135.0	1.4	7.22	61.0	86.37142857	110.8571429	40.25714286	62.14285714		96.82857143	7	53	41	2.419189815	0	0	1	0	0	1	0	0	0	0	0	0	0	0	1	10.90525328	13.0	0.050076923
829	116.0	2	0	35	0	20.0	29	484.0	18	5.0	18.356		1	24.9	8.9	13.8	1.2	146.0	2.8	7.35	40.0	103.3333333	105.2931034	73.43103448	84.77586207	37.033	97.20833333	9	28	26	3.956724537	0	0	0	0	0	0	0	0	0	0	0	0	0	0	0		15.0	0.032266667
830	136.0	2	0	83	0	21.0	23	545.0	21	8.0	18.507		1	31.5	10.1	22.4	1.3	142.0	1.4	7.43	33.0	83.4375	106.0945946	55.36111111	72.2027027	36.42125	97.51515152	5	51	44	1117.314016	0	0	0	0	0	0	0	0	0	0	0	0	1	0	1		13.0	0.041923077
831	165.0	2	0	51	0	28.0	30	436.0	22	8.0	18.8	35.00319922	0	23.4	7.5	7.2	0.7	140.0	1.4	7.54	34.0	69.36	106.04	66.4	75.68	37.00714286	97.72	5	29	34	1.899895833	0	0	0	0	0	0	0	0	0	0	0	0	0	0	0	7.906285134	20.0	0.0218
832	164.0	2	0	72	0	23.0	29	480.0	20	5.0	18.816		1	29.8	10.2	9.3	0.6	139.0	1.1	7.42	37.0	111.8372093	115.6470588	61.85294118	77.38235294	38.47590909	96.97674419	4	53	40	6.796828704	0	0	0	0	0	1	0	0	0	0	1	0	1	0	0		18.0	0.026666667
833	131.6666667	2	0	39	0	29.0	33	634.0	13	10.0	18.981	46.4453125	1	25.9	7.9	25.3	0.9	139.0	1.5	7.37	41.0	91.59090909	125.6222222	55.47727273	77.29545455	37.1525	96.70212766	9	29	33	2.236805556	0	0	0	0	0	0	0	0	0	0	0	0	0	0	1	12.09554335	19.0	0.033368421
834	188.0	2	0	79	0	17.0	26	577.0	16	7.0	18.999	37.22299169	1	26.9	9.3	12.6	0.7	140.0	1.9	7.47	34.0	86.57142857	120.6607143	65.01785714	86.84482759	36.35	97.10714286	9	64	46	1.218240741	0	0	0	0	0	1	0	0	0	0	1	0	0	0	0	12.78358738	10.0	0.0577
835	190.0	2	0	59	0	10.0	15	599.0	24	7.0	19.019		1	28.9	10.1	26.9	1.4	141.0	1.3	7.28	51.0	104.3448276	102.3461538	65.07692308	73.65384615	36.95333333	98.67857143	5	40	43	20.22797454	1	0	0	0	0	0	0	0	0	0	0	0	0	0	0		3.0	0.199666667
836	128.0	2	0	74	1	23.0	26	498.0	20	10.0	19.034	42.48888889	1	30.5	10.1	15.5	2.8	152.0	0.6	7.37	37.0	67.13636364	144.7826087	56.04347826	84.65217391	37.0	95.25	7	47	29	15.12873843	0	0	0	0	0	1	0	0	0	1	0	0	0	0	0	11.49690645	13.0	0.038307692
837	184.0	2	0	71	1	23.0	26	487.0	21	9.0	19.043	42.83038502	1	21.4	6.8	10.2	3.9	141.0	2.1	7.21	49.0	81.73076923	128.5	54.46153846	75.69230769	36.145	94.96153846	16	53	39	9.128622685	0	0	0	0	0	0	0	0	0	1	1	1	0	0	1	10.17423641	14.0	0.034785714
838	119.0	2	0	67	0	17.0	22	594.0	20	6.0	19.21		1	26.4	8.8	17.5	1.0	154.0	2.1	7.47	30.0	98.67647059	135.8676471	52.76470588	78.16666667	35.79571429	99.14705882	7	56	51	69.48975694	0	0	0	1	0	0	0	1	0	0	0	0	0	0	1		11.0	0.054
839	182.5	2	0	72	1	30.0	33	341.0	25	10.0	19.215	36.69906765	1	24.3	8.0	15.8	0.7	143.0	1.2	7.46	48.0	95.85185185	133.1097561	58.70731707	76.075	37.7925	96.01960784	5	51	48	26.41204861	0	0	0	0	0	1	0	0	0	0	0	0	0	0	1	9.462759463	20.0	0.01705
840	115.7142857	2	0	39	0	28.0	30	430.0	24	6.0	19.216	38.62474523	0	31.3	10.0	30.7	2.2	144.0	3.5	7.34	59.0	68.19230769	115.0	68.84615385	86.23076923	37.22	98.26923077	10	28	25	9.061145833	0	0	0	0	0	0	0	0	0	0	0	0	1	1	1	6.69302369	22.0	0.019545455
841	143.3333333	2	0	66	1	23.0	27	451.0	22	8.7	19.301	41.640625	0	23.0	7.7	36.5	3.6	139.0	3.1	7.52	36.0	89.26923077	124.6071429	50.57142857	71.78571429	38.829	96.26923077	15	55	42	6.019155093	1	0	0	0	0	1	1	0	0	0	0	1	1	1	1	8.604242979	14.3	0.031538462
842	154.0	2	0	75	1	37.0	40	455.0	16	11.4	19.406		0	26.6	8.3	12.4	4.2	144.0	0.8	7.13	69.0	101.3055556	110.5714286	54.85714286	69.22857143	36.554	97.66666667	11	61	41	7.340532407	0	0	0	0	0	0	0	0	0	0	1	0	0	0	1		25.6	0.017773438
843	162.0	2	0	59	0	27.0	33	501.0	18	5.0	19.443	47.44189342	1	22.7	7.3	16.7	3.2	140.0	1.9	7.28	56.0	95.14814815	118.3928571	58.85714286	75.74074074	37.69375	97.22222222	7	47	43	2513.083333	0	0	0	0	0	0	0	0	0	1	0	0	0	1	0	8.392522112	22.0	0.022772727
844	170.0	2	0	87	0	24.0	29	426.0	24	5.0	19.538		1	33.6	11.2	9.5	0.6	145.0	570.0	7.53	30.0	70.0	115.1538462	68.65384615	81.23076923		99.56521739	3	50	32	802.7194444	0	0	0	0	0	0	0	0	0	0	0	0	0	0	1		19.0	0.022421053
845	136.0	2	0	51	0	31.0	39	431.0	18	5.0	19.767	40.97576531	0	31.6	9.9	17.4	1.0	143.0	1.0	7.38	42.0	89.18518519	156.6666667	78.18518519	108.2962963	37.27833333	97.08	3	26	33	9.06474537	0	0	0	0	0	1	0	0	0	0	0	0	0	0	1	7.219914232	26.0	0.016576923
846	162.0	2	0	63	1	16.0	27	464.0	20	5.6	19.826	21.64127424	0	23.3	7.9	8.6	0.5	150.0	1.4	7.41	37.0	94.22580645	100.8214286	52.75	63.85714286	37.59307692	99.06666667	9	43	34	4.337974537	0	0	0	1	0	0	0	1	1	0	0	1	0	0	1	10.28004254	10.4	0.044615385
847	107.0	2	0	81	0	31.0	38	511.0	16	5.0	20.031	34.0312213	1	33.2	10.6	19.8	1.1	142.0	2.2	7.09	51.0	84.53333333	127.0	59.5	81.16666667	36.62777778	99.03571429	7	43	42	25.96961806	1	0	0	1	0	0	0	0	0	0	0	0	0	0	1	8.970262964	26.0	0.019653846
848	130.0	2	0	91	1	25.0	30	465.0	22	5.0	20.051	32.04994797	0	25.4	8.2	17.0	1.5	140.0	3.0	7.35	34.0	65.93333333	102.7608696	54.4057971	70.84782609	37.333	99.94736842	9	70	47	13.75231481	0	0	1	0	0	0	0	0	0	0	0	0	0	0	1	9.714619981	20.0	0.02325
849	198.3333333	2	0	43	0	22.0	28	501.0	21	5.0	20.106		1	41.5	14.0	17.7	0.7	142.0	1.2	7.37	46.0	90.46875	120.0666667	62.46666667	75.3	37.35857143	98.1875	6	27	35	1.303923611	0	0	0	0	0	0	0	0	0	0	0	0	0	0	0		17.0	0.029470588
850	134.0	2	0	56	0	21.0	27	480.0	21	8.0	20.251	47.456382	1	22.6	7.7	30.0	0.7	139.0	0.9	7.44	37.0	87.03225806	121.9375	58.78125	78.78125	37.57333333	94.75	4	32	35	7.670138889	0	0	0	0	0	0	0	0	0	0	0	0	1	0	0	8.426078714	13.0	0.036923077
851	146.25	2	0	45	0	25.0	33	511.0	16	10.0	20.432	24.72806654	0	36.7	12.1	22.6	0.7	140.0	1.3	7.15	59.0	97.48148148	116.0	84.42307692	96.84615385	37.075	100.0	3	35	25	10.97527778	0	0	0	1	0	0	0	0	0	0	0	0	1	0	1	9.266311247	15.0	0.034066667
852	200.0	2	0	46	0	33.0	36	404.0	23	6.0	20.489		0	25.6	8.5	10.1	0.4	137.0	0.9	7.47	38.0	122.2608696	126.4285714	69.52380952	87.75	37.54857143	98.2173913	0	25	33	6.801354167	0	0	0	0	0	0	0	0	0	0	0	0	1	0	0		27.0	0.014962963
853	108.3333333	2	0	66	1	16.0	23	499.0	24	5.0	20.539	21.64127424	1	25.3	7.8	22.6	3.2	139.0	1.3	7.26	36.0	67.125	110.0857143	63.45714286	76.25714286	36.27111111	94.07692308	17	78	45	2.097418981	1	0	1	0	0	0	0	0	0	1	1	0	0	0	1	11.05547678	11.0	0.045363636
854	188.5714286	2	0	64	0	31.0	35	428.0	20	10.0	20.553	38.60422406	0	45.0	13.7	5.4	8.2	133.0	1.5	7.27	45.0	57.70833333	99.03703704	51.46296296	66.78	35.78666667	97.95833333	10	54	44	5.024282407	0	0	0	0	0	0	0	0	0	1	0	0	1	1	1	7.51325352	21.0	0.020380952
855	189.0	2	0	60	0	22.0	27	512.0	20	9.0	20.572	54.70134015	0	28.1	8.8	8.4	0.9	135.0	1.4	7.38	48.0	92.26470588	116.2424242	62.84848485	73.3125	37.82571429	97.29411765	5	49	39	27.27731481	0	0	0	0	0	0	0	0	0	0	1	0	1	0	1	10.3047136	13.0	0.039384615
856	197.5	2	0	69	0	26.0	30	400.0	27	5.0	20.639	40.625	0	19.4	6.5	30.0	3.8	143.0	9.4	7.16	31.0	89.51923077	109.8780488	61.06707317	76.68292683	35.96470588	92.87179487	16	80	54	27.35041667	1	0	1	0	0	0	0	0	0	1	0	0	1	1	1	7.631257631	21.0	0.019047619
857	190.0	2	0	66	0	26.0	33	666.0	14	5.5	20.788	46.64830119	0	21.8	7.4	9.6	1.4	142.0	1.6	7.53	33.0	72.24137931	121.2068966	62.96551724	82.86206897		100.0	3	39	27	2575.381944	1	0	0	1	0	1	0	0	0	1	0	0	1	0	0	11.69118422	20.5	0.032487805
858	200.0	2	0	61	0	23.0	27	397.0	25	12.0	20.912	33.49768527	1	22.7	7.9	14.6	1.4	146.0	1.4	7.01	51.0	110.6	110.2972973	65.24324324	79.16216216	37.92857143	98.35714286	10	44	47	623.2604167	0	0	0	1	0	0	0	0	1	0	1	0	0	0	1	7.199071556	11.0	0.036090909
859	173.3333333	2	0	66	0	19.0	24	525.0	24	5.0	20.992		1	23.7	7.3	15.2	1.0	141.0	1.7	7.48	37.0	85.78125	121.46875	42.625	60.84375	37.43125	98.65625	9	41	42	18.3787037	0	0	0	0	0	1	0	0	0	0	0	1	0	0	1		14.0	0.0375
860	152.0	2	0	49	1	20.0	32	438.0	20	5.0	21.033		1	24.2	7.8	45.3	1.3	155.0	1.6	7.28	45.0	101.826087	116.3333333	58.0	77.24	37.17	96.875	8	34	38	4.997407407	0	0	0	1	0	0	0	0	0	0	0	0	0	0	1		15.0	0.0292
861	178.75	2	0	28	1	28.0	33	416.0	24	5.0	21.036	29.82552801	1	25.7	8.8	113.3	1.8	145.0	10.8	7.02	11.0	133.7636364	102.9910714	72.36607143	84.9375	35.863125	95.125	12	57	54	3.725694444	0	0	0	0	0	1	0	0	0	0	0	1	0	1	1	7.302601552	23.0	0.018086957
862	122.0	2	0	62	1	21.0	26	430.0	26	8.0	21.365	42.3046875	0	22.7	7.8	21.7	0.9	132.0	1.5	7.19	46.0	95.42307692	114.3333333	47.96296296	67.48148148	36.75833333	96.53846154	9	47	49	4.381944444	0	1	1	0	0	1	0	0	0	0	0	0	0	0	1	8.203601954	13.0	0.033076923
863	200.0	2	0	77	0	22.0	26	480.0	26	5.0	21.403		1	30.9	10.2	8.4	0.6	142.0	33.0	7.39	49.0	74.89285714	129.6666667	54.33333333	72.77777778	36.454	98.46428571	1	34	35	4.43130787	0	0	0	0	0	1	0	0	0	0	0	0	1	0	0		17.0	0.028235294
864	142.0	2	0	80	0	19.0	35	564.0	14	5.0	21.667	29.32392659	1	26.6	9.7	9.4	0.7	141.0	1.2	7.48	34.0	83.9375	118.8484848	54.42424242	75.03030303	36.39	97.8125	5	48	37	1.271689815	1	0	0	1	0	0	0	0	0	0	0	0	1	0	1	12.49556895	14.0	0.040285714
865	152.0	2	0	52	0	30.0	33	334.0	26	15.0	21.701	34.89439853	0	25.5	8.4	15.7	1.0	143.0	1.3	7.33	53.0	89.5	110.44	56.2	78.58333333	37.72222222	97.95833333	11	42	46	11.30969907	0	0	0	0	0	0	0	0	0	0	0	0	0	0	1	5.863146438	15.0	0.022266667
866	157.5	2	0	27	0	22.0	25	384.0	35	5.0	21.732	31.76599456	0	15.7	5.3	8.6	0.8	143.0	0.7	7.39	32.0	112.7027027	107.2285714	71.4	79.51428571	37.19588235	97.64864865	12	37	42	11.65487269	0	0	0	0	0	0	0	0	0	0	1	0	0	0	1	7.728535201	17.0	0.022588235
867	126.6666667	2	0	72	1	17.0	22	555.0	25	5.0	21.756		1	27.8	8.5	34.4	1.2	140.0	1.8	7.27	39.0	111.375	104.0833333	52.91666667	70.29166667	37.61857143	94.6	8	51	47	6.551331019	0	0	0	1	0	1	0	0	0	0	0	0	0	0	1		12.0	0.04625
868	145.7142857	2	0	34	0	33.0	35	391.0	20	20.0	21.841		1	29.2	9.9	21.3	4.3	140.0	115.0	7.42	42.0	98.36666667	113.8666667	83.36666667	94.66666667	36.27785714	97.7	6	33	29	7.873159722	0	0	0	0	0	0	0	0	0	0	0	1	0	1	0		13.0	0.030076923
869	164.0	2	0	72	1	35.0	43	252.0	30	8.0	21.856	23.10546875	1	19.3	5.8	16.2	0.6	137.0	0.9	7.19	90.0	93.65454545	111.0740741	62.0	73.87037037	36.57285714	97.27272727	10	50	32	13.81724537	0	0	0	0	0	1	0	0	0	0	1	0	0	0	1	4.807692308	27.0	0.009333333
870	198.0	2	0	62	0	26.0	33	531.0	18	7.2	22.106		1	41.7	13.5	7.4	3.7	143.0	1.9	7.42	42.0	85.63333333	110.4333333	65.36666667	75.76666667	36.99166667	96.1	12	42	37	83.07079861	0	0	0	0	0	1	0	0	0	0	0	1	1	0	1		18.8	0.028244681
871	144.0	2	0	64	0	20.0	35	560.0	14	8.0	22.281	43.90625	1	24.0	7.9	13.8	0.8	137.0	1.5	7.34	46.0	107.6842105	104.7542373	52.90677966	68.49152542	37.42777778	98.83333333	4	41	35	3.398935185	0	0	0	0	0	1	0	0	0	0	0	0	0	0	1	10.68376068	12.0	0.046666667
872	160.0	2	0	51	0	20.0	28	619.0	18	5.0	22.384		1	30.7	9.9	12.5	0.5	141.0	1.1	7.49	37.0	101.1071429	104.75	62.375	76.83870968	37.2075	96.26086957	4	39	34	6.87806713	0	0	0	0	0	0	1	0	0	0	0	0	0	0	1		15.0	0.041266667
873	162.5	2	0	69	0	17.0	35	424.0	18	6.9	22.401	30.1102789	1	38.2	13.0	20.3	0.8	145.0	1.9	7.34	37.0	120.0	131.72	75.8	88.92	37.02666667	96.84	4	36	36	8.1	0	0	0	0	0	0	0	0	0	0	0	0	0	0	0	7.688680956	10.1	0.041980198
874	198.3333333	2	0	63	0	26.0	32	424.0	23	9.0	22.459	16.61706349	1	26.1	8.8	27.0	0.9	135.0	4.4	7.4	54.0	72.0	105.530303	47.48484848	66.03030303	36.32	99.12903226	10	47	49	3034.213727	0	0	0	0	0	0	0	0	0	0	0	1	0	0	1	7.102653444	17.0	0.024941176
875	115.7142857	2	0	36	0	25.0	28	392.0	24	18.0	22.589	52.90657439	1	36.9	11.9	13.6	0.9	141.0	0.9	7.26	65.0	84.39130435	98.01785714	58.25	69.83333333	37.795	95.65217391	6	20	30	12.76381944	0	0	0	0	0	0	0	0	0	0	0	0	1	0	1	6.372325899	7.0	0.056
876	136.0	2	0	66	1	21.0	32	324.0	26	12.0	22.703	29.60514233	1	27.6	7.8	17.0	1.8	144.0	1.1	7.26	59.0	65.26086957	114.4358974	48.1025641	67.74358974	37.0	96.43478261	11	66	40	16.01305556	0	1	0	1	0	0	0	0	1	1	0	0	1	1	1	5.687603132	9.0	0.036
877	126.0	2	0	19	0	17.0	26	380.0	26	12.0	22.754	25.23415978	0	29.8	10.0	6.5	0.6	134.0	1.3	7.34	40.0	87.47727273	109.3571429	53.0952381	69.21428571	38.4	96.38636364	9	29	42	3.383541667	0	0	0	0	0	0	0	0	0	0	0	0	0	0	1	6.670645648	5.0	0.076
878	130.0	2	0	54	0	27.0	35	407.0	24	5.0	22.974	27.6	1	33.5	11.2	27.1	4.1	144.0	1.0	7.39	38.0	79.61538462	127.64	60.56	76.36	37.31857143	94.19230769	7	33	37	8.714976852	0	0	0	0	0	1	0	0	0	0	0	0	0	0	0	9.396066119	22.0	0.0185
879	145.0	2	0	22	0	21.0	28	405.0	27	8.0	23.04		0	34.5	10.7	17.8	2.6	141.0	1.9	7.28	54.0	97.80769231	108.2916667	56.875	71.95833333	37.17666667	96.0	7	47	39	1158.683333	1	0	0	0	0	1	0	0	0	0	0	0	0	0	0		13.0	0.031153846
880	148.3333333	2	0	86	0	29.0	37	287.0	30	10.0	23.204	23.93524931	1	26.1	8.0	20.9	1.6	139.0	2.2	7.26	52.0	67.83333333	107.125	46.35416667	67.04166667	36.58545455	99.74074074	9	59	44	19.11070602	0	0	0	0	0	0	0	0	0	1	1	0	1	0	1	6.358560794	19.0	0.015105263
881	194.0	2	0	73	0	26.0	38	483.0	18	5.0	23.43	41.87327824	1	29.0	9.3	11.0	0.9	138.0	0.9	7.35	46.0	77.12903226	109.2222222	63.63888889	77.86111111	35.97	98.5	5	39	29	3.309560185	0	0	0	0	0	0	0	0	0	0	0	0	0	0	1	8.478741706	21.0	0.023
882	163.0	2	0	35	0	26.0	34	407.0	22	11.7	23.561	28.27380952	1	24.5	7.5	19.0	0.9	134.0	1.3	7.39	46.0	78.125	111.5625	58.40625	71.0	36.60285714	95.46875	10	31	39	5.001030093	0	0	0	0	0	0	0	0	0	0	0	1	0	0	0	6.817877245	14.3	0.028461538
883	178.0	2	0	45	0	25.0	30	540.0	21	7.5	23.616		1	23.8	7.2	31.1	1.1	145.0		7.32	41.0	72.13043478	117.3333333	59.91666667	78.41666667	35.746	98.45833333	7	41	30	0.977858796	0	0	0	0	0	0	0	0	0	1	0	1	0	0	0		17.5	0.030857143
884	146.0	2	0	83	1	22.0	33	560.0	16	10.0	23.708		1	25.9	8.1	16.2	1.2	145.0	1.2	7.33	70.0	107.84	113.7391304	52.02173913	71.47826087	37.468	90.96153846	10	65	47	0.681909722	0	0	0	0	0	0	0	0	0	0	0	0	1	0	1		12.0	0.046666667
885	173.0	2	0	42	0	28.0	30	530.269	25	5.0	24.034	56.83106576	1	31.9	10.7	20.9	0.6	135.0	1.9	7.22	54.0	104.6	104.2692308	62.07692308	74.69230769	37.9	96.12	4	35	34	3375.550336	0	1	0	0	0	1	0	0	0	0	0	0	0	0	1	8.88282297	23.0	0.023055174
886	172.0	2	0	80	0	25.0	32	386.0	25	12.0	24.115	27.76274714	1	31.5	9.4	14.3	1.3	144.0	1.6	7.23	57.0	77.15151515	103.1527778	42.74537037	67.375	36.76	97.21212121	6	40	34	6.6740625	0	0	0	0	0	1	0	0	0	0	0	0	1	0	0	8.064179167	13.0	0.029692308
887	121.6666667	2	0	63	0	26.0	36	548.0	16	11.0	24.489	49.3359375	1	37.6	12.7	19.4	1.5	136.0	1.3	7.26	50.0	95.63636364	99.84615385	56.67307692	72.71153846	37.0	97.16666667	10	34	39	2068.227535	0	0	0	0	0	1	0	0	0	0	0	0	0	0	1	10.45482295	15.0	0.036533333
888	130.0	2	0	60	0	25.0	28	389.0	30	12.0	24.589	33.57947142	1	29.5	9.9	8.7	0.7	136.0	1.0	7.4	31.0	88.79166667	119.4285714	58.25	74.5	37.93	96.57692308	7	32	35	7.12900463	1	0	0	0	0	0	1	0	0	0	0	0	0	0	1	6.054851664	13.0	0.029923077
889	102.0	2	0	67	0	18.0	29	549.0	20	6.0	24.749	38.75839487	0	26.2	9.1	20.0	2.2	142.0	1.1	7.22	41.0	84.19512195	101.2340426	50.04255319	62.72916667	37.19666667	96.87804878	9	51	33	10.4865625	0	0	0	0	0	1	0	0	0	0	0	0	1	0	1	8.545279084	12.0	0.04575
890	136.0	2	0	66	1	26.0	35	360.0	26	10.0	24.767	27.65754848	1	20.9	6.6	32.5	1.7	141.0	0.8	7.39	32.0	74.2	113.0535714	53.69642857	80.64814815	37.27818182	98.51851852	8	40	31	7.313888889	1	0	0	0	0	0	0	0	0	0	0	0	0	0	1	7.975895073	16.0	0.0225
891	149.2307692	2	0	65	0	28.0	31	419.0	24	17.0	25.13	21.98050359	1	28.3	9.5	37.4	0.5	147.0	1.5	7.34	50.0	77.5	93.23076923	50.69230769	66.5	36.79666667	94.46153846	8	36	33	6.76681713	0	0	0	0	0	0	0	0	0	0	0	0	0	0	1	7.598012549	11.0	0.038090909
892	130.0	2	0	78	1	17.0	27	547.0	20	10.0	25.195	57.1533517	1	31.1	9.6	28.0	3.3	145.0	2.8	7.21	60.0	77.38709677	97.8	48.56666667	63.32258065	35.54545455	96.08823529	10	68	46	5.152777778	0	0	0	0	0	0	0	0	0	0	1	0	1	0	1	9.602218867	7.0	0.078142857
893	138.0	2	0	46	0	22.0	33	356.0	28	9.0	25.887	43.22273127	1	29.2	9.0	13.9	2.1	137.0	2.1	7.2	33.0	82.68	111.8653846	56.57692308	75.78846154	36.24571429	99.91304348	9	39	41	4357.23125	1	0	0	0	0	0	0	0	0	0	0	0	1	1	1	8.771497561	13.0	0.027384615
894	124.0	2	0	58	0	25.0	32	390.0	29	8.0	26.047	47.52135673	1	30.0	9.4	24.0	1.4	140.0	1.3	7.28	49.0	68.875	102.8888889	52.33333333	68.88888889	37.64615385	97.16666667	5	40	38	19.76840278	1	0	0	0	0	0	0	0	0	1	0	0	1	0	1	5.66893424	17.0	0.022941176
895	186.0	2	0	83	1	16.0	24	528.0	26	7.0	26.234		1	36.8	12.4	31.7	1.3	146.0	4.4	7.27	34.0	80.79166667	114.12	65.56	84.0		100.0	12	88	48	3.45625	0	0	0	1	1	0	0	0	0	0	0	0	0	0	1		9.0	0.058666667
896	134.0	2	0	67	1	30.0	38	328.0	31	7.0	26.406	28.98114344	1	28.6	8.7	24.5	1.0	138.0	1.7			97.04	113.44	71.44	81.12	36.55571429	98.16	7	42	44	11.18582176	0	0	0	0	0	0	0	0	0	0	0	0	0	0	1	5.947847532	23.0	0.01426087
897	125.7142857	2	0	62	0	22.0	32	638.0	18	5.0	26.448		1	36.1	12.7	13.2	1.7	143.0	2.7	7.42	42.0	74.73333333	109.5322581	60.5483871	75.11290323	37.01833333	97.21875	5	40	39	1.918009259	0	0	1	0	0	0	0	0	0	0	0	0	1	0	0		17.0	0.037529412
898	146.0	2	0	75	1	21.0	34	497.0	20	8.0	26.788	32.45567772	0	37.9	13.4	14.8	0.9	142.0	1.4	7.31	43.0	61.31818182	138.08	77.68	98.42		98.26086957	7	62	36	5.461111111	0	0	0	0	0	1	0	0	0	0	0	0	0	0	0	10.0028177	13.0	0.038230769
899	194.0	2	0	42	0	31.0	36	475.0	23	10.0	27.302	20.79790249	1	32.0	11.2	8.1	3.0	144.0	0.5	7.39	27.0	93.85714286	107.3461538	62.42307692	75.26923077	37.40833333	95.69230769	6	36	40	4.196909722	0	0	0	0	0	0	0	0	0	0	0	1	0	0	0	7.956982042	21.0	0.022619048
900	102.8571429	2	0	51	1	31.0	44	542.0	17	5.0	27.992	37.81086454	1	16.4	5.8	0.6	0.8	140.0	1.9	7.48	34.0	86.11111111	121.2727273	61.24242424	74.84848485	36.88210526	93.97222222	9	49	31	5.124456019	0	0	0	0	0	0	0	0	0	0	1	0	0	0	1	10.90850541	26.0	0.020846154
901	188.0	2	0	71	0	22.0	28	580.0	24	7.3	28.17	26.96051423	0	24.7	8.1	17.9	0.5	142.0	1.1	7.43	38.0	79.89285714	112.7586207	54.0862069	71.62068966	36.6226087	97.67857143	5	37	35	1.001921296	0	0	0	0	0	0	0	0	0	0	0	0	1	0	1	10.18151178	14.7	0.039455782
902	131.0	2	0	47	1	24.0	34	560.0	21	5.0	28.236	24.97398543	0	35.6	11.4	14.6	8.8	137.0	1.5	7.46	30.0	75.91304348	147.4166667	74.125	100.25		98.60869565	11	37	25	1.164606481	0	0	1	0	0	0	0	0	0	1	0	0	1	1	1	11.69932729	19.0	0.029473684
903	108.3333333	2	0	62	0	29.0	37	453.0	24	11.0	29.833	61.41414141	1	24.4	8.2	18.5	1.9	146.0	0.8	7.36	37.0	54.80769231	105.1	63.76666667	76.56666667	36.69	96.57692308	7	46	36	31.21041667	0	0	0	0	0	1	0	0	0	0	0	0	0	1	1	7.952111786	18.0	0.025166667
904	152.0	2	0	48	0	32.0	33	606.0	24	8.0	29.932	57.85224553	1	42.6	13.8	5.6	0.7	143.0	1.0	7.39	46.0	73.89285714	124.0277778	74.06944444	90.375	36.73833333	96.93548387	8	50	39	113.4614468	0	0	0	0	0	1	0	0	0	0	0	0	1	0	0	12.19659461	24.0	0.02525
905	137.1428571	2	0	54	0	25.0	25	557.0	28	15.0	30.568	46.83195592	1	37.9	12.6	22.3	0.9	140.0	1.0	7.31	45.0	84.88461538	122.7142857	68.46428571	85.03571429	37.69714286	97.46153846	10	35	31	4409.496528	0	1	0	0	0	0	0	0	0	0	0	0	1	0	1	9.777762174	10.0	0.0557
906	185.0	2	0	58	1	31.0	41	378.0	30	5.0	31.117	24.8015873	0	41.6	14.0	24.6	0.8	141.0	1.1	7.46	32.0	55.87234043	108.8205128	72.6025641	80.98717949	34.3	100.0	8	39	41	3.353252315	1	1	0	0	0	1	0	0	0	0	0	0	0	0	1	6.332082552	26.0	0.014538462
907	164.2857143	2	0	49	0	24.0	30	400.0	31	15.3	31.17	36.75365031	1	36.8	11.6	9.4	3.5	143.0	1.0	7.12	44.0	112.5384615	117.8571429	63.10714286	80.55555556	36.98333333	98.76923077	10	50	42	9.297893519	0	0	0	0	0	0	0	0	0	1	0	0	0	1	1	6.226068549	8.7	0.045977011
908	142.0	2	0	24	0	28.0	35	524.0	25	6.7	31.261	34.11406997	1	30.0	9.9	6.4	0.8	137.0		7.25	51.0	82.125	113.6	50.52	64.56	37.17428571	95.65384615	4	23	27	302.275787	0	0	0	0	0	0	0	0	0	0	0	1	0	0	0	8.156149799	21.3	0.024600939
909	146.6666667	2	0	34	0	33.0	39	384.0	28	20.0	34.245	28.90625	0	26.1	8.3	10.1	0.7	143.0	1.0	7.43	44.0	84.56	110.3289474	61.85897436	75.76923077	37.57444444	96.72	11	48	49	19.97547454	0	0	0	0	0	1	0	0	0	0	0	0	0	0	1	7.326007326	13.0	0.029538462
910	150.0	2	0	61	0	26.0	36	507.0	24	15.0	36.37	36.7950052	1	40.3	11.9	8.8	1.4	144.0	243.0	7.48	43.0	108.5384615	158.08	83.84	101.92	37.9925	97.22222222	4	31	38	6.936296296	0	0	0	1	0	1	0	0	0	0	0	0	1	0	0	10.59206953	11.0	0.046090909
911	128.3333333	2	0	65	0	23.0	31	711.0	24	5.0	36.79	45.38690476	0	15.6	4.7	16.6	3.1	140.0	3.3	7.25	28.0	122.5416667	109.9166667	54.44444444	68.01388889	37.58875	97.20833333	14	73	51	166.2614815	0	0	0	0	0	0	1	0	0	0	0	0	0	1	1	11.91034575	18.0	0.0395
912	192.0	2	0	83	0	24.0	36	531.0	24	11.0	36.843	39.7176356	1	24.7	7.9	29.0	2.9	138.0	1.4	7.33	35.0	103.21875	101.8125	43.6625	60.20512821	37.61	95.23333333	10	67	49	340.9243056	0	0	0	0	0	0	0	0	0	0	1	0	0	0	1	10.68711508	13.0	0.040846154
913	113.3333333	2	0	84	1	24.0	46	415.0	26	5.0	38.596	25.01731302	0	37.2	11.5	22.7	0.9	151.0	3.2	7.39	30.0	105.1166667	102.5140845	58.68309859	72.13194444	37.09	91.77192982	10	57	43	0.079166667	1	0	0	0	0	1	0	0	0	0	0	0	0	0	1	9.194434598	19.0	0.021842105
914	137.5	2	0	25	0	32.0	39	695.0	20	18.6	43.999	55.51020408	0	34.5	11.6	14.2	1.8	139.0	1.9	7.34	40.0	94.34615385	124.4423077	84.51923077	96.78846154	38.02333333	97.88461538	5	29	25	7.2634375	0	0	0	0	0	0	0	0	1	0	0	1	0	0	0	10.51978325	13.4	0.051865672
915	103.3333333	2	0	23	0	35.0	51	416.0	28	22.0	50.797	58.62306787	0	31.0	9.6	23.2	1.4	141.0	0.8	7.02	100.0	111.7142857	138.8571429	70.57142857	90.71428571	37.055	96.10714286	8	33	32	1342.535417	0	0	0	0	0	1	0	0	0	0	0	0	0	0	1	8.372579801	13.0	0.032
916	158.0	2	1	61	0	14.0	16	31.0	19	5.0	0.664	25.64814815	1	34.7	11.8	16.2	1.3	127.0	4.4	7.39	18.0	119.1111111	101.75	70.25	82.40384615	37.28526316	97.5	5	44	45	17.03461806	1	0	0	1	0	0	0	0	0	0	0	0	0	1	1	0.412695032	9.0	0.003444444
917	101.25	2	1	55	0	20.0	22	126.0	16	5.0	2.865	30.14422646	1	29.9	10.3	21.2	0.9	137.0	1.1	7.35	44.0	67.26086957	112.24	59.12	76.36	37.21363636	96.13043478	6	26	24	1.293020833	0	0	0	0	0	0	0	0	0	0	0	0	0	0	0	1.618580274	15.0	0.0084
918	128.0	2	1	40	0	14.0	11	503.0	14	5.0	4.486	25.05300248	1	30.0	10.0	23.3	1.1	142.0	0.6	7.42	36.0	100.0	120.84	69.68	86.04	38.61	95.12	5	33	30	15.09572917	0	0	0	0	0	0	0	0	0	0	0	0	0	0	0	6.46147522	9.0	0.055888889
919	194.0	2	1	84	0	11.0	15	393.0	14	5.0	6.47	24.41295291	1	29.5	9.7	21.2	0.9	141.0	1.1	7.41	35.0	75.58333333	99.40909091	54.63636364	68.75	36.09428571	98.36585366	6	48	33	2177.6125	0	0	0	0	0	0	0	0	0	1	0	0	0	0	1	5.361820563	6.0	0.0655
920	146.0	2	1	51	0	17.0	22	168.0	25	7.0	6.997		1	30.6	10.1	18.7	0.8	139.0	0.9	7.3	40.0	92.97368421	110.6097561	60.075	73.0875	37.66	96.76315789	5	29	30	2.990983796	0	0	1	0	0	0	0	0	0	0	0	0	0	0	0		10.0	0.0168
921	150.0	2	1	91	0	16.0	18	390.0	15	5.0	7.166		1	20.9	7.8	18.0	1.7	140.0	1.9	7.44	29.0	85.6	118.3653846	40.26923077	68.42307692	36.23333333	98.0	13	75	50	36.60165509	1	0	0	0	0	0	0	0	0	1	0	0	1	0	1		11.0	0.035454545
922	182.0	2	1	66	0	16.0	17	419.0	16	5.0	7.555	27.6816609	0	25.0	8.2	12.4	1.2	141.0	1.2	7.37	42.0	75.28888889	116.1702128	53.94680851	71.21276596	36.278	97.17391304	9	44	39	1.914085648	0	0	1	0	0	0	0	0	0	0	0	0	0	0	1	6.346946195	11.0	0.038090909
923	133.75	2	1	50	0	24.0	16	1193.0	10	5.0	7.599	31.87728822	1	33.0	11.0	16.0	1.1	140.0	1.8	7.25	63.0	93.86206897	104.4	63.03333333	76.3	37.36	95.20689655	4	29	30	7.984710648	0	0	0	0	0	0	0	1	0	0	0	0	0	0	0	16.27646802	19.0	0.062789474
924	115.0	2	1	27	0	24.0	31	299.0	10	15.0	7.765	37.55838909	0	38.6	12.8	13.9	2.0	146.0	2.5	7.2	38.0	131.5185185	98.41071429	54.05357143	69.03571429	37.11772727	89.37931034	11	31	43	9.227175926	0	0	0	0	0	0	0	0	0	0	0	1	0	0	1	4.079349487	9.0	0.033222222
925	152.0	2	1	47	0	15.0	16	464.0	16	5.0	8.003	24.78425752	1	31.4	10.7	10.7	0.8	140.0	0.7	7.49	32.0	85.64285714	100.8	59.28333333	70.73333333	36.08714286	99.5	5	29	35	3.196076389	0	1	1	0	0	0	0	0	0	0	0	0	0	0	1	5.960486088	10.0	0.0464
926	168.0	2	1	64	0	13.0	17	454.0	14	5.0	8.098	26.22774902	1	33.3	11.3	8.4	0.7	138.0		7.36	51.0	72.16666667	131.2878788	71.22727273	93.72727273	36.62	99.26666667	1	31	31	30.51630787	0	0	0	0	0	1	0	0	0	0	0	0	0	0	1	6.194062432	8.0	0.05675
927	148.0	2	1	77	0	15.0	15	479.0	18	5.0	8.45	29.48925439	1	22.2	7.2	17.0	0.9	140.0	1.1	7.38	45.0	77.24324324	109.4615385	53.17948718	70.92307692	37.305	97.56756757	6	53	32	3.30568287	0	0	0	0	0	1	0	0	0	0	0	0	1	0	1	8.030714549	10.0	0.0479
928	154.0	2	1	86	0	18.0	20	538.0	12	5.0	8.541	24.9691358	1	29.3	10.2	13.3	1.0	141.0	1.5	7.32	42.0	79.96774194	119.3235294	51.36764706	70.03030303	36.84482759	96.38709677	6	35	30	2433.516667	0	0	0	0	0	0	0	0	0	0	0	0	0	0	1	7.162255711	13.0	0.041384615
929	187.5	2	1	68	0	16.0	20	380.0	16	5.0	8.64	31.21422955	0	22.4	8.0	26.4	1.5	143.0	2.4	7.29	38.0	65.39215686	104.3557692	50.60576923	65.61538462	37.29705882	98.7254902	3	46	36	4.033125	0	0	0	0	0	0	0	0	0	0	0	0	0	0	1	4.881432572	11.0	0.034545455
930	145.0	2	1	78	0	16.0	19	470.0	14	5.0	8.705	36.58234127	1	27.0	9.3	25.0	0.8	139.0	3.8	7.43	43.0	61.11428571	116.3815789	48.61842105	65.27631579	36.42058824	97.97142857	4	43	38	3529.516748	0	0	0	0	0	0	0	0	0	0	0	0	1	0	1	7.321328432	11.0	0.042727273
931	125.7142857	2	1	46	1	14.0	20	480.0	12	5.0	8.749		1	30.8	11.7	11.0	0.9	133.0	1.0	7.48	39.0	95.26	105.8510638	71.64893617	79.875	36.51428571	97.0	5	47	50	4.134027778	0	0	0	0	0	1	0	0	0	0	1	0	0	0	1		9.0	0.053333333
932	200.0	2	1	67	0	13.0	17	430.0	16	5.0	8.765	23.05318228	1	24.7	8.3	13.9	1.1	134.0	0.9	7.44	33.0	64.66666667	112.68	49.92	67.36	36.12	99.95652174	4	39	39	1.363599537	0	0	0	1	0	0	0	0	0	0	0	0	0	0	1	7.209200952	8.0	0.05375
933	174.0	2	1	57	0	14.0	17	444.0	16	5.6	8.911	20.703125	0	28.0	8.5	16.1	0.7	136.0	1.4	7.4	40.0	71.89285714	115.7931034	63.77586207	79.0862069	36.85222222	96.89285714	4	34	33	1.997777778	0	0	0	0	0	0	0	0	0	0	0	0	0	0	1	7.80096985	8.4	0.052857143
934	118.75	2	1	67	0	14.0	18	434.0	15	6.0	8.932	21.87285377	1	23.7	7.9	10.9	0.9	139.0	0.9	7.37	41.0	74.27272727	95.43478261	46.67391304	62.69565217		97.31818182	8	28	25	18.1981713	0	0	1	1	0	0	0	0	0	0	0	0	0	0	1	5.575109832	8.0	0.05425
935	106.0	2	1	87	0	15.0	16	520.0	16	5.0	8.969	21.74599167	1	24.4	8.1	13.0	1.6	137.0	1.2	7.42	36.0	64.31111111	109.4431818	50.26136364	68.60227273	37.52428571	97.40816327	11	53	38	351.6673611	1	0	0	0	0	0	0	0	0	1	0	0	0	0	1	7.094520847	10.0	0.052
936	171.6666667	2	1	78	0	13.0	18	415.0	16	5.0	9.11	22.21453287	1	26.2	8.9	16.6	2.2	143.0	2.0	7.21	51.0	82.68	118.8378378	58.06756757	76.98717949	36.62	98.0	9	52	42	383.1870023	0	0	0	0	0	1	0	0	0	1	1	0	1	0	1	6.286354823	8.0	0.051875
937	162.0	2	1	43	1	24.0	35	217.0	16	8.0	9.187		1	23.9	8.4	6.8	2.4	129.0	0.8	7.22	46.0	107.6956522	134.7272727	63.04545455	79.63636364	36.89666667	99.60869565	13	54	36	1.220474537	0	0	0	0	0	0	0	0	0	1	0	1	0	0	1		16.0	0.0135625
938	135.0	2	1	62	0	18.0	16	452.0	20	7.0	9.302		0	26.3	8.9	6.6	0.8	145.0	1.4	7.46	43.0	84.875	143.2692308	69.76923077	91.19230769	37.17666667	97.91666667	12	52	45	5.161030093	0	0	0	0	0	0	0	1	0	0	0	1	0	0	0		11.0	0.041090909
939	168.0	2	1	78	0	15.0	17	530.0	15	5.0	9.349	27.21440743	1	33.7	11.5	21.7	1.1	136.0	2.9	7.41	40.0	101.8214286	103.8666667	57.36666667	72.13333333	36.8	96.56666667	10	68	42	2.268923611	0	0	0	0	0	0	0	0	0	0	0	0	0	0	1	7.709539464	10.0	0.053
940	150.0	2	1	73	0	18.0	20	443.0	16	5.0	9.377	27.54820937	0	26.8	9.3	16.3	1.0	140.0	1.5	7.42	40.0	97.62962963	107.3518519	60.25925926	81.24074074	36.97083333	97.11111111	7	36	39	1.252094907	0	0	0	0	0	1	0	0	0	0	0	0	1	0	1	7.207236521	13.0	0.034076923
941	170.0	2	1	63	0	14.0	16	521.0	16	5.0	9.395	28.5914778	1	26.1	9.1	11.7	1.1	141.0	1.3	7.34	43.0	76.775	119.3	56.725	73.875	36.805	95.675	8	60	38	2.258032407	1	0	0	0	0	0	0	0	0	0	0	0	0	0	1	6.692700974	9.0	0.057888889
942	195.0	2	1	60	0	15.0	17	571.0	14	5.0	9.401	27.88571429	1	37.9	13.7	12.6	0.9	136.0	1.4	7.44	42.0	70.70833333	106.8888889	53.7037037	68.59259259	36.695	98.95833333	6	34	32	1.084074074	1	0	0	0	0	0	0	0	0	0	0	0	0	0	1	8.091715557	10.0	0.0571
943	198.0	2	1	89	0	14.0	15	611.0	15	5.0	9.431		1	27.2	8.7	12.6	1.1	140.0	1.8	7.52	30.0	76.12121212	119.25	38.85294118	71.98529412		99.39393939	8	43	33	1857.51588	1	0	0	0	0	0	0	0	0	0	0	0	0	0	1		9.0	0.067888889
944	178.0	2	1	68	0	17.0	18	505.0	16	5.0	9.502	28.27755102	1	26.4	8.7	9.8	1.0	135.0	2.4	7.34	45.0	80.18518519	115.0333333	60.46666667	78.33333333	36.77777778	97.42307692	6	36	37	1.294178241	0	0	0	0	0	1	0	0	0	0	0	0	0	0	0	7.156420939	12.0	0.042083333
945	141.6666667	2	1	77	0	14.0	17	431.0	18	5.0	9.504	28.78892734	1	27.2	9.2	17.5	1.2	135.0	1.9	7.52	31.0	87.51724138	117.125	55.796875	74.625	35.3952	96.10344828	10	41	43	2.101331019	0	1	0	0	0	0	0	0	0	0	0	0	0	0	1	6.52872031	9.0	0.047888889
946	110.0	2	1	56	0	11.0	14	492.0	18	5.0	9.547	30.71118504	0	23.1	8.1	14.8	0.7	136.0	2.1	7.31	44.0	69.09090909	107.5909091	62.09090909	90.0	37.7	99.91304348	3	32	30	46.98586806	0	0	0	0	0	0	0	0	0	0	0	0	0	0	1	9.07983612	6.0	0.082
947	182.0	2	1	62	0	16.0	18	558.0	14	5.0	9.57	25.97525565	1	31.7	10.3	10.6	1.5	142.0	2.1	7.43	38.0	91.0	116.1034483	58.24137931	77.13793103	36.99142857	95.96428571	6	32	29	1.079143519	1	0	0	0	0	0	0	0	0	1	0	0	1	0	1	7.612966601	11.0	0.050727273
948	145.0	2	1	77	0	14.0	18	521.0	14	5.0	9.65	29.94886779	1	33.6	11.6	15.5	0.8	143.0	1.0	7.41	36.0	77.05405405	105.3780488	64.70731707	83.13414634	36.75285714	96.2972973	5	54	34	1.850115741	0	0	0	0	0	0	0	0	0	0	0	0	0	0	1	6.53980368	9.0	0.057888889
949	155.0	2	1	71	0	15.0	18	546.0	14	5.0	9.738	26.05714286	1	24.4	7.7	17.9	0.7	145.0	1.1	7.43	37.0	88.65217391	107.1923077	51.96153846	69.53846154	36.66933333	97.86363636	7	40	36	2.266284722	1	0	0	1	0	0	0	0	0	0	0	0	1	0	1	7.737437293	10.0	0.0546
950	190.0	2	1	60	0	16.0	19	527.0	14	5.0	9.761	31.99217133	1	28.2	9.3	12.6	0.6	138.0	0.8	7.35	42.0	66.57692308	97.0952381	61.38095238	69.80952381	35.12833333	97.64285714	4	42	41	17.93017361	0	0	0	0	0	0	0	0	0	0	0	0	0	0	1	8.835462562	11.0	0.047909091
951	200.0	2	1	60	0	18.0	21	448.0	14	8.0	9.834	43.38933528	1	26.0	8.9	9.3	1.1	139.0	0.6	7.26	52.0	79.24242424	141.8181818	67.90909091	92.09090909	37.06	94.60606061	8	37	26	1.15287037	0	0	0	0	0	0	0	0	0	0	1	1	0	0	0	5.623478021	10.0	0.0448
952	185.0	2	1	64	0	15.0	19	512.0	14	5.0	9.834	36.94693878	1	29.3	10.6	16.0	1.0	140.0	4.1	7.33	48.0	96.75862069	126.3103448	59.70689655	77.20689655	37.31071429	96.75862069	6	29	33	1.214548611	0	0	0	0	0	0	0	0	0	0	0	0	1	0	0	7.255618853	10.0	0.0512
953	101.0	2	1	62	1	13.5	16	471.0	18	5.2	9.846	22.67573696	1	40.7	13.6	19.7	1.2	147.0	1.7	7.42	36.0	77.24	140.6166667	76.63333333	92.5	38.09611111	99.23076923	3	35	28	1.797222222	0	0	0	1	0	0	0	0	0	0	0	0	0	0	0	7.336905726	8.3	0.056746988
954	126.0	2	1	65	0	19.0	23	393.0	16	5.0	9.86	22.85714286	1	35.7	11.2	10.7	1.7	147.0	3.0	7.28	43.0	115.5	120.25	86.08333333	95.25	37.488	93.88	11	67	50	32.32180556	1	1	0	1	0	0	0	0	1	0	0	0	0	0	1	5.569254315	14.0	0.028071429
955	164.0	2	1	80	0	16.0	18	508.0	16	5.0	9.957	23.05555556	1	24.4	8.4	17.2	0.9	140.0	1.2	7.43	42.0	79.32786885	114.4435484	53.17741935	71.57258065	36.75517241	97.68852459	5	34	29	1.099155093	0	0	0	0	0	0	0	0	0	0	0	0	1	0	1	6.762873422	11.0	0.046181818
956	132.0	2	1	68	0	14.0	16	426.0	20	6.0	10.02	25.51836735	0	20.6	6.7	8.1	1.2	145.0	1.2	7.39	44.0	86.17647059	107.4117647	69.41176471	82.23529412		100.0	6	39	40	1770.765278	1	0	1	0	1	0	0	0	0	0	0	0	0	0	1	6.036901624	8.0	0.05325
957	164.0	2	1	65	0	17.0	17	424.0	22	5.0	10.056		1	41.3	12.4	12.1	1.0	139.0	1.6	7.24	49.0	92.60714286	118.3703704	54.51851852	72.0	37.46333333	95.96428571	5	43	35	14.944375	0	0	0	0	0	1	0	0	0	0	0	0	0	0	1		12.0	0.035333333
958	152.5	2	1	27	0	16.0	17	357.0	25	5.0	10.058	25.72755521	1	29.7	9.5	15.6	0.9	141.0	0.6	7.38	48.0	78.81481481	98.64	48.68	60.28	37.79555556	96.67857143	4	36	30	3.932662037	0	0	0	0	0	1	0	0	0	0	1	0	0	0	1	5.193029413	11.0	0.032454545
959	200.0	2	1	59	0	23.0	27	359.0	16	5.0	10.132		0	41.4	13.8	8.1	0.9	140.0	0.9	7.4	41.0	107.1515152	116.875	75.21875	88.4375	37.16625	97.0	4	36	35	64.54375	0	0	0	0	0	0	0	0	0	0	1	0	1	0	1		18.0	0.019944444
960	136.0	2	1	64	1	15.0	20	493.0	14	5.0	10.146	30.39965986	1	19.9	6.7	10.3	4.0	138.0	1.9			101.4444444	96.5	57.875	65.78125	36.55428571	96.27777778	11	72	35	19.44811343	0	0	0	1	0	0	0	0	0	0	0	1	0	1	1	7.679606206	10.0	0.0493
961	150.0	2	1	82	0	18.3	22	419.0	16	5.2	10.151	43.30449827	1	28.2	9.1	12.6	1.3	144.0	1.5	7.36	48.0	82.2962963	115.6206897	58.72413793	75.13793103	36.65043478	98.14814815	6	45	34	2.482361111	0	0	0	0	0	0	0	0	0	1	0	0	0	0	1	6.346946195	13.1	0.031984733
962	194.0	2	1	59	0	14.0	15	617.0	16	5.0	10.158	30.80747605	1	31.0	10.6	15.3	0.9	142.0	0.8	7.43	34.0	85.875	105.3703704	57.85185185	71.92592593	37.56	96.28	8	28	26	1.391655093	0	0	1	0	0	0	0	0	0	0	0	0	0	0	1	6.880324725	9.0	0.068555556
963	160.0	2	1	60	0	18.0	16	608.0	18	5.0	10.189		1	20.1	7.6	7.6	1.1	136.0	1.0	7.39	36.0	87.12121212	115.5428571	51.2	68.34285714	36.765	97.32352941	12	47	37	532.9817593	0	0	0	0	0	0	0	0	0	0	0	1	0	0	1		13.0	0.046769231
964	145.0	2	1	73	0	11.0	17	495.0	15	5.1	10.223	31.57753292	1	31.0	10.7	27.8	1.1	139.0	1.5	7.34	54.0	82.23529412	123.5111111	61.2	78.51111111	36.19272727	95.05882353	4	42	28	1.381261574	0	0	0	0	0	1	0	0	0	0	0	0	0	0	1	6.358708219	5.9	0.083898305
965	149.0	2	1	75	0	15.0	20	500.0	14	5.0	10.29	37.4386047	1	30.9	10.2	12.5	0.6	135.0	0.8	7.37	43.0	77.62068966	113.7931034	53.31034483	71.17241379	36.63571429	98.55172414	5	38	28	6.016458333	0	0	1	0	0	0	0	0	0	0	0	0	0	0	1	7.273150438	10.0	0.05
966	164.0	2	1	46	0	17.0	22	547.0	12	5.0	10.292	22.09317005	1	27.2	9.4	10.1	2.2	142.0	1.8	7.4	55.0	109.6	118.4375	76.7625	90.86842105	38.63071429	99.09090909	9	49	39	164.5070023	0	0	0	0	0	0	0	0	1	0	0	0	0	0	1	7.462890199	12.0	0.045583333
967	175.0	2	1	56	0	14.0	19	453.0	16	5.0	10.299	24.20729059	0	21.2	7.4	9.7	0.6	138.0	2.5	7.42	41.0	79.79310345	111.3	59.0	74.23333333	37.18923077	99.24137931	5	31	33	1.146145833	0	0	0	0	0	0	0	0	0	0	0	0	0	0	1	6.589474297	9.0	0.050333333
968	184.0	2	1	52	0	15.0	18	539.0	15	5.0	10.3		1	36.7	12.4	8.9	1.0	135.0		7.31	51.0	95.20689655	102.4827586	60.10344828	73.86206897	37.12888889	95.72413793	4	41	27	2.16130787	0	0	0	0	0	0	0	0	0	0	1	0	1	0	0		10.0	0.0539
969	176.0	2	1	81	0	16.0	20	501.0	14	6.0	10.311	32.19591837	1	29.8	9.4	11.5	2.0	143.0	1.4	7.32	41.0	92.62962963	157.8846154	81.88461538	107.4615385	36.89666667	94.85185185	6	41	45	1.768888889	0	0	0	0	0	0	0	0	0	0	0	0	0	0	0	7.099736417	10.0	0.0501
970	120.0	2	1	37	0	13.0	17	450.0	18	5.0	10.319	27.04291593	0	19.8	6.9	37.8	5.7	141.0	1.3	7.22	40.0	100.862069	117.2162162	68.24324324	83.89189189	37.19	98.37931034	19	69	48	8.747372685	0	1	0	0	0	0	0	0	0	0	0	0	0	1	1	5.401771781	8.0	0.05625
971	196.0	2	1	67	1	17.0	21	379.0	18	6.0	10.363	31.31925314	1	33.1	10.8	9.6	10.1	141.0	2.4	7.26	44.0	85.0	102.68	48.32	66.44	37.3125	97.625	13	66	41	81.67361111	0	0	0	1	0	1	0	0	1	1	0	0	1	1	1	6.166010477	11.0	0.034454545
972	153.0	2	1	66	0	15.0	20	504.0	14	5.0	10.372	33.73061224	0	22.9	7.7	7.4	2.2	142.0	1.2	7.47	44.0	68.0	106.7058824	47.29411765	66.52941176	36.805	97.9375	10	52	50	17.63225694	1	0	0	0	0	0	0	0	0	1	1	1	0	1	1	7.142249809	10.0	0.0504
973	123.0	2	1	91	0	16.0	19	436.0	18	5.0	10.383	31.72831633	1	28.8	9.9	11.2	1.3	144.0	1.0	7.34	42.0	79.03225806	105.7741935	54.80645161	70.61290323	36.48166667	97.70967742	11	76	42	4.377384259	0	0	1	0	0	0	0	0	0	1	0	0	0	0	1	6.791700417	11.0	0.039636364
974	193.0	2	1	73	0	17.0	21	442.0	16	5.0	10.396	29.51557093	1	24.9	8.4	11.2	1.0	139.0	1.9	7.45	35.0	78.53333333	124.0625	52.8125	70.90322581	36.98965517	95.26666667	5	39	30	1.3375	0	0	0	0	0	0	0	0	0	0	0	0	0	0	1	6.695346583	12.0	0.036833333
975	177.0	2	1	58	0	16.0	20	458.0	16	5.0	10.413	32.92792943	1	33.2	11.5	14.7	1.1	139.0	2.0	7.41	42.0	79.80952381	115.9545455	71.40909091	84.95454545	36.88833333	96.3	5	29	37	1.493668981	0	0	0	0	0	0	0	0	0	0	0	0	0	0	0	6.662205801	11.0	0.041636364
976	111.0	2	1	64	0	16.0	20	526.0	14	5.0	10.464	26.27728508	1	28.3	9.2	14.0	1.3	141.0	1.0	7.26	44.0	83.93548387	115.3333333	59.33333333	76.26666667	36.66153846	97.35483871	9	37	29	3.457384259	0	0	0	0	0	0	0	0	0	0	0	0	0	0	1	6.75693035	11.0	0.047818182
977	193.3333333	2	1	85	0	16.0	17	517.0	18	5.0	10.488	31.04587023	0	21.2	9.9	22.7	2.8	138.0	1.2	6.92	61.0	78.95833333	116.9615385	57.26923077	74.76	36.89833333	99.0	10	66	42	4.462268519	0	0	1	0	0	1	0	0	0	0	0	0	0	0	1	8.288444273	11.0	0.047
978	164.0	2	1	76	0	20.0	26	483.0	12	5.0	10.508		1	22.8	7.6	15.9	1.7	142.0	2.5	7.34	45.0	71.88	109.6129032	53.20967742	67.62903226	36.49833333	97.10344828	11	51	40	176.2014468	0	0	0	0	0	0	0	0	0	0	1	0	0	0	1		15.0	0.0322
979	110.0	2	1	75	0	18.0	21	391.0	19	5.0	10.557	30.07346939	1	36.6	11.7	25.1	1.0	143.0	2.3	7.41	39.0	85.18518519	104.9310345	54.20689655	72.31034483	36.9	95.92592593	13	70	40	1.081689815	0	0	1	0	0	0	0	0	0	1	0	0	1	0	1	5.540912054	13.0	0.030076923
980	165.7142857	2	1	66	0	15.0	19	550.0	14	5.0	10.564	31.7250827	0	25.0	8.7	13.5	0.7	136.0	0.9	7.4	40.0	78.51851852	111.7586207	53.43333333	69.5862069	36.45416667	96.25925926	8	36	29	1.16693287	1	0	0	0	0	0	0	0	0	0	0	0	1	0	1	8.000465482	10.0	0.055
981	197.5	2	1	45	0	16.0	21	535.0	13	5.0	10.565		1	19.7	6.6	27.0	1.6	132.0	0.8	7.33	37.0	108.46875	106.7	64.33333333	75.2	36.66222222	99.06451613	3	41	27	3.945914352	0	0	0	0	0	0	0	0	0	0	0	0	0	0	1		11.0	0.048636364
982	164.0	2	1	80	0	14.0	17	529.0	16	5.6	10.617	21.03725347	1	26.7	9.3	18.6	0.9	141.0	2.3	7.54	32.0	79.68965517	106.5	62.515625	77.96666667	36.90115385	98.65517241	5	48	37	3.570648148	0	0	0	0	0	0	0	0	0	0	0	0	0	0	1	6.640222931	8.4	0.06297619
983	200.0	2	1	58	0	17.0	18	502.0	18	5.0	10.626	23.76641014	0	33.5	11.5	18.2	0.8	137.0	1.0	7.39	43.0	75.27777778	109.8947368	65.78947368	80.0	36.51666667	99.16666667	2	26	34	0.911469907	0	0	0	0	0	0	0	0	0	0	0	0	1	0	1	6.092528764	12.0	0.041833333
984	109.0	2	1	34	0	20.0	23	500.0	14	5.0	10.633	32.63278648	1	39.6	13.0	9.4	1.3	137.0	2.6	7.34	45.0	114.8571429	88.08139535	54.96511628	64.88372093	37.09777778	94.97674419	11	57	45	10.24315972	0	0	0	0	0	0	0	0	0	0	0	0	0	0	1	7.273150438	15.0	0.033333333
985	108.5714286	2	1	47	1	14.0	19	532.0	14	5.4	10.73		0	19.3	5.5	8.0	2.6	145.0	3.3	7.47	29.0	102.4230769	105.25	63.83333333	73.0	36.40125	98.6	12	58	45	7.285416667	0	0	0	0	0	0	0	0	0	0	0	1	0	1	1		8.6	0.061860465
986	115.0	2	1	70	0	16.0	23	449.0	14	5.0	10.78	29.11564196	1	23.9	8.0	12.0	1.0	140.0	2.0	7.41	37.0	80.07692308	116.15625	55.28125	70.625	36.73846154	96.61538462	5	39	30	2.43755787	0	0	0	0	0	0	0	0	0	0	0	0	0	0	0	6.125845885	11.0	0.040818182
987	140.0	2	1	63	0	13.0	18	562.0	14	5.0	10.795	23.92987582	1	30.4	10.3	11.1	0.8	139.0	0.7	7.48	32.0	73.875	108.8043478	59.93478261	76.86956522	36.77	99.04166667	6	28	27	1.144571759	0	0	0	0	0	0	0	0	0	0	0	0	0	0	1	7.054452339	8.0	0.07025
988	164.0	2	1	65	0	16.0	21	500.0	14	5.5	10.805	31.59323318	1	29.7	10.3	14.2	1.1	141.0	0.8	7.34	52.0	71.45454545	107.4482759	53.94827586	71.36206897	36.81	96.19047619	6	37	28	2.161759259	1	0	1	1	0	0	0	0	0	0	0	0	0	0	1	6.821654661	10.5	0.047619048
989	191.0	2	1	81	0	16.0	21	593.0	12	5.0	10.809	29.40759637	0	27.8	8.8	17.9	1.0	140.0	2.4	7.41	41.0	81.9	101.0	53.51612903	69.15625	36.37777778	97.3	5	41	43	3.235509259	0	0	0	0	0	0	0	0	0	0	0	0	0	0	1	9.23733566	11.0	0.053909091
990	150.0	2	1	85	0	15.0	15	649.0	17	5.0	10.812	27.77777778	0	23.7	8.0	6.3	1.2	138.0	1.6	7.41	41.0	79.42	112.0	50.88235294	75.50980392		99.04081633	12	75	44	8.132233796	0	0	0	0	0	0	0	0	0	0	0	0	0	1	1	8.639970179	10.0	0.0649
991	188.0	2	1	64	0	15.0	22	541.0	12	5.0	10.816	27.51511912	1	31.3	10.8	10.3	0.8	141.0	1.9	7.36	47.0	84.10714286	111.6724138	51.29310345	70.25862069	37.22	94.64285714	5	26	22	1.064560185	1	0	0	0	0	1	0	0	0	0	0	0	0	0	1	7.869548774	10.0	0.0541
992	114.0	2	1	35	0	11.0	15	513.0	18	5.0	10.859	22.15652901	0	38.7	13.2	14.9	0.9	144.0	0.8	7.33	39.0	59.80769231	156.44	68.32	93.08	37.8	98.88461538	5	21	28	10.95576389	0	0	0	0	0	0	0	0	0	0	0	0	0	0	1	6.589933972	6.0	0.0855
993	150.0	2	1	59	1	16.0	20	546.0	14	5.0	10.862	24.83265306	1	24.7	8.0	0.7	1.2	144.0	3.0	7.29	26.0	91.11538462	103.9807692	64.32692308	73.14814815	35.73583333	97.15384615	14	91	52	10.39771991	0	0	0	0	0	0	0	0	0	0	1	0	1	0	1	7.737437293	11.0	0.049636364
994	164.0	2	1	66	0	19.0	24	468.0	14	5.0	10.916	37.61632653	1	29.0	9.3	13.3	1.4	142.0	1.3	7.31	52.0	89.62962963	114.8928571	57.25	73.39285714	37.03285714	96.51851852	6	37	28	1.160983796	0	0	0	0	0	1	0	0	0	1	0	0	1	0	0	6.632089108	14.0	0.033428571
995	158.0	2	1	74	0	20.0	23	451.0	16	5.0	10.961	31.24605479	1	42.9	13.6	7.1	0.8	138.0				67.17391304	146.25	80.8	99.2	36.98166667	96.43478261	0	23	24	4.851203704	1	0	0	1	0	0	0	0	1	0	0	0	0	0	1	6.153132504	15.0	0.030066667
996	158.0	2	1	56	0	19.0	23	437.0	16	5.0	10.963	37.08496402	0	31.7	10.9	21.2	0.8	140.0	0.9	7.39	39.0	84.88	110.9827586	61.56896552	75.43333333	36.56125	96.92	7	30	41	1.017766204	1	0	0	0	0	0	0	0	0	0	0	0	1	0	1	5.962126173	14.0	0.031214286
997	134.0	2	1	37	0	17.0	21	376.0	20	5.0	11.054		1	25.5	7.9	7.4	0.8	134.0		7.42	43.0	80.47619048	116.3157895	62.57894737	74.21052632	36.97	96.95454545	10	31	28	1.251134259	0	0	0	0	0	0	0	0	0	0	0	1	0	0	0		12.0	0.031333333
998	181.0	2	1	69	0	16.0	20	560.0	14	5.0	11.141	30.10612245	1	32.9	11.4	17.3	0.9	142.0	2.7	7.32	44.0	81.32142857	116.5862069	57.72413793	73.86206897	36.79428571	97.85714286	5	28	32	1.022719907	0	0	0	0	0	0	0	0	0	0	0	0	0	0	0	7.935833121	11.0	0.050909091
999	128.3333333	2	1	80	0	19.0	21	561.0	14	6.0	11.161	25.30612245	0	26.6	9.0	13.4	1.6	144.0	1.3	7.35	45.0	74.86363636	116.8181818	48.90909091	66.04545455		98.72727273	9	45	36	8.883657407	0	0	1	0	0	0	0	0	0	0	0	0	0	0	1	7.950004251	13.0	0.043153846
1000	172.0	2	1	81	0	16.0	20	561.0	14	5.0	11.161	31.14186851	1	25.9	8.1	17.2	1.0	141.0	1.3	7.48	32.0	79.28	99.82692308	44.40384615	68.25	37.05833333	99.56	5	38	36	1.824375	1	0	0	0	0	0	0	0	0	0	0	0	0	0	1	8.497939893	11.0	0.051
1001	186.0	2	1	75	0	19.0	23	511.0	14	5.0	11.217	27.832537	1	27.4	9.8	8.3	1.0	142.0	2.2	7.42	42.0	101.0	114.7407407	59.90740741	74.83333333	36.78	97.72	6	46	36	2.274224537	0	0	0	0	0	0	0	0	0	0	0	0	1	0	1	7.433159747	14.0	0.0365
1002	132.0	2	1	62	0	14.0	17	460.0	20	5.0	11.27	19.4093583	0	23.5	9.6	22.3	1.8	141.0	1.0	7.4	15.0	94.725	123.325	67.4	84.15	36.86818182	97.71052632	11	46	50	3.674201389	0	0	1	0	0	1	0	0	0	0	0	0	0	0	0	5.909102587	9.0	0.051111111
1003	111.6666667	2	1	83	0	13.0	19	548.0	14	5.0	11.278	23.08736985	1	22.1	8.0	12.8	1.6	144.0	2.3	7.35	40.0	90.7	81.61320755	43.00943396	53.09433962	36.56	93.58536585	10	63	46	23.42184028	0	0	1	0	0	0	0	1	1	0	0	0	0	0	1	6.650808292	8.0	0.0685
1004	162.0	2	1	84	0	15.0	17	533.0	18	5.0	11.283	23.90065741	1	25.0	8.6	20.4	1.1	142.0	1.9	7.24	49.0	91.82222222	97.52380952	50.88095238	64.72619048	36.71894737	98.7826087	8	59	51	20.03125	0	0	0	0	0	0	0	0	0	0	0	1	1	0	1	6.690432556	10.0	0.0533
1005	172.0	2	1	45	0	17.0	22	480.0	15	5.0	11.29	27.99382716	1	32.7	11.9	12.0	1.1	137.0	1.1	7.34	46.0	101.173913	118.0	62.625	84.0	36.78571429	96.91304348	5	36	38	1.658668981	0	0	0	0	0	0	0	0	0	0	0	0	1	0	1	6.39011662	12.0	0.04
1006	146.0	2	1	59	0	15.0	19	517.0	16	5.0	11.349		1	37.5	12.2	28.9	1.0	141.0	0.8	7.36	47.0	83.03846154	129.03125	65.71875	86.33333333	36.75571429	94.57692308	2	18	22	2.836990741	0	0	1	0	0	1	0	0	0	0	0	0	0	0	0		10.0	0.0517
1007	149.0	2	1	63	0	15.9	21	396.0	18	6.4	11.351		1	23.2	7.5	13.4	1.4	143.0	1.6	7.44	34.0	101.1363636	121.25	61.64583333	81.33333333		96.90909091	11	41	37	21.42767361	0	0	1	1	0	0	0	0	1	0	0	0	0	0	1		9.5	0.041684211
1008	128.5714286	2	1	70	0	18.0	21	379.0	18	10.0	11.365	25.60553633	1	17.8	5.3	13.3	0.8	136.0	1.1	7.14	60.0	66.15151515	112.9090909	73.12121212	83.87878788	34.27357143	99.54545455	10	40	28	9.894039352	0	0	0	0	0	1	0	0	0	0	0	0	0	0	1	5.741032477	8.0	0.047375
1009	135.0	2	1	84	0	14.0	16	631.0	16	5.0	11.378	24.53703704	1	36.7	12.3	8.8	1.0	141.0	41.0			71.96296296	118.3103448	62.74137931	82.27586207	36.17666667	95.61538462	2	32	33	3.683356481	0	0	0	0	0	0	0	0	0	0	0	0	0	0	1	8.400340806	9.0	0.070111111
1010	185.0	2	1	70	0	15.0	21	454.0	16	5.0	11.39	27.19316893	1	24.4	7.9	19.4	0.7	142.0	1.0	7.45	38.0	80.05	110.7608696	67.5	85.34782609	36.96111111	96.6	6	37	28	1.225555556	1	0	0	0	0	0	0	0	0	0	0	0	0	0	0	7.072091719	10.0	0.0454
1011	141.4285714	2	1	72	0	16.0	23	404.0	16	6.0	11.402	42.694161	1	21.1	7.1	18.6	1.1	143.0	2.4	7.31	51.0	79.68	105.44	64.56	84.2	36.44	97.96	9	39	27	2.421956019	0	0	0	0	0	0	0	0	0	0	0	0	0	0	1	6.293226992	10.0	0.0404
1012	145.0	2	1	46	0	11.0	17	522.0	16	5.0	11.459	23.85802469	1	48.1	16.9	6.8	0.9	141.0		7.42	39.0	73.30769231	110.1153846	70.46153846	79.19230769	36.63	99.44444444	3	31	32	1930.209722	0	0	0	0	0	0	0	0	0	0	0	0	0	0	1	6.949251824	6.0	0.087
1013	168.0	2	1	62	0	19.0	21	466.0	18	5.0	11.508	31.94226336	1	26.9	9.0	14.5	0.7	144.0	4.3	7.48	33.0	87.2195122	107.6341463	53.41463415	68.53658537	36.59433333	97.09756098	8	29	23	1.119849537	0	0	0	0	0	1	0	0	0	0	0	0	0	0	1	6.778576208	14.0	0.033285714
1014	111.6666667	2	1	52	0	15.0	18	503.0	18	5.0	11.535	25.92653061	0	38.6	11.7	17.9	0.7	144.0	1.7			82.69565217	94.2173913	72.7826087	80.56521739	37.10285714	99.04347826	7	18	29	9.685474537	0	0	0	0	0	1	0	0	0	0	0	0	0	0	1	7.128078678	10.0	0.0503
1015	195.0	2	1	68	0	15.0	19	522.0	16	5.2	11.541	27.84205693	1	32.4	10.6	19.7	1.3	141.0	1.8	7.36	36.0	66.75	112.4615385	62.65384615	78.36486486	37.74	99.37837838	10	44	45	13.05357639	0	0	0	1	0	0	0	0	0	0	0	0	0	0	1	8.492499919	9.8	0.053265306
1016	124.0	2	1	73	0	14.0	14	478.0	26	5.0	11.57	20.12855831	1	21.2	7.4	19.7	1.7	137.0		7.46	33.0	95.34615385	143.52	38.56	63.12	37.25428571	100.0	9	64	40	60.8266088	0	0	1	0	0	0	0	0	0	0	0	0	1	0	0	7.776657014	9.0	0.053111111
1017	158.0	2	1	59	0	18.0	22	508.0	15	5.0	11.575	27.65625	1	23.2	7.8	17.0	0.7	138.0	1.9	7.42	37.0	77.48	113.3333333	61.81481481	77.66666667	36.56875	99.04166667	5	29	21	1.106168981	0	0	0	0	0	1	0	0	0	0	0	0	0	0	1	8.925433973	13.0	0.039076923
1018	107.1428571	2	1	82	0	20.0	22	448.0	18	5.4	11.617		1	30.2	9.6	20.9	0.6	137.0	2.1	7.34	54.0	85.65217391	102.64	64.6	78.16	36.65666667	97.88	9	45	36	10.83722222	0	0	0	1	0	0	0	0	0	0	0	0	0	0	1		14.6	0.030684932
1019	184.0	2	1	41	1	0.0	11	419.0	21	5.0	11.641		0	30.2	9.8	25.1	6.4	149.0	4.8	7.21	36.0	115.9459459	84.31081081	49.83333333	58.24774775	37.40416667	97.86206897	16	69	48	0.0	0	0	0	0	0	0	0	0	0	0	0	1	0	1	1		-5.0
1020	142.0	2	1	61	0	19.0	23	496.0	15	5.0	11.666	36.97959184	1	33.5	10.9	20.1	1.0	136.0	1.8	7.39	38.0	82.67741935	115.171875	60.046875	74.015625	36.57444444	96.16129032	5	42	30	1.376099537	0	0	1	0	0	0	0	0	0	0	0	0	0	0	1	7.028880764	14.0	0.035428571
1021	161.0	2	1	72	0	19.0	23	532.0	14	5.0	11.678	26.20408163	1	26.3	9.6	26.6	1.3	147.0	3.8	7.22	56.0	77.18181818	111.3947368	62.34210526	76.5		98.15151515	11	51	29	7.149664352	0	0	1	0	0	0	1	0	0	0	0	0	0	0	1	7.539041465	14.0	0.038
1022	187.5	2	1	50	1	15.0	18	576.0	16	5.0	11.741	28.2122449	1	24.8	8.4	13.6	4.9	136.0	4.6	7.21	39.0	115.0857143	114.7959184	64.43877551	80.04081633	35.47705882	98.14285714	15	58	47	10.94722222	0	0	0	0	0	0	0	0	0	0	0	0	0	1	1	8.16257121	10.0	0.0576
1023	112.0	2	1	63	0	18.0	24	489.0	14	5.0	11.741	33.64474183	1	28.8	9.7	14.0	0.9	140.0	0.9	7.37	47.0	83.92	97.40625	58.15625	72.21875	36.62217391	97.125	5	37	30	6.292881944	0	0	0	0	0	0	0	0	0	0	0	0	0	0	1	6.671578258	13.0	0.037615385
1024	114.0	2	1	67	0	15.0	18	576.0	16	5.0	11.741	32.028067	1	36.3	12.2	14.1	1.1	138.0	1.9	7.36	44.0	76.88461538	117.5555556	58.81481481	76.18518519	36.78571429	95.5	6	36	30	1.171319444	0	0	0	0	0	0	0	0	0	0	0	0	1	0	1	6.990630613	10.0	0.0576
1025	164.0	2	1	73	0	17.0	21	444.0	18	5.0	11.748	39.7677061	1	26.1	7.9	20.7	0.8	138.0	0.8			79.57692308	113.5769231	48.88461538	67.84615385	37.81882353	97.34615385	8	36	30	12.58153935	0	0	1	0	0	0	0	0	0	0	0	0	1	0	1	6.057629339	12.0	0.037
1026	144.0	2	1	63	0	16.0	18	458.0	21	5.0	11.782	29.77096957	1	24.8	8.2	16.9	1.3	140.0	1.0	7.12	61.0	117.5531915	101.49	55.61	69.34693878	37.91846154	97.06976744	11	41	44	5.317893519	0	0	0	0	0	0	0	0	0	0	1	0	0	0	1	5.883410837	11.0	0.041636364
1027	192.0	2	1	57	0	15.0	18	580.0	16	5.0	11.823	32.59259259	1	36.9	13.1	21.7	0.9	140.0	1.4	7.41	32.0	85.4516129	121.5	57.65625	75.1875	36.72166667	96.9375	5	29	25	1.192835648	0	0	0	0	0	0	0	0	0	0	0	0	0	0	0	7.721390915	10.0	0.058
1028	183.0	2	1	78	0	14.0	19	490.0	17	5.0	11.837	28.91161432	1	30.5	9.7	16.9	1.0	139.0	1.7	7.45	38.0	83.03703704	107.4705882	58.08823529	73.30882353	36.78	97.58064516	6	38	32	3177.531111	0	0	0	0	0	0	0	0	0	0	0	0	0	0	1	6.150679085	9.0	0.054444444
1029	164.0	2	1	68	0	16.0	18	461.0	21	5.0	11.859	29.56998229	1	32.6	10.5	19.8	1.4	141.0	1.3	7.42	35.0	81.17391304	106.72	62.88	76.42	37.03157895	95.73913043	6	34	37	1.05349537	0	0	0	0	0	0	0	0	0	0	0	0	0	0	1	6.705844704	11.0	0.041909091
1030	122.0	2	1	71	0	14.0	19	557.0	15	5.0	11.872	26.64359862	1	29.7	10.6	15.9	1.0	141.0	1.8	7.4	36.0	72.52631579	120.5789474	55.05263158	76.0	35.925	96.42105263	5	38	36	1.255486111	0	0	0	0	0	0	0	0	0	0	0	0	0	0	0	8.437348522	9.0	0.061888889
1031	188.0	2	1	69	0	17.0	20	526.0	16	5.8	11.877	25.2493372	1	33.1	11.7	13.3	1.0	140.0				93.39285714	139.5172414	66.62068966	89.65517241	36.43833333	95.67857143	1	20	24	3051.011806	0	0	0	1	0	0	0	0	0	0	0	0	0	0	0	7.176380703	11.2	0.046964286
1032	146.0	2	1	79	0	15.0	21	502.0	15	5.2	11.881	29.31311413	1	25.9	8.6	12.6	0.9	143.0	2.5	7.41	42.0	77.83018868	117.0	55.39285714	71.09821429	34.81611111	96.62264151	7	50	46	5.22375	0	0	0	0	0	0	0	0	0	1	0	0	0	0	1	7.819801857	9.8	0.05122449
1033	136.0	2	1	57	0	21.0	23	675.0	12	5.0	11.907	21.46193662	1	25.8	9.0	10.2	1.4	144.0	3.5	7.44	26.0	80.51515152	103.8787879	66.18181818	78.90909091		98.84615385	9	36	27	868.5819444	0	0	1	0	0	0	0	0	0	0	0	0	0	0	1	9.209233792	16.0	0.0421875
1034	128.3333333	2	1	39	0	20.0	25	579.0	12	5.0	11.916	36.41952621	0	32.4	11.3	9.2	1.8	138.0		7.35	47.0	64.38235294	102.1176471	61.67647059	77.54411765	37.15555556	97.0	6	31	41	14.53366898	0	0	0	0	0	0	0	0	0	1	0	0	0	0	1	8.422308207	15.0	0.0386
1035	164.0	2	1	70	0	13.0	17	512.0	18	5.5	11.967	26.79183673	0	33.1	11.8	12.1	0.8	142.0	1.9	7.44	38.0	86.79166667	111.625	56.08333333	72.70833333	36.66833333	98.20833333	5	39	38	1.524583333	0	0	0	0	0	0	0	0	0	0	0	0	0	0	1	7.255618853	7.5	0.068266667
1036	140.0	2	1	70	0	22.0	25	526.0	14	5.2	11.98		1	35.4	11.9	28.6	2.5	137.0	2.5	7.4	42.0	103.5531915	101.7254902	53.58823529	69.50980392	37.85375	97.12765957	10	73	52	329.8390972	0	0	0	0	0	0	0	0	0	0	1	0	1	0	1		16.8	0.031309524
1037	194.0	2	1	54	1	17.0	25	429.0	15	5.0	11.982	23.75432526	1	27.3	8.7	34.4	1.4	133.0	1.9	7.27	55.0	98.39285714	100.6382979	63.26595745	76.62765957	37.345	98.14285714	10	54	36	12.10773148	0	0	0	0	0	0	0	0	0	0	1	0	0	0	1	6.498424624	12.0	0.03575
1038	135.0	2	1	57	0	18.0	23	412.0	18	5.0	11.992	29.9027435	1	22.9	7.8	7.7	4.1	139.0	1.3	7.29	39.0	86.02777778	125.7702703	57.10810811	79.36486486	36.67	98.80555556	16	54	47	3.04875	0	0	0	0	0	0	0	0	0	1	0	1	0	1	1	6.605104527	13.0	0.031692308
1039	112.0	2	1	33	1	17.0	21	510.0	16	5.0	11.995		0	25.3	8.9	15.3	1.1	145.0	4.9	7.13	56.0	139.7941176	72.14864865	46.6	52.97142857	36.19285714	94.83333333	8	45	38	0.0	0	0	0	0	0	0	0	0	0	0	0	0	0	0	1		12.0	0.0425
1040	111.0	2	1	68	0	17.0	21	583.0	14	5.0	11.998	27.92553191	1	35.5	12.9	16.7	0.7	144.0	2.7	7.4	44.0	83.71875	99.4375	58.0625	69.96875	36.555	97.96875	5	39	31	1.082858796	0	0	0	0	0	0	0	0	0	0	0	0	1	0	1	7.075586194	12.0	0.048583333
1041	197.5	2	1	64	0	14.0	16	355.0	30	5.0	12.003	25.46401086	1	22.3	7.5	1.5	1.9	134.0	7.4	7.26	38.0	89.48148148	100.5185185	52.27777778	66.15740741	37.12363636	96.83333333	11	75	46	10.06320602	0	0	0	0	0	0	0	0	0	0	1	0	0	1	1	4.308461576	9.0	0.039444444
1042	164.0	2	1	72	0	16.0	23	501.0	14	5.0	12.029	28.7716263	1	22.5	8.0	17.1	1.0	140.0	2.1	7.47	34.0	69.66666667	115.5517241	46.62068966	66.89655172	36.17	95.76666667	9	39	36	2.332928241	0	0	0	0	0	0	0	0	0	0	0	0	0	0	1	7.589069317	11.0	0.045545455
1043	121.0	2	1	71	0	20.0	21	650.0	14	5.0	12.039	28.50612245	1	29.1	10.5	19.1	0.8	137.0	2.1	7.39	44.0	80.78787879	103.125	57.36111111	73.75	36.33	97.54545455	8	45	31	6.541273148	0	0	0	0	0	0	0	0	0	0	0	0	0	0	1	9.211234872	15.0	0.043333333
1044	160.0	2	1	75	0	17.0	19	525.0	18	5.0	12.039		1	29.3	10.0	11.9	0.6	141.0	1.3	7.42	43.0	80.6	113.2258065	53.12903226	71.48387097	36.76	99.09677419	5	38	34	1.302523148	0	1	0	0	0	0	0	0	0	0	0	0	1	0	1		12.0	0.04375
1045	125.7142857	2	1	76	1	17.0	20	439.0	20	5.0	12.046	29.58477509	0	16.8	5.4	3.4	2.8	153.0	7.8	6.92	43.0	122.2747253	89.66847826	53.91304348	67.24731183	35.16352941	93.07692308	16	76	40	15.93415509	0	0	0	1	0	0	0	0	0	1	1	0	0	1	1	6.649903054	12.0	0.036583333
1046	165.0	2	1	23	0	20.0	22	532.0	16	5.0	12.096	28.40550436	1	29.2	10.7	29.1	0.9	137.0	1.9	7.29	46.0	129.9642857	121.5172414	58.15517241	76.24137931	37.76916667	96.43333333	1	30	34	12.65719907	0	0	0	0	0	0	0	0	0	0	0	0	0	0	0	7.258240559	15.0	0.035466667
1047	132.0	2	1	74	0	22.0	25	468.0	16	5.0	12.108	29.62010091	1	21.7	7.8	11.3	1.7	140.0	2.9	7.49	33.0	70.31034483	112.9	51.18333333	71.58333333		96.96551724	7	37	24	3.968263889	0	0	1	0	0	1	0	0	0	0	0	0	0	0	1	6.80766881	17.0	0.027529412
1048	130.0	2	1	81	0	16.0	19	503.0	18	5.3	12.112	29.40292024	1	31.7	10.3	18.9	0.8	136.0	2.7	7.33	44.0	91.56521739	108.7916667	46.75	65.0	36.86	96.95652174	4	40	36	0.950196759	0	0	0	0	0	0	1	0	0	0	0	0	0	0	0	7.31678934	10.7	0.047009346
1049	157.0	2	1	68	0	16.0	22	500.0	15	5.0	12.128	37.54260826	1	32.3	11.0	8.6	0.7	139.0	1.6	7.36	45.0	82.22580645	117.0909091	59.27272727	77.33333333	36.59571429	99.38709677	5	34	28	1.206747685	0	0	0	0	0	0	0	0	0	0	0	0	1	0	1	6.821654661	11.0	0.045454545
1050	138.0	2	1	81	0	21.0	23	516.0	16	5.0	12.136	28.72169467	1	22.0	7.4	9.1	1.5	144.0	2.6	7.4	33.0	100.1525424	110.7786885	62.55737705	75.52459016		96.10169492	8	40	40	74.38211806	0	0	1	0	0	0	0	0	0	0	0	0	0	0	1	6.477041649	16.0	0.03225
1051	108.75	2	1	58	0	16.4	21	433.0	16	10.2	12.153	30.27681661	1	29.4	10.1	28.6	1.2	135.0	2.2	7.29	38.0	86.27777778	113.0833333	58.86111111	73.47222222		95.41666667	6	24	21	1.969050926	0	0	0	0	0	0	0	0	0	0	0	0	0	0	0	6.559015996	6.2	0.06983871
1052	127.0	2	1	55	0	17.0	20	496.0	18	5.0	12.249	28.41049383	0	34.3	11.9	7.9	1.0	142.0	2.1	7.26	38.0	126.6296296	99.81481481	61.33333333	75.77777778	37.37272727	98.24	8	45	33	24.62748843	0	0	0	0	0	0	0	0	0	0	0	0	0	0	1	6.603120507	12.0	0.041333333
1053	124.0	2	1	49	0	20.0	23	449.0	18	5.0	12.277	33.42560554	0	38.2	12.8	19.6	0.8	135.0	1.7	7.35	45.0	98.92	111.0769231	67.11538462	79.11538462	37.0	98.11538462	6	32	35	1.233506944	0	0	0	0	0	0	0	0	0	0	0	0	1	0	1	6.801381483	15.0	0.029933333
1054	186.0	2	1	57	0	20.0	22	542.0	16	5.0	12.323	35.71321927	0	37.3	12.3	5.3	1.0	145.0		7.42	41.0	49.07692308	143.08	63.24	82.04166667	36.99714286	96.7037037	5	47	29	27.36634259	0	0	0	0	0	0	0	0	0	0	0	1	1	0	0	6.962464353	15.0	0.036133333
1055	165.0	2	1	69	1	15.0	19	562.0	16	5.0	12.337		1	25.4	8.5	19.3	3.9	145.0	1.6	7.29	27.0	91.03448276	104.2580645	50.62903226	66.17741935	35.43333333	99.03703704	15	65	40	17.06178241	0	0	0	0	0	0	0	0	0	0	0	1	0	1	1		10.0	0.0562
1056	130.0	2	1	69	0	17.0	21	600.0	14	5.0	12.348	32.00692042	1	30.9	11.2	10.1	1.0	139.0	1.9	7.47	41.0	81.96774194	99.4375	51.546875	67.46875	37.52083333	97.70967742	5	34	30	1.068726852	0	0	0	0	0	0	0	0	0	0	0	0	0	0	1	9.088705768	12.0	0.05
1057	132.5	2	1	26	0	13.5	19	533.0	16	5.1	12.369	21.74555022	0	30.8	9.9	15.8	0.9	143.0	0.6	7.31	33.0	98.68421053	128.5263158	59.21052632	80.52631579	37.28571429	99.21052632	5	38	33	18.96248843	0	0	0	0	0	0	0	0	0	0	0	0	0	0	1	6.130241759	8.4	0.063452381
1058	188.3333333	2	1	23	1	20.0	22	436.0	20	5.0	12.391		0	18.0	6.5	0.6	0.8	138.0	1.8	7.51	27.0	143.6170213	91.64444444	57.35555556	65.51111111	38.38352941	98.38297872	11	63	45	23.39726852	0	0	0	0	0	0	1	0	0	0	0	1	0	1	1		15.0	0.029066667
1059	177.5	2	1	59	0	15.0	22	456.0	16	5.7	12.405	30.00434361	1	27.3	8.9	11.0	0.9	138.0	1.2	7.42	41.0	86.11111111	114.4	63.46666667	79.06666667	37.1173913	98.11111111	10	54	38	2.236076389	0	0	0	0	0	0	0	0	0	0	0	0	0	0	1	6.633113199	9.3	0.049032258
1060	182.5	2	1	81	0	17.0	20	566.0	16	5.0	12.425	26.04166667	1	22.4	7.4	13.7	2.2	141.0	2.2	7.43	39.0	91.48717949	107.0769231	52.69230769	68.35897436		98.69230769	12	75	48	1.172430556	0	0	0	0	0	0	0	0	0	1	0	0	1	0	1	8.816748707	12.0	0.047166667
1061	122.0	2	1	86	0	15.0	20	512.0	16	6.0	12.444		1	25.7	9.4	9.1	1.6	143.0	2.0	7.31	49.0	107.9555556	119.1777778	55.11111111	78.26666667		97.2	7	42	45	161.5442245	0	0	0	1	0	0	0	0	0	1	0	0	1	0	1		9.0	0.056888889
1062	162.0	2	1	51	0	20.0	24	534.0	14	6.0	12.455	31.484375	0	41.3	14.0	6.9	0.9	137.0	98.0			85.93333333	108.7586207	63.68965517	75.03448276	36.31714286	96.93103448	1	20	34	371.3160648	0	0	0	0	0	0	0	0	0	0	0	0	0	0	1	9.382247523	14.0	0.038142857
1063	115.0	2	1	69	0	18.0	20	589.0	16	5.0	12.468	27.24706011	0	15.7	5.1	15.4	2.2	140.0	1.2	7.2	51.0	74.0	108.6944444	67.63888889	80.47222222		97.89473684	11	45	31	1278.589514	0	0	1	0	0	0	0	0	0	1	0	0	0	0	1	6.919155135	13.0	0.045307692
1064	158.0	2	1	65	0	13.0	17	545.0	18	5.0	12.498	25.96885813	1	22.4	7.4	15.1	1.4	144.0	0.9	7.34	45.0	89.8	102.9285714	56.10714286	69.67857143		98.2	13	66	42	5.144386574	0	0	1	0	0	0	0	0	0	0	0	0	0	0	1	8.255574406	8.0	0.068125
1065	179.0	2	1	71	0	22.0	24	470.0	16	8.0	12.528		0	26.9	9.2	10.7	1.1	148.0	1.0	7.4	39.0	77.44186047	113.8837209	53.95348837	73.18604651	36.33785714	97.95555556	7	38	33	439.952037	0	0	1	1	0	0	0	0	0	0	0	0	0	0	1		14.0	0.033571429
1066	114.0	2	1	47	0	19.0	25	444.0	16	5.0	12.531	38.5078018	1	28.0	8.7	19.7	0.8	143.0	1.4	7.32	58.0	78.78125	108.4787234	67.28723404	81.54255319	37.182	98.87096774	4	37	38	373.6056481	0	0	0	0	0	1	0	0	0	0	0	0	1	0	1	6.458557589	14.0	0.031714286
1067	162.5	2	1	58	0	19.0	23	500.0	16	5.0	12.544	25.98765432	1	30.3	10.4	13.6	1.7	141.0				82.47222222	134.8783784	63.91891892	86.55405405	37.18857143	97.38888889	2	29	28	1283.589398	0	0	1	1	0	0	0	0	1	0	0	0	0	0	0	6.656371479	14.0	0.035714286
1068	198.0	2	1	85	0	17.0	18	570.0	18	6.0	12.569	34.80816327	1	27.3	9.3	15.5	0.9	138.0	1.7	7.31	48.0	67.875	114.52	53.36	71.32	36.365	96.5	7	42	37	1.284224537	0	0	0	0	0	0	0	0	0	1	0	0	1	0	1	8.077544426	11.0	0.051818182
1069	172.0	2	1	63	0	15.0	22	539.0	14	5.0	12.572	26.69651509	1	30.5	10.6	14.0	0.8	144.0	0.8	7.48	32.0	78.35294118	106.9714286	60.54285714	75.42857143	37.055	97.67647059	5	36	29	1.343726852	0	1	0	0	0	0	0	0	0	0	0	0	1	0	1	7.840456172	10.0	0.0539
1070	172.5	2	1	46	0	18.0	23	432.0	18	5.0	12.574	40.05295271	0	41.4	13.7	25.5	0.8	137.0	1.0	7.47	40.0	92.84	116.0	70.96296296	85.03703704	37.27666667	96.64	5	37	32	8.34125	0	0	0	0	0	1	0	0	0	0	0	0	1	0	0	5.549418082	13.0	0.033230769
1071	185.0	2	1	80	0	17.0	24	564.0	12	7.0	12.602		0	25.6	9.1	17.3	1.0	151.0	1.2	7.24	47.0	90.97297297	133.0810811	51.24324324	75.54054054	36.82	98.2972973	6	49	47	39.98696759	0	0	0	0	0	1	0	1	0	0	0	0	1	0	0		10.0	0.0564
1072	180.0	2	1	45	1	17.0	21	461.0	18	6.0	12.605		1	14.8	4.8	47.2	2.1	132.0	2.6	7.19	24.0	93.56862745	109.7307692	45.65384615	63.23529412	36.05714286	99.64705882	17	70	44	1.795960648	0	0	0	0	0	0	0	1	0	0	0	1	0	0	1		11.0	0.041909091
1073	130.0	2	1	73	0	18.0	22	510.0	16	5.6	12.635	26.95510204	1	25.2	9.1	8.3	1.0	139.0	0.9	7.37	40.0	90.6	109.974359	48.92307692	69.02564103	37.175	99.38235294	5	35	32	0.945289352	1	0	0	0	0	0	0	0	0	0	0	0	0	0	1	7.227276592	12.4	0.041129032
1074	190.0	2	1	31	1	24.0	28	498.0	14	5.0	12.64	22.35688208	0	43.5	13.6	21.7	5.5	133.0	2.8			116.72	113.1363636	64.5	76.34782609	36.18111111	94.4	8	24	25	20.9497338	0	0	0	0	0	1	0	0	0	1	0	1	0	1	1	8.349260638	19.0	0.026210526
1075	160.0	2	1	39	0	17.2	21	481.0	18	5.0	12.642	28.72169467	0	39.9	13.6	7.3	1.0	137.0	2.2	7.37	36.0	70.17857143	109.5757576	72.07575758	84.56060606	37.195	97.82142857	5	34	36	12.67538194	0	0	0	1	0	0	0	0	1	0	0	0	1	0	0	6.037707429	12.2	0.03942623
1076	141.25	2	1	64	0	17.0	22	576.0	14	5.0	12.644	30.84081633	1	26.9	8.9	13.8	1.1	140.0	2.3	7.46	35.0	81.08571429	118.875	55.34722222	72.97222222	36.5	97.08571429	5	36	31	0.984953704	0	0	0	0	0	0	0	1	0	0	0	0	0	0	1	8.16257121	12.0	0.048
1077	113.3333333	2	1	50	0	16.0	21	447.0	17	8.0	12.66	32.09876543	0	24.7	8.3	28.4	3.5	143.0	1.6	7.19	58.0	107.5	124.4615385	65.46153846	81.28205128	37.30222222	97.76315789	13	59	47	18.71387731	0	0	0	1	0	0	0	0	0	1	0	0	1	0	1	5.950796102	8.0	0.055875
1078	128.3333333	2	1	39	0	23.0	27	450.0	16	5.0	12.701		1	39.9	12.6	15.2	0.9	134.0	0.8	7.33	55.0	72.08	101.56	51.16	62.6	38.04857143	97.24	7	35	31	5.182071759	0	0	0	0	0	0	0	0	0	0	0	1	0	0	1		18.0	0.025
1079	173.3333333	2	1	37	0	15.0	19	386.0	24	5.0	12.71	27.61535634	1	39.0	12.7	26.1	1.7	150.0	1.7	6.99	59.0	82.0	105.72	60.16	74.44	35.65	98.48	4	26	36	5.771597222	0	0	0	0	0	0	0	0	0	0	0	0	0	0	1	5.614872138	10.0	0.0386
1080	146.6666667	2	1	41	0	18.0	22	583.0	14	5.8	12.718	20.98765432	1	35.1	11.3	8.3	6.2	135.0	0.8	7.4	41.0	105.7083333	139.4183673	70.63265306	89.43877551	36.768	94.24489796	13	33	37	2.315972222	0	0	0	0	0	0	0	0	0	1	0	0	0	1	1	7.761329144	12.2	0.047786885
1081	140.0	2	1	81	0	17.0	21	577.0	15	5.0	12.723	22.85825196	0	27.3	8.6	7.7	0.8	142.0	1.2	7.47	37.0	71.14814815	118.5185185	52.96296296	74.11111111	36.678	97.81481481	9	68	47	1.495462963	0	0	0	0	0	0	0	0	0	0	0	0	1	0	1	7.412069984	12.0	0.048083333
1082	129.0	2	1	38	0	19.0	23	536.0	15	5.3	12.725	26.95366747	1	32.5	10.9	14.3	1.2	138.0	0.6	7.37	48.0	108.8846154	102.1481481	62.44444444	74.14285714	37.95125	94.0	2	20	31	5.021944444	0	0	0	0	0	0	0	0	0	0	0	0	0	0	1	7.312813796	13.7	0.039124088
1083	160.0	2	1	68	0	20.0	25	530.0	14	5.0	12.725	32.2265625	0	21.6	7.0	18.7	2.8	140.0	0.7	7.47	42.0	70.2	118.8	50.93333333	71.06666667	36.63571429	98.83870968	9	61	31	3.338020833	0	0	0	0	0	0	0	0	0	1	0	0	1	0	0	9.311968515	15.0	0.035333333
1084	182.0	2	1	85	0	19.0	23	464.0	16	8.0	12.732		1	21.0	6.9	19.2	1.8	143.0	0.9	7.44	34.0	79.78947368	103.375	43.58333333	61.16	37.47777778	97.81818182	11	40	37	3.347291667	1	0	0	0	0	0	0	0	0	1	1	0	0	0	1		11.0	0.042181818
1085	135.0	2	1	63	0	19.0	21	572.0	16	5.4	12.736	28.89795918	1	31.0	10.5	12.0	0.8	140.0		7.31	42.0	79.55555556	116.5645161	64.4516129	79.85483871	36.77083333	97.82758621	6	28	21	1.633993056	0	0	0	0	0	0	0	0	0	0	0	0	0	0	1	8.105886688	13.6	0.042058824
1086	128.3333333	2	1	84	0	16.0	23	465.0	16	5.0	12.76		1	35.4	11.3	7.6	1.3	142.0	2.0	7.22	47.0	111.8333333	103.8666667	68.56666667	76.56666667	36.84909091	98.82758621	10	51	43	8.07119213	1	0	0	0	0	0	0	0	0	0	0	0	1	0	1		11.0	0.042272727
1087	112.8571429	2	1	78	0	16.0	20	549.0	16	6.0	12.912		1	24.1	7.7	12.9	1.3	136.0	1.9	7.25	60.0	82.80769231	109.8461538	42.88461538	62.65384615	36.72222222	96.34615385	8	42	38	1.160625	0	0	0	0	0	0	0	0	0	0	0	0	1	0	1		10.0	0.0549
1088	180.0	2	1	57	0	18.0	21	507.0	18	5.0	12.968	26.24762024	1	17.9	6.1	6.8	1.8	127.0	1.6			92.51612903	100.0344828	60.24137931	69.20689655	37.00071429	97.5483871	12	41	33	188.8088889	0	0	0	0	0	1	0	0	0	0	1	1	1	0	0	6.832331617	13.0	0.039
1089	153.3333333	2	1	41	1	22.0	25	502.0	16	5.0	12.988	39.53703704	0	22.0	7.2	5.2	2.4	128.0	1.8	7.32	27.0	73.4	116.4193548	50.93548387	66.41935484	36.72	95.86666667	16	55	24	5.215486111	0	0	0	0	0	0	0	0	0	1	0	1	1	1	1	6.682996965	17.0	0.029529412
1090	160.0	2	1	73	1	16.0	23	474.0	16	5.0	13.007	26.91358025	1	24.7	8.1	9.0	0.6	136.0	1.0	7.42	41.0	66.75862069	119.6333333	49.96666667	74.26666667	36.273	98.8	3	39	31	4.541145833	1	0	0	1	0	0	0	0	0	1	0	0	1	1	1	6.310240162	11.0	0.043090909
1091	110.0	2	1	41	0	22.0	23	438.0	18	10.0	13.135	29.2244898	1	25.7	8.6	13.5	0.7	137.0	0.7	7.43	46.0	70.39130435	104.8461538	53.46153846	68.19230769	37.20714286	96.66666667	4	31	30	6.905983796	0	0	0	0	0	0	0	0	0	0	0	0	0	0	1	6.206955191	12.0	0.0365
1092	127.0	2	1	57	0	18.0	21	533.0	17	5.6	13.142	24.48565201	1	25.8	10.8	16.4	1.0	140.0	1.0	7.5	30.0	69.83870968	102.0606061	57.34848485	70.6969697		99.80645161	7	27	23	2.157141204	0	1	1	0	0	1	0	0	0	0	0	0	0	0	1	6.846851476	12.4	0.042983871
1093	140.0	2	1	72	0	21.0	25	549.0	14	6.0	13.181	27.99036281	1	21.3	7.5	8.9	0.6	142.0	0.8	7.4	44.0	81.13636364	117.3958333	55.5	80.5625	37.355	98.59090909	10	61	44	1.978020833	1	0	1	0	0	0	0	0	0	0	0	0	0	0	0	8.5519347	15.0	0.0366
1094	198.0	2	1	50	0	19.0	25	486.0	15	6.0	13.217	27.93277423	0	26.3	8.2	6.9	1.0	137.0	0.7	7.5	34.0	72.18518519	122.7407407	63.55555556	81.66666667	35.97333333	99.51851852	5	54	40	8.218645833	0	0	0	0	0	0	0	0	0	0	0	0	1	0	0	7.069502226	13.0	0.037384615
1095	145.0	2	1	48	0	25.0	28	470.0	16	5.0	13.265	24.24452134	0	25.3	9.0	8.4	5.0	143.0	2.2	7.41	42.0	88.5862069	108.8275862	58.24137931	78.55172414		100.0	16	38	26	18.24443287	0	0	1	0	0	0	0	0	0	1	0	0	0	1	1	7.119486185	20.0	0.0235
1096	131.0	2	1	79	0	18.0	20	609.0	16	5.8	13.273	38.61591696	0	25.3	8.4	11.7	0.8	140.0	0.9	7.37	42.0	75.57407407	109.1578947	48.57894737	64.79464286	36.73877551	99.09259259	5	54	36	1.434097222	0	0	0	0	0	0	0	0	0	0	0	0	1	0	1	9.225036355	12.2	0.049918033
1097	102.8571429	2	1	58	0	15.0	20	502.0	18	5.0	13.283	33.02857143	1	23.6	7.7	31.0	2.7	134.0	2.0	7.31	47.0	87.39285714	97.86666667	57.08333333	67.13157895	36.42592593	97.82608696	10	37	42	27.27086806	0	0	0	0	0	0	0	1	0	0	0	0	0	1	1	7.113907548	10.0	0.0502
1098	103.3333333	2	1	38	0	15.0	24	465.0	15	5.9	13.295		0	42.9	14.4	15.3	0.5	140.0		7.43	37.0	89.20833333	112.8333333	76.72222222	87.83333333	37.04666667	96.125	4	22	28	262.3006944	0	0	0	0	0	0	0	0	1	0	1	0	0	0	1		9.1	0.051098901
1099	138.0	2	1	68	0	17.0	21	647.0	14	5.0	13.315	30.7009128	1	31.7	11.0	14.4	1.0	140.0	1.5	7.3	51.0	86.08	126.4	55.96	76.56	36.48	97.0	6	36	30	1.24349537	0	0	0	0	0	0	0	0	0	0	0	0	0	0	1	7.600498085	12.0	0.053916667
1100	120.0	2	1	68	0	18.0	24	521.0	15	5.0	13.403	32.57852447	1	33.6	11.2	16.2	1.2	137.0	1.4	7.26	64.0	83.1	114.2	53.9	70.73333333	37.36625	95.13333333	6	36	31	1.98349537	0	0	0	0	0	0	0	0	0	0	0	0	0	0	0	6.53980368	13.0	0.040076923
1101	153.3333333	2	1	49	0	16.0	18	499.0	22	5.0	13.448	27.6990504	0	36.5	13.0	10.7	0.7	141.0	1.8	7.34	41.0	74.34782609	139.9545455	78.04545455	92.63636364	37.8475	94.4	4	31	29	13.00969907	0	0	0	0	0	0	0	0	0	0	0	0	1	0	0	6.263650742	11.0	0.045363636
1102	137.0	2	1	84	1	17.0	23	491.0	16	6.0	13.473	31.40766481	1	24.5	8.2	10.5	1.3	146.0	2.7	7.31	38.0	81.6969697	118.4111111	75.94444444	90.07777778	36.87214286	99.1	11	50	44	8.93349537	1	0	1	0	0	0	0	0	0	0	0	0	0	1	1	7.14223373	11.0	0.044636364
1103	186.0	2	1	74	1	16.0	23	338.0	22	7.0	13.481	16.72839506	1	39.6	12.2	9.9	1.4	139.0	1.8	7.28	57.0	61.65384615	102.5	71.625	78.79166667	36.32571429	97.84	13	44	39	5.8209375	0	0	0	0	0	1	0	0	0	0	0	1	0	0	1	4.49970712	9.0	0.037555556
1104	101.0	2	1	72	0	21.0	27	505.0	14	6.0	13.511	29.39446367	1	21.6	7.3	19.1	1.4	144.0	2.6	7.29	37.0	81.80555556	117.3684211	61.94736842	77.46341463	37.06	97.47222222	6	43	37	6.967627315	0	0	1	0	0	0	0	0	0	0	0	0	0	0	0	7.649660688	15.0	0.033666667
1105	138.0	2	1	70	1	15.0	21	507.0	17	5.0	13.515	29.96161169	1	35.4	12.9	8.7	1.2	144.0		7.45	33.0	69.0	128.8148148	59.37037037	82.03703704	36.91666667	98.58333333	5	34	30	6.172916667	1	0	0	1	0	0	0	0	1	0	0	0	0	0	1	6.832331617	10.0	0.0507
1106	134.0	2	1	51	0	19.0	22	511.0	18	5.0	13.521	37.92290006	1	30.7	10.6	15.0	1.0	141.0	1.9	7.29	50.0	77.32258065	111.3125	57.25	72.125	36.856	97.41935484	4	39	27	0.898576389	0	0	0	0	0	0	0	0	0	0	0	0	0	0	1	6.564242222	14.0	0.0365
1107	158.0	2	1	59	0	23.0	25	465.0	18	6.0	13.534	37.46556474	0	32.7	10.6	16.6	1.0	138.0	1.4	7.34	48.0	80.76666667	130.703125	55.90625	76.34375	36.81391304	95.84375	5	29	38	3.042418981	1	0	0	1	0	0	0	0	0	1	0	0	1	0	0	7.565157974	17.0	0.027352941
1108	197.5	2	1	75	0	12.0	19	543.0	16	5.8	13.538		1	34.7	11.2	14.0	1.6	141.0	1.1	7.46	37.0	74.5	130.7647059	64.58823529	82.94117647	38.14181818	99.75	5	46	30	4.954131944	0	0	0	0	0	1	0	0	0	0	0	0	0	0	1		6.2	0.087580645
1109	132.0	2	1	61	0	14.0	23	534.0	14	5.0	13.554		1	22.8	7.1	41.6	1.6	139.0	1.4	7.27	52.0	87.73076923	107.7692308	68.23076923	82.65384615		97.76923077	12	67	36	2.175625	0	0	0	0	0	1	0	0	0	0	0	0	0	0	1		9.0	0.059333333
1110	195.0	2	1	47	0	18.0	20	427.125	24	5.0	13.562	29.2358582	0	25.3	8.2	30.9	1.3	134.0	4.0	7.2	45.0	117.9090909	101.8235294	54.35294118	71.29411765	36.004	97.32352941	12	48	46	10.38638889	0	0	0	0	0	0	0	0	0	0	0	1	0	0	1	6.213088762	13.0	0.032855769
1111	180.0	2	1	88	0	21.0	26	416.0	18	6.0	13.576	22.32142857	0	23.0	7.2	22.3	1.9	150.0	1.0	7.24	52.0	59.0	105.6666667	49.22222222	68.33333333	36.46333333	99.52	11	98	59	256.3587616	0	0	1	0	0	1	0	1	0	0	0	0	0	0	1	6.480154527	15.0	0.027733333
1112	120.0	2	1	60	0	18.0	23	482.0	17	6.0	13.651	32.54800084	1	34.0	11.1	23.0	0.7	137.0	1.4	7.27	45.0	104.6956522	114.4137931	71.06896552	85.13793103	36.68411765	97.60869565	8	63	40	0.842662037	0	0	0	0	0	0	0	0	0	0	0	0	0	0	0	6.191711841	12.0	0.040166667
1113	117.0	2	1	83	0	18.0	24	498.0	16	5.0	13.665	32.36328125	1	25.0	8.4	33.4	1.0	138.0	2.0	7.38	41.0	76.86956522	117.92	53.8	73.12	36.58555556	95.52173913	5	37	28	1167.614931	0	0	0	0	1	0	0	0	0	0	0	0	1	0	1	8.749736454	13.0	0.038307692
1114	145.0	2	1	81	1	17.0	22	431.0	20	5.4	13.685	18.49480969	1	23.3	7.3	4.5	2.1	141.0	2.0	7.27	34.0	101.5416667	107.1666667	55.16666667	68.5	36.90666667	99.25	14	71	49	1.19375	0	0	0	0	0	0	0	0	0	0	0	0	0	0	1	6.52872031	11.6	0.037155172
1115	107.0	2	1	63	0	22.0	26	446.0	18	5.0	13.768	17.578125	1	31.0	10.3	10.1	1.0	141.0	2.8	7.16	45.0	89.69565217	108.1111111	66.08333333	79.52941176	35.74727273	98.83333333	6	41	42	461.5361111	0	0	1	0	0	1	0	1	0	0	0	1	0	0	1	7.836109354	17.0	0.026235294
1116	156.6666667	2	1	60	1	20.0	25	503.0	16	5.0	13.802	28.48794741	1	28.6	9.2	21.5	1.5	132.0	3.7	7.38	40.0	91.30434783	95.34782609	69.26086957	78.73913043	37.015	96.82608696	12	65	46	0.970173611	1	0	0	0	0	0	0	0	0	1	0	0	1	0	1	6.313860367	15.0	0.033533333
1117	155.0	2	1	79	1	14.0	20	505.0	18	5.0	13.808		1	38.9	12.8	19.5	1.8	142.0	389.0	7.54	30.0	84.89655172	133.7241379	55.29310345	77.06896552	37.28714286	97.55172414	8	44	41	1.148611111	0	0	0	1	0	1	0	0	0	1	0	0	0	0	1		9.0	0.056111111
1118	104.0	2	1	67	0	12.0	19	441.0	16	14.0	13.83	40.81632653	0	29.9	10.5	15.8	0.8	139.0	1.5	7.42	43.0	72.81818182	120.8333333	56.75	73.15625	36.58875	96.77272727	5	36	40	3.276550926	0	0	0	0	0	0	0	0	0	0	0	0	0	0	1	6.86958689	-2.0
1119	153.3333333	2	1	73	0	17.0	21	672.0	14	5.0	13.83	24.19408112	1	29.2	9.6	5.2	0.8	142.0	1.2	7.45	38.0	98.34375	105.3055556	51.38888889	68.61111111	36.30857143	98.5483871	2	38	31	946.1221296	0	0	0	0	0	1	0	0	0	0	0	0	0	0	1	9.64741013	12.0	0.056
1120	144.0	2	1	58	0	14.0	18	500.0	21	5.0	13.892	27.49841291	1	26.8	8.8	23.2	1.3	142.0	0.8	7.03	60.0	116.8125	122.3225806	69.74193548	87.09677419	37.285	98.22580645	6	37	34	7.7490625	0	0	0	0	0	0	0	0	0	0	0	0	0	0	0	7.273150438	9.0	0.055555556
1121	145.7142857	2	1	60	1	21.0	35	526.0	10	5.0	13.918		0	18.0	6.0	4.3	2.0	149.0	3.5	7.08	50.0	57.80645161	104.9594595	62.75675676	74.52777778	35.063	94.53333333	21	86	53	2.444884259	0	0	0	0	0	1	0	0	0	0	0	1	1	1	1		16.0	0.032875
1122	156.0	2	1	64	0	21.0	24	593.0	15	5.0	13.947	31.42857143	1	23.2	7.5	9.8	1.0	138.0	1.5	7.37	41.0	85.85714286	106.7295082	57.13934426	72.6557377		99.0625	7	37	37	1789.519178	1	0	1	0	0	0	0	0	0	0	0	0	1	0	1	8.40348043	16.0	0.0370625
1123	117.5	2	1	50	0	24.0	32	396.0	16	5.0	13.971	28.72112107	0	36.1	11.6	16.4	0.9	137.0	1.5	7.35	46.0	88.375	117.2083333	63.04166667	78.5	37.02	96.16666667	4	31	24	1.232592593	1	0	0	0	0	0	0	0	0	0	0	0	0	0	0	5.402750491	19.0	0.020842105
1124	141.4285714	2	1	55	0	17.0	22	496.0	18	5.0	13.999	30.92244898	1	37.8	12.8	19.4	1.3	147.0	1.4	7.56	36.0	88.4137931	129.483871	75.87096774	96.12903226	37.2775	98.0	8	44	38	5.840219907	0	0	0	0	0	0	0	0	0	0	0	0	0	0	1	7.028880764	12.0	0.041333333
1125	118.3333333	2	1	67	1	15.0	22	601.0	14	5.0	14.018	21.46193662	0	37.7	12.6	18.9	1.7	140.0	1.4	7.17	60.0	94.36	105.7678571	58.19642857	78.78571429	36.36818182	98.66666667	9	43	46	9.67875	1	0	0	0	0	1	0	0	0	0	0	0	1	0	1	8.199628902	10.0	0.0601
1126	120.0	2	1	72	0	16.0	21	566.0	16	5.6	14.022	30.55909864	1	25.3	8.5	24.7	1.0	142.0	1.6	7.48	36.0	86.7	108.0833333	64.08333333	78.79166667	36.978	97.6	5	40	33	348.3884606	0	0	0	0	0	0	0	0	0	0	0	0	0	0	1	8.816748707	10.4	0.054423077
1127	147.1428571	2	1	65	1	24.0	25	443.0	17	12.0	14.023	25.77210509	1	34.7	12.9	18.8	2.2	130.0	2.1	7.31	39.0	86.68181818	100.0416667	55.25	80.5	36.84857143	95.0	9	73	46	0.473611111	0	0	0	0	0	0	0	0	0	0	1	1	0	0	0	6.444011288	12.0	0.036916667
1128	145.0	2	1	63	0	17.0	21	597.0	16	5.0	14.041	30.84775087	1	30.1	10.6	21.1	0.8	142.0	2.8	7.4	37.0	82.96153846	119.5892857	59.64285714	76.58928571	37.12380952	96.65384615	9	57	31	1.152118056	0	0	0	0	0	0	0	0	0	0	0	0	1	0	1	9.043262239	12.0	0.04975
1129	152.0	2	1	67	0	16.0	22	602.0	14	6.0	14.041	30.50552975	1	23.5	7.8	11.9	1.8	145.0	1.4	7.41	40.0	77.82758621	102.2	54.53333333	69.46666667		99.10344828	8	43	28	44.51949074	0	0	0	0	0	0	0	0	0	0	0	0	1	0	1	8.756873127	10.0	0.0602
1130	173.3333333	2	1	40	0	12.0	15	488.0	21	10.0	14.06	28.08163265	1	24.7	7.8	12.3	3.9	143.0	1.0	7.21	41.0	94.62962963	108.6538462	54.96153846	70.76923077	36.77857143	98.11111111	12	56	44	24.99118056	0	0	0	1	0	1	0	0	0	1	0	1	1	1	1	6.91551172	2.0	0.244
1131	135.0	2	1	64	0	19.0	23	561.0	16	5.0	14.074	34.22619048	0	34.1	11.4	15.6	0.7	138.0	2.0	7.34	42.0	77.73913043	106.5571429	64.3	78.47142857	36.7425	96.08695652	4	34	28	1.940428241	1	0	0	0	0	0	0	0	0	0	0	0	1	0	1	8.738862234	14.0	0.040071429
1132	172.0	2	1	85	0	19.0	21	557.0	18	5.7	14.1	27.91551882	0	22.0	7.7	12.4	1.1	141.0	0.9	7.45	36.0	78.32352941	111.3428571	56.95714286	74.61428571	36.55185185	98.8125	6	50	40	1.203078704	0	0	0	0	0	0	0	0	0	0	0	0	0	0	1	9.061920411	13.3	0.041879699
1133	184.0	2	1	36	0	14.0	19	445.0	22	5.4	14.103	28.22838647	0	40.9	13.7	25.0	0.9	141.0	1.5	7.43	39.0	82.57692308	122.0	76.12	87.76	36.67444444	93.88461538	4	29	37	1.110821759	0	0	0	0	0	0	0	0	0	0	0	0	0	0	0	7.460684706	8.6	0.051744186
1134	108.0	2	1	86	0	16.0	23	686.0	12	5.0	14.118		0	33.0	11.2	23.0	0.5	132.0	1.2	7.31	55.0	104.3103448	102.9090909	58.37878788	72.14516129	36.20090909	94.48275862	5	53	40	42.9334838	0	0	0	0	0	1	0	0	0	0	1	0	0	0	1		11.0	0.062363636
1135	162.0	2	1	69	0	18.0	25	546.0	14	5.7	14.121	30.33832005	1	26.1	9.1	12.9	1.3	141.0	1.0	7.45	40.0	82.0	94.35897436	43.97435897	57.44444444		99.58333333	5	32	27	6.159837963	0	0	0	0	0	1	0	0	0	0	0	0	1	0	1	7.013847853	12.3	0.044390244
1136	168.3333333	2	1	55	0	16.0	23	515.0	16	5.0	14.132		1	28.8	10.0	15.9	1.5	159.0	0.9	7.35	42.0	86.92	101.8333333	66.70833333	74.25	36.85571429	99.75	9	28	33	1371.425	0	0	0	0	0	0	0	0	0	0	1	0	1	0	1		11.0	0.046818182
1137	166.0	2	1	51	0	16.0	20	553.0	18	5.0	14.145	44.98641919	1	25.7	8.8	21.1	1.2	138.0	2.9	7.36	44.0	77.93548387	104.3666667	62.3	75.73333333	36.96	97.35483871	5	36	32	3.84556713	0	0	1	0	0	0	0	0	0	0	0	0	1	0	1	6.711490849	11.0	0.050272727
1138	125.0	2	1	56	0	22.0	24	583.0	16	5.0	14.169	48.6726985	1	25.8	8.7	13.9	4.8	139.0	0.8	7.29	60.0	76.64	116.8461538	60.07692308	70.74074074	37.6	96.84	12	46	48	13.05755787	1	0	1	0	0	0	0	0	0	1	1	0	1	1	1	7.489145235	17.0	0.034294118
1139	115.0	2	1	59	1	16.0	23	517.0	16	5.0	14.186	28.65013774	0	21.5	7.0	11.5	1.3	151.0				78.83333333	149.6666667	64.66666667	87.54166667	36.78	97.73333333	10	46	22	3.153634259	0	0	0	0	0	0	0	0	0	0	1	1	0	1	1	8.411154134	11.0	0.047
1140	125.0	2	1	62	1	16.0	21	447.0	18	10.0	14.193	23.7654321	1	34.2	10.6	17.1	1.4	145.0	4.5	7.24	46.0	76.89285714	124.9642857	71.21428571	87.18518519	31.65333333	96.5	9	40	37	5.169444444	1	1	0	0	0	0	0	0	0	0	0	0	0	0	1	5.950796102	6.0	0.0745
1141	135.0	2	1	66	0	24.0	28	490.0	16	5.0	14.214	35.81790123	0	30.3	10.1	18.7	0.9	140.0	1.8	7.38	50.0	77.95238095	109.8571429	60.38095238	74.9047619		95.33333333	7	39	27	2.317662037	1	0	0	0	0	1	0	0	0	0	0	0	0	0	1	6.523244049	19.0	0.025789474
1142	162.0	2	1	51	0	19.0	23	523.0	15	10.0	14.223	32.24024744	1	21.2	6.7	19.9	4.9	129.0	2.2	7.41	42.0	112.0625	98.625	43.8125	61.53125	37.02888889	96.41935484	15	51	43	16.49583333	0	0	0	0	0	0	0	0	0	1	0	1	0	0	1	7.135450775	9.0	0.058111111
1143	117.1428571	2	1	67	0	20.0	24	547.0	14	10.0	14.259	26.21882086	1	21.0	8.3	19.4	0.9	145.0	1.1	7.39	37.0	86.5	104.8076923	66.25	84.92307692	37.275	97.12	9	33	32	4.931446759	1	0	0	0	0	0	0	0	0	0	0	0	0	0	1	8.520780111	10.0	0.0547
1144	192.0	2	1	85	1	18.0	22	447.0	21	5.0	14.259	35.54012346	1	24.4	7.6	29.0	1.7	136.0	2.3	7.3	48.0	60.70833333	117.4166667	50.91666667	73.41666667	36.32818182	98.625	11	68	44	2.033333333	0	0	0	0	0	0	0	0	0	1	0	0	1	0	1	5.950796102	13.0	0.034384615
1145	170.0	2	1	66	0	14.0	17	686.0	17	5.0	14.286	34.0410284	1	24.6	8.0	27.4	1.0	137.0		7.22	65.0	84.55555556	100.5555556	53.55555556	68.51851852	36.42857143	97.48148148	4	31	20	1.203078704	0	0	0	0	0	1	0	0	0	0	0	0	0	0	1	8.81227038	9.0	0.076222222
1146	150.0	2	1	84	1	18.0	24	464.0	18	5.0	14.324		1	23.2	7.4	29.5	1.1	137.0	2.2	7.3	38.0	99.89285714	108.9090909	49.36363636	70.13636364		99.25925926	6	50	44	25.29246528	1	0	1	0	0	0	0	0	0	0	0	0	0	1	1		13.0	0.035692308
1147	180.0	2	1	67	0	22.0	24	499.0	16	11.0	14.475	35.3169167	0	30.1	9.7	9.2	0.7	145.0		7.39	50.0	73.02857143	146.4	69.86666667	91.43333333	36.92142857	95.47222222	4	35	39	1.829525463	0	0	0	1	0	0	0	0	0	0	0	0	0	0	0	7.258604137	11.0	0.045363636
1148	158.3333333	2	1	62	0	19.0	23	616.0	15	5.0	14.488	31.80861372	1	34.3	12.1	14.2	0.8	140.0	1.2	7.24	54.0	87.34375	114.8125	63.3125	80.15625	37.67133333	97.40625	9	62	36	2.032314815	1	0	1	0	0	1	0	0	0	0	0	0	0	0	0	8.960521339	14.0	0.044
1149	125.0	2	1	67	0	14.0	16	560.0	23	5.0	14.516		1	31.9	9.6	17.7	1.8	142.0	1.9	7.12	32.0	103.1538462	110.8333333	60.83333333	72.70833333	36.10727273	99.33333333	8	55	42	134.9340278	0	0	0	0	0	0	0	0	0	0	0	0	1	0	1		9.0	0.062222222
1150	172.0	2	1	48	1	20.0	25	488.0	16	8.0	14.538	51.63489458	1	30.0	10.6	11.7	0.8	138.0	1.9	7.34	57.0	77.86206897	119.1153846	61.5	83.37037037	37.056	98.4137931	2	28	34	50.896875	0	0	0	0	0	0	0	0	1	0	0	0	0	0	1	6.657934949	12.0	0.040666667
1151	180.0	2	1	48	0	15.0	20	450.0	22	5.0	14.553	28.81580609	0	33.0	11.4	8.0	1.1	132.0	1.6	7.47	33.0	76.24	113.2692308	55.30769231	71.23076923	38.07125	99.23076923	1	31	34	12.76471065	0	0	0	0	0	0	0	0	0	0	0	0	1	0	1	6.139489194	10.0	0.045
1152	140.0	2	1	43	0	23.0	25	663.0	14	5.0	14.554	30.36232799	1	27.3	9.7	13.9	0.7	139.0	2.1	7.4	43.0	110.375	107.9166667	64.41666667	78.04166667	36.82333333	96.5	8	60	37	3.210046296	1	0	0	0	0	0	0	0	0	0	0	1	1	0	1	9.04551408	18.0	0.036833333
1153	185.0	2	1	83	0	15.0	22	567.0	15	6.0	14.586	33.29756344	0	32.6	10.5	12.4	0.8	130.0	1.1	7.38	39.0	73.55555556	112.6071429	49.35714286	69.60714286	36.7962963	97.52	5	45	35	3.327766204	0	0	0	0	0	0	0	0	0	0	0	0	1	0	1	7.735756385	9.0	0.063
1154	152.5	2	1	84	0	18.0	24	503.0	16	7.0	14.591	28.76808447	1	22.7	7.4	13.4	2.1	142.0	1.0	7.42	35.0	80.0	118.59375	50.84375	72.46875		96.40625	8	46	36	11.36657407	0	0	0	0	0	1	0	0	0	1	0	0	1	1	1	7.31678934	11.0	0.045727273
1155	153.3333333	2	1	32	0	15.0	23	488.0	17	5.0	14.634	33.07828528	1	25.0	8.0	8.4	0.6	138.0	1.8	7.36	45.0	115.8947368	113.975	66.225	80.45	37.41285714	96.84210526	6	29	48	2118.204688	0	0	0	0	0	0	0	0	0	0	0	1	0	0	0	7.098594827	10.0	0.0488
1156	161.6666667	2	1	69	0	18.0	24	610.0	14	5.0	14.646		1	24.2	8.0	16.6	1.8	134.0	1.2	7.34	42.0	84.90243902	111.8717949	44.20512821	66.6	36.19833333	97.73170732	9	57	48	17.71440972	0	0	1	0	0	0	0	0	0	0	0	1	1	0	1		13.0	0.046923077
1157	192.0	2	1	75	0	18.0	23	629.0	14	6.0	14.671	24.34098639	1	35.8	12.9	19.7	0.9	141.0	1.4	7.49	31.0	69.29032258	118.203125	48.515625	68.515625	36.95166667	96.3125	8	64	41	2.377986111	0	0	0	1	0	0	0	0	0	0	0	0	0	0	1	9.798118263	12.0	0.052416667
1158	111.6666667	2	1	75	0	20.0	25	517.0	16	6.2	14.673	21.97224251	0	19.9	7.5	9.1	2.0	148.0	1.6	7.38	44.0	77.7804878	117.8139535	50.10465116	71.22619048		98.85365854	15	49	40	4.893611111	0	0	0	0	0	0	0	0	0	0	0	1	0	0	1	6.489594055	13.8	0.037463768
1159	128.0	2	1	85	0	20.0	23	476.0	20	5.5	14.694	34.71783866	1	41.2	14.4	13.4	1.5	138.0		7.37	37.0	82.04	144.7115385	66.69230769	90.73076923	36.80666667	94.0	8	37	32	29.21844907	0	0	1	0	0	0	0	0	1	0	0	0	0	0	1	6.494215237	14.5	0.032827586
1160	137.0	2	1	63	0	22.0	27	564.0	14	6.0	14.702	41.60493827	1	32.8	10.9	12.1	1.1	138.0	1.4	7.4	41.0	73.60714286	111.2142857	49.71428571	64.85714286		98.14285714	6	28	23	1.295775463	0	0	1	0	0	0	1	0	0	0	0	0	1	0	1	7.508387028	16.0	0.03525
1161	136.0	2	1	65	0	21.0	23	557.0	18	5.0	14.738	18.51851852	1	25.4	8.4	19.2	0.5	131.0	0.7	7.53	28.0	78.41935484	102.2096774	61.19354839	74.0	36.89	97.51851852	7	63	42	62.12509259	0	0	1	0	0	0	0	0	0	0	1	0	0	0	1	7.415197827	16.0	0.0348125
1162	151.0	2	1	55	0	26.0	32	500.0	14	5.0	14.749	26.19618735	1	10.8	3.4	9.9	3.3	140.0	1.9	7.42	41.0	82.53846154	107.64	62.84	74.12	36.63125	98.76923077	13	46	51	199.1354167	0	0	0	0	0	0	0	0	0	1	0	1	1	1	1	6.821654661	21.0	0.023809524
1163	174.0	2	1	22	0	16.0	23	538.0	16	5.0	14.763	23.55003652	0	26.6	9.6	26.3	1.8	147.0	3.8	7.12	49.0	120.0344828	110.25	53.32142857	71.21428571	36.3	98.96551724	7	33	39	11.7687963	0	0	0	0	0	0	0	0	0	0	0	0	0	0	0	6.753194587	11.0	0.048909091
1164	160.0	2	1	62	0	16.0	22	481.0	19	5.0	14.778	31.35126036	1	20.0	7.0	11.5	1.4	136.0	0.9	7.41	44.0	88.1875	119.1764706	60.38235294	79.83333333	37.15875	99.5	5	37	36	899.8402778	0	0	0	0	0	0	0	0	0	1	0	0	1	0	1	6.562431783	11.0	0.043727273
1165	192.5	2	1	44	0	19.0	28	513.0	14	5.0	14.781	25.05930703	0	29.2	10.1	13.1	1.0	136.0	1.3	7.18	51.0	65.78571429	108.3448276	62.68965517	76.10344828	36.258	98.27586207	5	29	27	17.69540509	0	0	0	0	0	1	0	0	0	0	0	0	0	0	1	7.462252349	14.0	0.036642857
1166	107.5	2	1	52	0	22.0	27	511.0	16	5.0	14.823	41.1395179	0	29.4	9.9	16.1	0.8	141.0	2.3	7.33	46.0	74.48275862	112.5	53.67857143	69.0	36.93333333	99.06666667	6	29	29	1.772986111	1	0	0	0	0	0	0	0	0	0	0	0	1	0	1	6.414279617	17.0	0.030058824
1167	128.0	2	1	27	0	24.0	30	515.0	14	6.0	14.838	20.95732411	0	19.4	6.8	7.0	1.4	150.0	2.0	7.19	47.0	94.17241379	144.0	84.72413793	102.3448276	36.89	100.0	15	44	32	11.54916667	0	0	0	0	0	0	1	0	0	0	0	1	0	1	0	7.801139118	18.0	0.028611111
1168	200.0	2	1	29	0	20.0	25	541.0	16	5.0	14.845		0	38.7	12.9	20.3	1.2	141.0	2.8	7.28	44.0	85.26086957	114.2115385	66.21153846	80.26923077	37.09571429	100.0	2	20	27	1.606157407	0	0	0	0	0	0	0	0	0	0	0	0	0	0	0		15.0	0.036066667
1169	130.0	2	1	45	0	21.0	24	592.0	16	5.0	14.852	29.05431634	1	34.9	13.1	9.0	2.7	144.0	1.2	7.31	37.0	103.6944444	105.8611111	57.02777778	74.77777778	38.55666667	96.63888889	12	40	50	9.71443287	0	0	0	0	0	0	0	0	0	0	0	1	1	1	1	7.604758112	16.0	0.037
1170	162.5	2	1	54	1	18.0	25	500.0	16	6.0	14.896	32.86530612	0	18.2	6.4	9.9	4.5	150.0	1.7	7.51	30.0	55.29166667	87.91666667	43.375	53.75	36.471	97.625	16	60	42	2.174861111	0	0	0	0	0	0	0	0	0	0	0	1	0	1	1	7.085565286	12.0	0.041666667
1171	160.0	2	1	75	0	20.0	23	545.0	18	5.0	14.901		0	20.0	9.0	10.9	1.2	142.0	1.4	7.45	34.0	84.76470588	92.2	44.3	66.2		97.96875	9	36	25	3.169675926	1	0	0	0	0	0	0	0	0	0	1	0	0	0	1		15.0	0.036333333
1172	102.8571429	2	1	58	0	16.0	20	587.0	16	8.4	14.911	26.814775	0	24.5	9.0	17.8	1.2	142.0	1.3	7.21	57.0	70.0	105.3695652	56.10869565	70.7173913		96.0	5	31	22	4.170196759	0	0	1	0	0	1	0	0	0	0	0	0	0	0	1	7.540528736	7.6	0.077236842
1173	146.0	2	1	68	1	16.0	20	565.0	18	6.0	14.95	27.77427093	0	35.1	11.7	12.0	1.3	139.0	1.4	7.3	44.0	70.81481481	104.3636364	59.5	74.66176471	37.11	96.33333333	9	43	30	8.160763889	0	0	0	0	0	0	0	0	0	0	1	0	0	0	1	7.708469766	10.0	0.0565
1174	140.0	2	1	51	0	22.0	25	707.0	12	8.0	14.966	25.13863739	1	25.1	8.3	11.1	0.8	141.0	0.6	7.42	48.0	79.47368421	125.2051282	68.79487179	84.76923077	36.6353125	97.28947368	6	29	27	2.181319444	1	0	0	0	0	1	0	0	0	0	0	1	0	0	1	8.580513617	14.0	0.0505
1175	144.0	2	1	38	1	15.0	20	449.0	22	6.0	15.005	28.9824263	0	37.1	12.7	24.5	1.0	148.0	1.4	7.43	31.0	86.5	108.4444444	66.83333333	85.97222222	36.58090909	98.37142857	4	30	35	0.0	0	0	0	1	0	0	0	0	0	0	0	0	0	0	1	6.994205246	9.0	0.049888889
1176	105.0	2	1	68	0	20.0	24	507.0	16	10.0	15.105	34.0244898	0	32.8	11.0	17.1	1.2	141.0	0.8	7.41	44.0	71.13333333	111.7333333	53.66666667	70.26666667	37.00857143	95.06666667	7	36	32	4.316840278	0	0	0	0	0	1	0	0	0	0	0	0	1	0	1	7.1847632	10.0	0.0507
1177	111.0	2	1	57	0	19.0	24	606.0	15	5.0	15.144	26.12798232	1	25.3	8.6	29.6	2.1	135.0	1.5	7.39	40.0	78.73076923	99.05357143	49.23214286	63.80357143	36.98461538	97.75	8	52	35	2.486516204	1	0	0	0	0	0	0	0	0	0	0	0	0	0	1	7.784600365	14.0	0.043285714
1178	103.0	2	1	70	0	23.0	31	492.0	14	6.0	15.188	32.93311754	1	18.9	6.5	13.1	1.4	140.0	0.9	7.38	39.0	74.0	115.0	54.04166667	73.20833333		97.625	10	48	24	43.24153935	0	0	0	0	0	0	0	0	0	1	0	0	1	1	1	8.248667136	17.0	0.028941176
1179	174.0	2	1	65	0	14.0	20	556.0	18	5.0	15.202	38.02469136	1	30.7	10.5	10.6	1.3	138.0	1.6	7.29	54.0	84.64516129	102.5666667	54.08333333	67.14516129	36.67	97.0	7	45	29	1.208217593	1	0	0	0	0	1	0	0	0	0	0	0	0	0	1	7.401885084	9.0	0.061777778
1180	166.25	2	1	58	0	16.0	21	544.0	18	5.7	15.21	32.25308642	0	24.0	8.8	19.0	2.3	144.0	1.0	7.31	46.0	86.55882353	100.8235294	49.26470588	62.76470588	35.4	99.11764706	10	44	42	95.77083333	0	0	1	0	0	0	0	0	0	0	0	0	0	0	1	7.242132169	10.3	0.052815534
1181	193.0	2	1	70	0	17.0	20	557.0	18	8.0	15.229	38.02625622	0	30.0	9.8	14.5	1.3	143.0	1.4	7.36	45.0	66.92105263	114.2051282	55.94871795	73.58974359	36.61166667	98.07894737	6	45	31	2.31037037	0	0	0	0	0	0	0	0	0	1	0	0	1	0	0	6.760036895	9.0	0.061888889
1182	160.0	2	1	66	1	33.0	36	444.0	16	5.0	15.316	36.32052392	0	26.2	10.0	12.0	3.0	132.0		7.45	36.0	85.84848485	94.59375	59.25	67.5483871	35.88916667	96.27272727	14	63	41	3.416087963	0	0	0	0	0	0	0	1	0	0	1	1	0	0	0	7.443919123	28.0	0.015857143
1183	200.0	2	1	72	0	22.0	28	532.0	14	8.0	15.328	34.64563966	1	23.9	8.0	10.7	1.7	142.0	1.9	7.33	47.0	79.05882353	107.4857143	51.4	68.31428571	36.63166667	97.91428571	6	46	37	2.506145833	0	0	0	0	0	0	0	0	0	1	0	0	1	0	0	8.919290481	14.0	0.038
1184	137.5	2	1	48	1	15.8	22	503.0	18	6.4	15.35	33.02469136	0	19.2	6.6	11.1	8.7	139.0	1.7			94.38461538	102.8846154	47.65384615	63.76923077	36.87555556	98.03846154	14	48	31	8.483078704	0	0	0	0	0	0	0	0	0	0	0	1	0	1	1	6.696309708	9.4	0.053510638
1185	168.0	2	1	56	0	28.0	29	490.0	16	10.0	15.366	34.5088437	0	32.9	10.3	51.1	3.4	127.0	1.1	7.17	59.0	105.5	104.2166667	60.71666667	72.55	36.80142857	97.11538462	9	60	41	15.06005787	0	0	0	0	0	0	0	0	0	0	0	1	0	1	1	6.294478843	18.0	0.027222222
1186	190.0	2	1	70	0	15.0	16	572.0	25	5.0	15.415		1	30.6	9.9	31.2	1.2	142.0	1.4	7.35	38.0	65.08333333	108.8064516	62.48387097	75.43333333	37.33333333	97.625	7	43	32	2388.611111	0	0	1	0	0	0	1	0	0	0	0	0	0	0	1		10.0	0.0572
1187	142.0	2	1	72	0	16.0	24	610.0	14	5.0	15.483	33.44582178	0	18.6	6.4	17.6	0.7	139.0	1.9	7.36	50.0	82.83333333	110.4166667	58.19444444	73.80555556	36.66642857	96.75	6	37	32	2.45869213	0	0	0	0	0	0	0	0	0	0	0	0	0	0	1	8.873243534	11.0	0.055454545
1188	157.5	2	1	86	1	17.0	21	565.0	16	10.0	15.504	26.9550173	0	28.0	9.4	25.7	0.9	145.0	1.1	7.5	41.0	96.08	111.8076923	48.53846154	64.30769231	37.72142857	98.0	7	48	33	4.147627315	0	0	1	1	0	0	0	0	0	0	0	0	0	0	1	8.558531265	7.0	0.080714286
1189	112.5	2	1	52	0	18.0	26	542.0	15	5.0	15.536	31.14455493	1	35.4	11.5	21.3	1.0	140.0	0.9	7.43	34.0	74.0	105.9583333	57.29166667	69.5	37.405	95.95454545	8	63	34	1.245972222	0	0	0	0	0	0	0	0	0	0	0	0	0	0	0	6.962464353	13.0	0.041692308
1190	105.0	2	1	75	0	14.0	19	608.0	18	5.0	15.551	33.93651647	1	32.1	10.7	12.1	0.8	140.0	1.0	7.36	42.0	63.03703704	115.4444444	53.92592593	72.77777778	36.98833333	97.22222222	5	40	39	9.235115741	1	0	1	1	0	0	0	0	0	0	0	0	0	0	0	7.810292115	9.0	0.067555556
1191	172.0	2	1	50	0	22.0	25	523.0	16	10.0	15.581	48.28093154	1	30.7	10.5	21.4	1.6	136.0	0.7	7.23	56.0	87.58823529	118.7272727	58.60606061	74.72727273	37.24571429	97.37142857	6	47	29	13.05273148	0	0	0	0	0	0	0	0	0	0	0	0	1	0	1	7.607715358	12.0	0.043583333
1192	198.0	2	1	56	0	14.0	20	570.0	18	5.0	15.585	28.34185537	1	22.9	8.1	11.9	0.7	144.0	2.9	7.39	46.0	79.69565217	108.4791667	59.54166667	72.9375	37.012	99.91304348	9	28	38	3.608854167	0	0	0	0	0	0	0	0	0	0	0	1	0	0	1	7.154871589	9.0	0.063333333
1193	122.5	2	1	55	0	16.0	18	494.0	23	8.0	15.589	24.78425752	0	25.8	8.2	25.9	1.6	144.0	1.5	7.2	61.0	82.04347826	107.6538462	56.57692308	72.12	37.756	99.69565217	9	43	33	20.30144676	0	0	0	1	0	0	0	0	0	0	0	0	0	0	1	6.345862344	8.0	0.06175
1194	112.0	2	1	69	0	20.0	28	488.0	16	5.0	15.686		0	22.8	9.1	23.0	1.2	143.0	1.2	7.38	40.0	70.13333333	120.1724138	69.03448276	85.48275862	36.41545455	98.89655172	7	52	49	257.7588773	0	0	1	0	0	1	0	0	0	0	1	0	0	0	0		15.0	0.032533333
1195	121.4285714	2	1	53	0	17.0	24	556.0	16	5.0	15.693	31.35357879	1	20.5	7.6	18.7	1.1	143.0	4.5	7.24	62.0	82.07407407	109.2592593	54.85185185	68.96296296		97.25925926	11	66	40	2.041180556	0	0	1	0	0	0	0	0	0	0	0	0	0	0	1	7.142306605	12.0	0.046333333
1196	166.0	2	1	77	1	13.0	19	431.0	24	6.0	15.713	24.42906574	1	37.9	12.9	17.9	1.1	142.0	1.0	7.39	35.0	52.70833333	135.8625	67.6375	88.78571429	35.98	97.8	12	65	45	14.12430556	0	0	0	0	0	0	0	0	1	0	0	0	0	0	1	6.52872031	7.0	0.061571429
1197	197.5	2	1	42	1	18.0	21	396.0	27	6.0	15.717		0	41.4	14.3	11.5	1.2	143.0	1.6	7.32	40.0	70.56	138.2	82.52	95.16	36.89	99.66666667	7	34	36	6.729166667	0	0	0	1	0	0	0	0	0	0	0	0	1	0	1		12.0	0.033
1198	143.3333333	2	1	78	0	20.0	24	608.0	16	5.0	15.73	35.49810198	1	28.1	9.7	9.5	0.8	134.0	1.5	7.48	33.0	80.25641026	119.7948718	52.25641026	75.1025641	37.02631579	99.15384615	9	70	46	5.114259259	1	0	1	0	0	0	0	0	0	0	1	0	1	0	1	9.08466067	15.0	0.040533333
1199	113.3333333	2	1	61	0	14.0	20	487.0	20	7.0	15.75	26.8744961	1	47.3	15.5	22.4	1.5	139.0	1.2	7.18	84.0	85.0	108.5	55.73076923	68.76923077	36.88	95.65384615	6	42	49	7.08755787	0	0	0	0	0	1	0	0	0	0	0	0	0	0	1	6.255941217	7.0	0.069571429
1200	184.0	2	1	84	0	16.0	22	609.0	16	5.0	15.756	22.7111678	0	26.5	9.3	7.5	0.6	129.0	51.0			63.54054054	118.1944444	60.97222222	74.62857143	36.185	95.48571429	2	33	31	3.903229167	1	0	0	0	0	0	0	0	0	0	0	0	0	0	1	9.486572372	11.0	0.055363636
1201	170.0	2	1	44	0	17.0	20	575.0	20	5.0	15.778	19.89963388	1	33.3	11.0	11.1	3.1	142.0	1.5	7.34	44.0	69.90909091	104.826087	66.60869565	73.95652174	36.60166667	97.63636364	10	42	38	20.59305556	0	0	0	0	0	1	0	0	0	0	0	1	0	0	1	7.84490286	12.0	0.047916667
1202	136.0	2	1	67	0	22.0	30	459.0	16	6.0	15.834	36.48148148	1	34.1	10.9	16.0	0.9	137.0	2.7	7.4	41.0	97.96666667	111.046875	65.03225806	80.234375	36.79	96.7	4	34	39	2.24462963	0	0	0	0	0	1	0	0	0	0	0	0	1	0	0	6.110549018	16.0	0.0286875
1203	152.0	2	1	71	0	21.0	26	494.0	16	10.0	15.879	33.33333333	1	26.7	9.1	17.0	1.1	143.0	2.4	7.39	43.0	77.18518519	121.3571429	57.67857143	74.17857143	36.73	95.7037037	5	35	35	2.748252315	0	0	0	0	0	0	0	0	0	0	0	0	1	0	0	6.576495021	11.0	0.044909091
1204	145.7142857	2	1	52	0	17.0	26	501.0	16	5.5	15.908	36.22084864	1	35.2	12.4	8.9	1.4	138.0	1.5	7.23	47.0	90.71428571	103.1071429	58.17857143	73.64285714	36.815	96.57142857	16	55	40	6.428298611	0	0	0	0	0	0	0	1	0	0	0	1	0	0	1	6.43578347	11.5	0.043565217
1205	145.0	2	1	89	1	18.0	26	462.0	16	10.0	15.937		1	35.0	11.1	25.9	1.1	146.0	1.4	7.31	63.0	115.4	111.5769231	55.69230769	68.69230769	37.065	97.39130435	10	76	49	16.2475	0	0	0	0	0	1	0	0	0	1	1	0	1	0	1		8.0	0.05775
1206	162.0	2	1	46	0	13.4	23	538.0	16	5.3	15.986	33.1173608	1	35.4	11.6	24.0	1.2	146.0	1.8	7.41	38.0	89.02380952	133.4791667	60.85106383	83.76595745	37.57777778	98.56097561	2	30	31	27.11509259	0	0	0	1	0	0	0	0	0	0	0	0	0	0	0	6.529443177	8.1	0.066419753
1207	119.0	2	1	56	0	19.0	22	574.0	19	5.0	16.032	26.09577588	1	28.5	10.3	16.7	0.9	138.0	1.3	7.37	44.0	80.91666667	105.6486486	62.89189189	76.05405405	36.66285714	97.81578947	8	39	42	1.225277778	0	0	0	0	0	0	0	0	0	0	0	0	0	0	1	6.742945751	14.0	0.041
1208	101.0	2	1	67	0	18.0	26	500.0	16	7.0	16.072	40.75965242	1	31.3	11.1	17.7	1.1	141.0	3.1	7.32	49.0	80.08571429	99.72222222	59.72222222	73.16666667	36.74333333	98.51428571	5	26	25	2.255405093	0	0	0	0	0	0	0	0	0	0	0	0	1	0	1	6.422937595	11.0	0.045454545
1209	118.8888889	2	1	71	0	22.0	30	501.0	15	6.0	16.202	50.6285646	1	34.9	11.2	16.4	1.0	139.0	0.9	7.35	49.0	76.26923077	106.9615385	57.42307692	72.80769231	36.179	97.0	9	65	39	289.5727315	0	0	0	0	0	0	0	0	0	0	0	0	0	0	1	6.43578347	16.0	0.0313125
1210	108.4210526	2	1	71	0	21.0	26	621.0	14	7.2	16.273	39.60989774	1	27.4	9.5	16.1	0.9	144.0	2.3	7.35	38.0	82.9	104.1176471	50.17647059	65.52941176		99.26470588	9	76	42	6.165844907	1	0	0	1	0	0	0	0	0	0	0	0	1	0	1	8.472495088	13.8	0.045
1211	170.0	2	1	54	0	16.0	27	552.0	14	5.0	16.283		0	20.6	7.3	21.0	1.8	138.0	1.3	7.43	31.0	69.41666667	109.8888889	54.59259259	70.66666667	36.76375	98.91666667	11	43	38	2.502141204	0	0	0	0	0	0	0	0	0	0	0	1	0	0	1		11.0	0.050181818
1212	160.0	2	1	63	0	15.0	23	499.0	18	6.0	16.284		0	38.3	12.4	11.8	0.5	138.0	0.9	7.33	53.0	77.41666667	102.8333333	62.5	71.79166667	36.44285714	94.56	7	38	33	4.299675926	0	0	0	0	0	1	0	0	0	0	0	0	1	0	1		9.0	0.055444444
1213	163.3333333	2	1	79	1	22.0	26	378.0	22	10.0	16.299	36.08540212	1	43.0	13.9	21.9	1.0	139.0	2.6	7.39	54.0	94.07692308	113.4	63.04	74.68	36.77857143	93.38461538	8	45	43	10.05967593	0	0	0	0	0	1	0	0	0	0	0	0	0	0	1	5.498501731	12.0	0.0315
1214	162.0	2	1	49	0	18.0	25	500.0	18	5.0	16.317	35.29320988	1	20.5	6.8	13.4	1.1	148.0	3.9	7.17	54.0	95.04444444	98.66666667	55.53333333	74.15555556		97.95348837	15	69	41	8.855289352	0	1	0	0	0	0	0	0	0	0	1	1	1	0	1	6.656371479	13.0	0.038461538
1215	195.0	2	1	86	0	16.0	24	500.0	18	5.0	16.317	28.9017341	0	24.0	8.4	13.4	1.1	134.0	2.8	7.49	31.0	88.45454545	94.43589744	49.20512821	61.87179487	37.2775	100.0	2	50	42	12.78819444	0	0	0	0	0	0	0	0	0	0	0	0	1	0	1	7.273150438	11.0	0.045454545
1216	188.3333333	2	1	58	0	16.0	22	490.0	20	6.0	16.327	45.35412195	0	24.1	8.0	29.5	2.1	140.0	2.9	7.1	54.0	90.63636364	98.56666667	64.53333333	75.6	37.566	97.34782609	12	43	45	14.03356481	0	0	0	1	0	0	0	0	0	0	0	0	1	0	1	6.685221567	10.0	0.049
1217	122.5	2	1	59	0	17.0	23	501.0	18	8.0	16.35	33.97923875	1	18.4	6.4	12.7	1.5	144.0	2.0	7.36	38.0	124.5555556	122.2244898	72.16326531	84.125	37.29392857	99.75409836	10	45	41	7.827881944	0	0	0	0	0	1	0	0	0	0	0	0	0	0	0	7.589069317	9.0	0.055666667
1218	137.5	2	1	28	0	22.0	25	518.0	17	10.0	16.397	38.53907962	1	16.8	5.4	11.2	1.5	139.0	1.6	7.31	47.0	74.32352941	104.7058824	59.05882353	74.44117647	36.44	98.22857143	6	25	23	6.430208333	0	0	0	1	0	0	0	0	0	0	0	0	0	0	1	6.502146461	12.0	0.043166667
1219	185.0	2	1	81	0	21.0	26	647.0	14	6.0	16.422	26.28099174	1	25.9	8.3	24.9	0.9	144.0	2.5	7.37	45.0	79.0	109.9117647	58.29411765	75.47058824	37.03307692	97.96774194	8	71	53	1.278125	0	0	0	0	0	0	0	0	0	0	0	0	0	0	1	10.52614454	15.0	0.043133333
1220	150.0	2	1	58	0	20.0	25	600.0	16	5.0	16.464	31.54320988	1	43.1	14.5	19.6	1.3	144.0	0.3	6.94	40.0	48.63636364	122.3333333	81.70833333	96.29166667		99.86363636	5	34	27	12.21703704	1	0	0	0	0	0	0	0	0	0	0	0	0	0	0	7.987645775	15.0	0.04
1221	126.6666667	2	1	75	0	16.0	18	480.0	28	5.0	16.464	31.0234221	1	37.0	11.9	29.0	1.4	146.0	1.7	7.39	26.0	65.32	112.1724138	57.06896552	75.68965517		97.92	9	57	32	4.994664352	1	1	0	0	0	1	0	0	0	0	0	0	0	0	1	6.98222442	11.0	0.043636364
1222	120.0	2	1	46	0	20.0	31	448.0	16	5.0	16.508	23.05234555	0	29.2	10.4	5.4	2.0	149.0	0.8	7.48	39.0	70.125	113.7916667	58.5	71.5	37.065	99.625	7	50	30	4.302766204	0	0	0	0	1	0	0	0	0	0	0	0	0	0	0	5.754952085	15.0	0.029866667
1223	101.0	2	1	47	0	23.0	27	656.0	14	5.7	16.516	43.7962963	1	31.8	10.7	27.4	1.1	144.0	1.7	7.41	39.0	74.78378378	106.4324324	61.05405405	75.05405405	37.20875	98.89189189	6	37	26	2.300347222	0	0	0	0	0	1	0	0	0	0	0	0	1	0	1	8.73315938	17.3	0.037919075
1224	194.0	2	1	65	0	21.0	25	538.0	16	10.2	16.534	31.95592287	1	23.9	8.3	11.9	4.3	150.0		7.51	33.0	64.08	124.2115385	69.90384615	85.98076923	36.95142857	98.04347826	7	36	30	1.964097222	0	0	0	0	0	0	0	0	0	0	1	0	0	0	0	8.75280643	10.8	0.049814815
1225	121.6666667	2	1	39	0	26.0	30	536.0	16	5.4	16.557	34.99137314	1	27.8	9.5	13.2	1.9	137.0	1.8	7.2	37.0	62.16666667	108.0857143	53.94285714	71.08571429	36.45	97.97222222	10	41	29	2258.951424	0	0	0	0	0	0	0	0	0	1	0	1	0	0	1	7.312813796	20.6	0.026019417
1226	110.0	2	1	68	1	21.0	24	556.0	19	5.0	16.564	16.67279228	1	23.0	7.4	4.4	1.5	137.0	1.1	7.46	34.0	119.8518519	110.92	58.28	70.64	37.771	96.37037037	11	60	54	1.246168981	0	0	1	0	1	0	0	0	0	0	0	0	0	0	1	8.087743287	16.0	0.03475
1227	170.0	2	1	77	0	20.0	29	470.0	16	7.0	16.582	28.23529412	1	22.4	7.9	6.1	0.8	140.0	0.9	7.56	31.0	79.4047619	108.6428571	52.28571429	70.35714286		97.76190476	7	34	30	1434.523762	0	0	0	0	0	1	0	0	0	0	0	0	0	0	1	7.119486185	13.0	0.036153846
1228	105.0	2	1	65	1	31.0	33	353.0	24	5.0	16.605	32.21953477	1	18.3	6.3	16.2	4.2	128.0	2.9			71.64705882	96.15625	53.125	66.46875	36.62111111	96.52941176	10	68	34	1.337986111	1	0	0	0	0	0	0	0	0	0	0	1	0	1	1	4.534593942	26.0	0.013576923
1229	127.5	2	1	63	1	23.4	29	429.0	20	5.0	16.649	28.47346939	1	17.3	5.7	15.0	1.6	145.0	1.0			96.72	113.52	51.64	69.36	37.02333333	96.56	16	41	41	5.944965278	0	0	0	0	0	0	0	0	0	0	0	1	1	0	1	6.079415016	18.4	0.023315217
1230	113.0	2	1	67	0	25.0	29	494.0	16	10.0	16.654	40.31174415	1	24.3	8.3	17.8	1.1	140.0	3.8	7.38	43.0	81.75675676	107.0810811	56.27027027	72.75675676	36.74594595	98.07692308	12	75	44	4.397789352	0	0	0	0	0	0	0	0	0	0	1	0	1	0	1	6.345862344	15.0	0.032933333
1231	166.0	2	1	63	0	18.0	25	420.0	22	5.0	16.752	17.69735336	1	29.2	8.3	41.4	0.7	138.0	0.9	7.4	38.0	73.12121212	105.6057692	56.81730769	72.17307692	35.43875	97.76666667	7	40	36	3.168356481	0	0	0	0	0	0	0	0	0	0	0	0	0	0	1	5.39526758	13.0	0.032307692
1232	118.0	2	1	43	0	16.0	20	457.0	26	5.0	16.884		1	30.5	10.9	15.9	13.7	140.0	1.1	6.88	27.0	95.16	113.8431373	60.30392157	74.82653061	35.0	96.85714286	12	49	50	4.676203704	0	0	0	0	0	0	0	0	0	0	0	0	1	1	1		11.0	0.041545455
1233	120.0	2	1	53	1	10.0	18	483.0	21	8.0	16.898		0	24.7	8.2	52.5	1.8	131.0	2.6	7.21	33.0	90.19230769	115.5483871	57.03225806	74.41935484	36.48285714	99.37931034	19	79	45	6.090972222	1	0	1	0	0	0	0	0	0	1	0	0	1	0	1		2.0	0.2415
1234	108.0	2	1	82	0	19.0	25	526.0	16	10.0	16.908	28.94980441	0	30.1	9.9	16.3	1.0	139.0	1.3	7.32	49.0	79.28571429	111.7948718	53.38461538	71.33333333	36.734	97.37142857	6	42	35	1.253888889	0	0	0	0	0	0	0	0	0	0	0	0	1	0	0	6.75693035	9.0	0.058444444
1235	140.0	2	1	39	0	24.0	28	667.0	14	5.0	16.93	41.11729393	0	28.2	11.8	29.2	2.2	141.0	2.3	7.34	48.0	95.125	98.07692308	59.13461538	71.05769231		99.7037037	13	27	30	30.57986111	0	0	1	1	0	0	0	0	0	0	0	1	0	1	1	7.83544393	19.0	0.035105263
1236	188.0	2	1	42	1	16.0	22	477.0	22	5.0	16.969	37.77959184	1	20.4	6.8	13.6	5.2	127.0	1.9	7.3	29.0	68.74074074	106.5	45.96296296	61.09259259	36.03285714	98.51851852	16	65	40	5.985011574	0	0	0	0	0	0	0	0	0	0	0	1	0	0	1	6.759629283	11.0	0.043363636
1237	192.0	2	1	83	0	21.0	22	390.0	27	10.0	17.027		1	36.6	12.3	27.9	1.1	144.0	1.5	7.44	35.0	65.44	118.875	55.01785714	74.71428571	37.33285714	96.76	5	52	40	3.041793981	0	0	0	0	0	1	0	0	0	0	0	0	0	0	0		11.0	0.035454545
1238	143.0	2	1	86	1	21.0	32	518.0	14	5.0	17.057	29.98358793	1	28.6	9.4	14.1	1.5	136.0	2.4	7.32	48.0	109.4166667	89.02777778	56.47222222	63.36792453	37.42857143	98.56410256	14	70	54	0.855706019	0	0	0	0	0	1	0	0	0	0	0	0	0	0	1	7.067234228	16.0	0.032375
1239	153.3333333	2	1	42	0	18.0	22	432.0	26	5.0	17.061	28.27794201	0	27.9	9.1	4.4	0.9	142.0	0.7	7.44	44.0	95.27027027	101.097561	60.46341463	73.01219512	38.24	97.15384615	11	34	34	7.907824074	0	0	0	0	0	0	0	0	0	0	0	1	0	0	1	5.549418082	13.0	0.033230769
1240	150.0	2	1	55	1	16.0	18	479.0	28	6.0	17.087		0	22.7	6.9	31.6	1.7	141.0	1.4	7.49	26.0	60.56521739	108.8636364	82.22727273	91.68181818	35.5	99.80952381	11	65	40	48.13472222	0	1	0	1	0	0	0	0	0	0	0	0	0	0	1		10.0	0.0479
1241	157.5	2	1	52	0	19.0	24	460.0	20	9.0	17.13	26.82742078	1	43.0	13.4	2.5	0.5	136.0	0.8	7.23	90.0	73.44827586	112.3793103	59.96551724	71.29310345	37.43	98.6440678	11	59	50	1118.104861	0	0	0	0	0	0	0	0	0	0	1	0	0	0	1	6.275922288	10.0	0.046
1242	195.0	2	1	91	0	20.0	24	518.0	20	5.8	17.158	20.38156971	1	24.4	8.2	21.1	2.9	142.0	0.8	7.66	25.0	72.23255814	123.4888889	46.15555556	73.18888889	36.851	99.46511628	6	52	39	195.117662	0	0	0	0	0	1	0	0	0	1	0	0	0	0	1	7.534983854	14.2	0.036478873
1243	177.5	2	1	73	0	16.0	24	474.0	20	5.0	17.187	24.09550046	1	30.0	9.8	11.5	1.7	142.0	2.0	7.2	50.0	105.3684211	110.4137931	50.37068966	70.18103448	38.07888889	97.12	6	51	43	3.592777778	0	0	0	0	0	0	0	0	0	0	0	0	1	0	1	7.711580386	11.0	0.043090909
1244	182.5	2	1	76	0	21.0	29	598.0	14	5.0	17.23	30.93043808	1	18.8	6.6	17.4	1.1	142.0	2.4	7.43	41.0	83.05882353	102.508547	56.42307692	71.75641026		98.05882353	8	40	31	2.106238426	1	0	0	0	0	0	0	0	0	1	0	0	0	0	1	8.158698974	16.0	0.037375
1245	146.0	2	1	70	0	20.0	27	501.0	18	5.0	17.233	28.3446712	0	45.7	14.3	16.9	1.4	140.0	1.6	7.32	37.0	51.55555556	107.9444444	69.22222222	65.41935484		98.19230769	9	46	30	6.697939815	1	0	0	0	0	0	0	0	0	0	0	0	0	0	1	7.804224562	15.0	0.0334
1246	178.0	2	1	45	0	18.0	25	585.0	16	5.6	17.245		0	43.6	14.5	14.3	1.4	135.0	1.1	7.37	46.0	66.73333333	112.8965517	72.12068966	83.53448276	37.75416667	98.03448276	6	32	25	1.492905093	0	0	0	0	0	0	0	0	0	0	0	0	1	0	1		12.4	0.047177419
1247	148.3333333	2	1	59	0	18.0	24	720.0	14	5.0	17.287	38.75773261	0	27.3	9.2	17.4	1.0	140.0	1.8	7.32	51.0	87.68181818	122.0384615	64.34615385	83.5	37.44736842	96.77272727	4	16	20	1.287476852	1	0	0	0	0	0	0	0	0	0	0	0	1	0	0	9.823182711	13.0	0.055384615
1248	130.0	2	1	72	0	23.0	28	600.0	14	9.0	17.287	26.56286545	1	26.3	9.1	9.5	1.1	141.0	3.1	7.26	44.0	85.11428571	111.0857143	63.14285714	78.71428571		98.48571429	9	64	38	1595.397847	1	0	1	0	0	0	0	0	0	0	0	0	0	0	1	8.727780525	14.0	0.042857143
1249	160.0	2	1	67	0	19.0	30	320.0	24	5.0	17.311	28.14544914	1	26.2	7.5	73.6	1.0	146.0	0.9	7.35	64.0	68.08	116.4814815	51.40740741	70.03846154	38.20058824	94.96	7	51	39	201.0833333	0	0	0	0	0	1	0	0	0	0	1	0	1	0	1	5.284364885	14.0	0.022857143
1250	136.0	2	1	70	0	22.0	26	631.0	16	5.0	17.315	31.66711457	1	26.0	9.2	21.5	3.3	141.0	3.1	7.06	61.0	83.64	126.48	57.6	80.64		96.75	9	58	33	1790.320231	0	0	1	0	0	0	0	0	0	1	0	0	0	1	0	8.105747245	17.0	0.037117647
1251	145.0	2	1	59	0	22.0	24	517.0	19	10.0	17.328		1	30.6	9.0	11.0	1.5	153.0	1.9	7.35	46.0	97.0	111.4680851	68.59574468	77.4893617	38.24764706	97.84	13	62	41	15.5903588	0	0	0	0	0	1	0	0	0	0	0	1	1	0	1		12.0	0.043083333
1252	108.3333333	2	1	67	1	20.0	27	384.0	22	8.0	17.386	23.13809349	0	24.7	8.1	7.7	2.8	140.0	0.8	7.37	35.0	79.91666667	115.25	59.66666667	72.95833333	37.0975	95.75	7	38	37	6.293032407	0	0	0	0	0	0	0	0	0	1	0	0	0	0	1	5.585779536	12.0	0.032
1253	141.4285714	2	1	49	0	21.0	23	493.0	24	5.0	17.393	27.17310162	1	31.8	10.6	20.0	1.2	142.0	1.5	7.36	29.0	73.12	126.1724138	69.44827586	84.68965517	37.42428571	96.96	6	32	29	3.659571759	0	0	0	0	0	0	0	0	0	0	0	0	0	0	0	6.333016468	16.0	0.0308125
1254	155.0	2	1	64	0	24.0	26	426.0	25	5.4	17.43	29.74110902	1	35.7	12.0	9.5	0.8	141.0	1.1			84.20833333	136.2173913	82.69565217	97.86956522	36.75166667	96.43478261	2	27	30	15.90675926	0	0	0	0	0	0	0	0	0	0	0	0	0	0	0	5.472342831	18.6	0.022903226
1255	172.0	2	1	41	0	19.0	23	530.0	16	15.0	17.452	27.41152929	1	38.1	12.8	46.2	2.0	141.0	0.8	7.15	68.0	109.6666667	104.0909091	61.54545455	75.03030303	38.00941176	97.07407407	15	70	44	7.519363426	0	0	0	0	0	1	0	0	0	0	0	1	0	0	1	6.226064892	4.0	0.1325
1256	122.5	2	1	56	0	18.0	22	479.0	24	5.0	17.462	25.43252595	0	31.6	9.6	5.6	4.7	145.0	1.8	7.11	46.0	65.92307692	108.88	68.16	77.36	36.72266667	98.64	10	52	39	7.462256944	0	0	0	0	0	0	0	0	0	0	0	1	0	0	1	7.255816772	13.0	0.036846154
1257	117.1428571	2	1	62	1	11.0	15	675.0	22	5.0	17.464	25.92653061	1	25.4	8.5	13.7	2.2	140.0				90.80769231	132.04	64.68	80.04	36.87857143	99.46153846	3	35	33	6.145138889	0	0	0	1	0	0	0	0	0	0	0	0	1	1	0	9.565513137	6.0	0.1125
1258	166.0	2	1	91	0	17.0	21	457.0	26	5.0	17.467	32.6990953	1	36.0	12.0	24.0	1.6	138.0	2.0	7.37	27.0	80.21052632	105.6052632	59.44736842	73.10526316	35.2	95.31578947	9	56	37	5.677349537	0	0	0	0	0	0	0	0	0	0	0	0	1	0	1	8.433912819	12.0	0.038083333
1259	153.0	2	1	19	0	20.0	25	637.0	16	5.0	17.479	35.83266147	1	14.6	5.1	12.3	2.3	149.0	3.1	7.08	51.0	122.8076923	100.7758621	64.07471264	76.40229885	37.2995	99.45454545	11	39	34	33.49532407	0	0	0	0	0	0	0	0	0	0	0	0	0	1	1	8.182822496	15.0	0.042466667
1260	182.0	2	1	53	0	16.0	22	433.0	25	5.0	17.504	31.23966942	0	26.7	9.3	44.9	1.2	139.0	2.5	7.23	20.0	98.86486486	118.7297297	65.35135135	83.16216216	36.54583333	96.94594595	9	45	31	81.11246528	0	0	0	0	0	0	0	0	0	0	1	1	0	0	1	7.044544952	11.0	0.039363636
1261	107.0	2	1	74	0	20.0	23	503.0	23	5.0	17.573	28.31020408	0	26.1	8.3	3.7	1.3	143.0	1.9	7.21	51.0	66.60869565	90.38333333	52.18333333	65.03448276	33.48	97.8	10	59	37	3.882361111	0	0	0	0	1	0	0	0	0	1	0	0	0	0	1	7.128078678	15.0	0.033533333
1262	168.0	2	1	47	0	22.0	27	450.0	20	8.0	17.64	53.89030612	0	24.0	8.8	7.0	3.0	145.0	2.5	7.35	57.0	63.57894737	117.5	66.96428571	82.96428571	36.5627907	97.66071429	14	59	33	17.77976852	0	0	0	0	0	0	0	0	0	0	0	1	1	1	1	7.009782541	14.0	0.032142857
1263	154.0	2	1	59	1	13.0	24	600.0	15	5.0	17.64	31.50288154	1	23.7	9.3	22.0	0.9	143.0	1.9	7.18	53.0	114.5806452	102.8666667	63.24137931	77.26666667	37.17526316	98.9	8	37	36	10.83194444	0	0	0	0	0	0	0	0	0	0	0	1	0	0	1	7.707525114	8.0	0.075
1264	140.0	2	1	65	0	19.0	23	625.0	18	5.0	17.64	31.61431702	1	32.6	11.5	26.4	1.4	147.0	1.7	7.33	52.0	85.11538462	116.55	62.23333333	77.93333333	37.1	96.73076923	6	34	38	1.124502315	0	0	0	0	0	1	0	0	0	0	0	0	0	0	1	7.845253935	14.0	0.044642857
1265	148.0	2	1	56	0	18.0	22	503.0	20	10.0	17.746	27.42709254	1	41.9	13.8	8.3	1.4	144.0	1.2	7.41	34.0	71.54545455	96.10416667	63.70833333	74.0625		99.73333333	13	58	35	4.652222222	0	0	0	0	0	0	0	0	0	1	0	0	0	0	1	6.862584589	8.0	0.062875
1266	137.1428571	2	1	32	1	20.0	27	581.0	16	5.0	17.765	37.30103806	1	19.4	6.1	27.3	3.0	144.0				92.71428571	119.24	65.12	77.56	37.048	95.39285714	7	34	29	19.43375	0	0	0	0	0	0	0	0	0	0	0	1	0	1	1	8.800896752	15.0	0.038733333
1267	121.4285714	2	1	74	0	16.0	22	564.0	19	6.0	17.853	37.37024221	1	20.5	7.0	19.5	2.6	138.0	0.7	7.36	42.0	70.65116279	120.2666667	60.26666667	76.4	37.28818182	97.72093023	9	59	39	2.953263889	0	0	0	0	0	1	0	0	0	0	0	0	0	0	1	8.543383422	10.0	0.0564
1268	130.0	2	1	65	0	18.0	29	525.0	14	10.0	18.008	27.1430375	1	35.5	12.7	13.3	0.9	140.0		7.33	44.0	71.45945946	136.75	64.45	88.525	37.70571429	98.83783784	6	36	32	10.90797454	0	0	0	1	0	0	0	0	0	0	0	0	1	0	1	7.162737394	8.0	0.065625
1269	162.0	2	1	47	0	22.0	31	511.0	15	8.0	18.028	27.25876362	1	37.3	11.5	7.4	0.7	142.0	1.1	7.48	44.0	71.45833333	103.25	63.33333333	72.20833333	37.205	96.625	4	29	28	12.11675926	0	0	0	0	0	0	0	0	0	0	0	0	0	0	0	6.971731063	14.0	0.0365
1270	122.0	2	1	60	1	21.0	28	575.0	16	5.0	18.032	29.11104411	1	19.5	6.9	13.3	0.6	135.0	3.7	7.5	30.0	95.08	119.0833333	76.66666667	86.66666667	35.723	98.0	7	34	31	11.36916667	0	0	0	0	0	0	0	0	0	0	0	1	0	0	1	6.754693043	16.0	0.0359375
1271	151.6666667	2	1	80	0	11.0	17	656.0	17	10.0	18.033	27.31481481	1	33.6	11.1	19.7	0.8	141.0	1.3	7.35	42.0	66.28	130.7826087	58.47826087	79.47826087	36.493	94.48	5	37	33	2.025671296	0	0	0	0	0	1	0	0	0	0	1	0	0	0	0	8.73315938	1.0	0.656
1272	152.0	2	1	48	0	23.0	27	452.0	20	10.0	18.161	36.0685941	1	29.5	9.0	7.9	4.0	144.0		7.28	42.0	90.11764706	132.46	64.26	84.52	37.80384615	96.56862745	10	42	29	585.0719676	0	0	0	0	0	0	0	0	0	0	0	0	0	1	1	7.04093713	13.0	0.034769231
1273	115.0	2	1	70	0	15.0	21	530.0	22	5.0	18.283	26.33744856	1	23.2	8.7	34.7	1.8	141.0	2.4	7.18	49.0	79.57142857	108.969697	54.78787879	71.42424242	37.032	99.5	12	52	27	2471.196968	0	0	0	0	0	1	0	0	0	1	0	0	1	0	1	7.055753768	10.0	0.053
1274	182.0	2	1	29	0	13.0	15	709.0	24	5.0	18.343	31.54063039	1	34.0	11.0	12.6	1.2	141.0	1.6	7.32	35.0	82.87179487	109.4444444	54.11111111	67.66666667	37.245	99.02564103	8	25	34	14.52125	0	0	0	0	0	0	0	0	0	0	0	0	0	0	1	9.673106309	8.0	0.088625
1275	106.6666667	2	1	59	0	24.0	27	597.0	18	5.0	18.429	43.00925926	0	33.0	10.3	24.9	1.1	141.0	1.3	7.34	54.0	95.08	112.5769231	67.65384615	81.5	37.146	97.16	11	62	42	13.17202546	0	0	0	0	0	0	0	0	0	0	0	0	1	0	1	7.947707546	19.0	0.031421053
1276	116.6666667	2	1	61	0	22.0	29	511.0	16	10.0	18.429	28.38972352	1	30.6	9.3	9.1	1.0	138.0	0.8	7.37	57.0	73.96	126.7916667	60.29166667	75.25	37.03666667	96.92	5	34	33	370.6159722	0	0	0	0	0	0	0	0	0	0	0	0	0	0	1	6.971731063	12.0	0.042583333
1277	120.0	2	1	70	1	20.0	23	423.0	28	5.8	18.455	31.40766481	1	23.9	8.4	9.8	2.7	132.0	1.5			55.34146341	84.55882353	43.55882353	52.45454545	36.529	98.53658537	11	48	32	245.021169	0	0	0	0	0	0	0	0	0	1	0	1	0	1	1	6.15308527	14.2	0.029788732
1278	168.0	2	1	49	0	16.0	20	491.0	24	8.0	18.477	30.83965385	0	34.3	11.8	8.6	2.6	135.0	0.7	7.06	23.0	117.2941176	106.3125	52.09375	65.625	37.7	97.91666667	9	47	42	8.579375	0	0	0	0	0	0	0	0	0	0	0	1	1	0	1	7.14223373	8.0	0.061375
1279	150.0	2	1	23	0	24.0	30	515.0	16	10.0	18.573	24.01241908	1	32.6	11.6	21.0	3.2	137.0	1.1	7.37	41.0	93.54166667	108.68	60.32	77.6	37.956	97.83333333	14	37	36	6.836342593	0	0	0	0	0	0	0	0	0	0	0	0	0	0	1	7.393476513	14.0	0.036785714
1280	105.7142857	2	1	58	0	17.0	27	606.0	15	5.0	18.707	35.83266147	0	34.3	12.2	16.3	0.8	139.0	1.3	7.35	48.0	82.80645161	117.640625	56.609375	73.6875	37.01833333	95.5483871	4	29	32	3.217511574	0	0	0	0	0	0	0	0	0	0	0	0	1	0	0	7.784600365	12.0	0.0505
1281	164.0	2	1	33	0	22.0	33	560.0	14	5.0	18.824		1	35.0	12.0	7.8	0.9	143.0	0.6	7.45	42.0	66.20833333	110.875	64.33333333	75.41666667	36.93714286	96.2	4	22	28	1.21375	0	1	0	0	0	0	0	0	0	0	0	1	0	0	0		17.0	0.032941176
1282	126.0	2	1	79	0	17.0	20	400.0	31	8.0	18.836	20.693362	0	27.5	8.1	129.4	1.0	150.0		7.38	48.0	85.3	100.25	53.975	64.675	37.6175	97.12820513	8	66	46	3.640856481	0	0	0	0	0	0	0	0	0	0	1	0	0	0	1	5.138350076	9.0	0.044444444
1283	172.0	2	1	51	0	18.0	27	540.0	17	6.0	18.892	35.0617284	1	30.0	10.4	14.3	1.1	140.0	1.4	7.37	51.0	75.40909091	113.3043478	64.47826087	78.54347826	36.88235294	94.22727273	6	42	40	1.071469907	0	0	0	0	0	1	0	0	0	0	0	0	0	0	1	7.188881197	12.0	0.045
1284	195.0	2	1	70	0	18.0	20	560.0	21	10.8	18.901	41.68532951	1	26.1	8.4	14.5	4.6	134.0	0.9	7.28	46.0	56.92	100.2307692	45.42307692	61.5	36.81571429	99.04	14	76	48	6.741400463	1	0	0	0	0	0	0	0	0	0	0	0	1	0	1	7.193690106	7.2	0.077777778
1285	196.6666667	2	1	57	0	25.7	29	378.0	24	10.3	18.937	23.63969196	1	17.6	5.7	26.3	4.2	139.0	1.6	7.31	48.0	111.1044776	102.9848485	54.27272727	69.21212121	37.13	98.50746269	14	71	52	24.4359838	0	0	0	0	0	1	0	0	0	0	1	1	1	1	1	5.157170923	15.4	0.024545455
1286	144.0	2	1	81	1	20.0	24	586.0	20	5.0	18.951	25.51584102	1	19.7	5.9	40.0	1.4	139.0	1.5	7.08	61.0	86.57142857	110.3181818	58.95454545	76.0	37.045	96.52380952	5	53	40	47.54590278	1	0	0	0	0	0	0	1	0	0	0	0	0	0	1	7.527682861	15.0	0.039066667
1287	186.0	2	1	82	0	27.0	32	481.0	18	8.0	19.091	44.16896235	1	32.9	10.9	7.0	0.9	142.0	0.9	7.41	35.0	75.88	138.4583333	71.625	87.625	37.77833333	96.96	4	37	36	7.630219907	0	0	0	0	0	0	0	0	0	0	0	0	0	0	0	7.825464484	19.0	0.025315789
1288	190.0	2	1	32	0	24.0	27	464.0	20	12.0	19.098	29.73704434	0	38.6	12.6	23.4	0.9	141.0	1.8	7.25	44.0	63.84	143.2307692	68.61538462	91.53846154	37.905	96.6	7	28	26	24.61084491	0	0	0	0	0	0	0	0	1	0	0	0	0	0	1	6.749483606	12.0	0.038666667
1289	198.0	2	1	53	0	15.0	26	406.0	20	11.0	19.098	33.07958478	0	43.2	13.1	11.1	1.1	142.0	1.4	7.25	77.0	83.125	100.0	73.5	82.375	36.77125	92.41666667	11	37	34	13.25359954	0	0	0	0	0	1	0	0	0	0	0	1	0	0	1	6.150024237	4.0	0.1015
1290	111.0	2	1	70	0	24.0	30	508.0	18	6.7	19.132		1	29.8	8.8	13.6	1.2	150.0	1.2	7.4	55.0	100.0588235	116.9285714	70.9	85.44285714	36.83333333	98.05882353	7	57	36	32.20658565	0	0	1	0	0	0	0	0	0	0	0	1	1	1	1		17.3	0.029364162
1291	104.0	2	1	51	0	17.5	26	550.0	18	5.0	19.161	33.62664101	1	39.6	12.9	35.1	1.5	141.0	2.2	7.3	56.0	86.73913043	105.4782609	60.17391304	75.13636364	36.944	96.27272727	10	62	33	2.010011574	0	0	0	0	0	0	0	0	0	0	0	0	1	0	0	6.675081315	12.5	0.044
1292	194.0	2	1	76	0	19.0	27	489.0	20	5.0	19.169	34.35102041	1	22.9	7.3	35.7	2.1	141.0	1.6	7.34	49.0	70.86363636	119.7727273	43.40909091	61.04545455	36.595	98.72727273	10	40	31	1482.582222	0	0	0	0	0	0	0	0	0	1	0	1	1	0	1	6.92968285	14.0	0.034928571
1293	109.0	2	1	62	0	16.0	25	666.0	14	8.0	19.189	32.54800084	0	44.4	14.3	34.0	0.9	142.0	1.1	7.28	53.0	79.5	94.62857143	56.34285714	68.77142857	36.77	95.88235294	7	37	33	5.839143519	0	0	0	0	0	1	0	0	0	0	0	0	0	0	1	8.555352876	8.0	0.08325
1294	154.2857143	2	1	53	1	16.0	23	498.0	22	6.0	19.326	28.42951059	0	34.8	10.8	9.9	8.9	149.0	1.5	7.27	43.0	98.04347826	106.6923077	74.34615385	86.46153846	37.53111111	97.0	13	51	40	2.170694444	0	0	0	1	0	1	0	0	0	0	0	0	0	0	1	6.251098336	10.0	0.0498
1295	117.0	2	1	70	0	22.0	30	548.0	15	10.0	19.333	45.60185185	1	31.6	10.1	34.8	0.8	141.0	3.3	7.29	50.0	90.20689655	108.0645161	57.77419355	73.51612903	36.24166667	96.48275862	4	41	38	1.149988426	0	0	0	0	0	0	0	0	0	0	0	0	1	0	1	7.295383141	12.0	0.045666667
1296	180.0	2	1	50	0	23.0	26	533.0	19	10.0	19.353	36.23082542	0	37.3	12.3	10.9	7.4	143.0	0.9	7.23	46.0	75.29411765	107.4305556	54.91666667	69.875	36.767	95.08333333	12	74	57	9.161944444	0	0	0	0	0	0	0	0	0	0	0	0	0	1	1	6.690432556	13.0	0.041
1297	114.2857143	2	1	50	1	17.0	19	426.0	30	10.0	19.413		1	28.5	9.3	20.5	3.2	133.0	9.0	7.24	39.0	126.5769231	110.0769231	50.11538462	68.11538462	37.82	96.73076923	15	57	49	1.195081019	0	0	0	0	0	0	0	0	0	0	0	1	0	1	1		7.0	0.060857143
1298	147.1428571	2	1	57	0	9.0	12	903.0	22	5.0	19.469	29.47236406	1	35.7	13.7	17.6	1.6	138.0	1.3	7.42	36.0	93.14814815	131.1538462	65.73076923	86.30769231	37.54125	95.62962963	5	25	33	10.93604167	0	0	0	1	0	0	0	0	0	0	0	0	0	0	1	11.5998253	4.0	0.22575
1299	185.0	2	1	48	0	22.0	26	497.0	20	10.0	19.482	33.14521186	0	29.2	9.5	15.2	0.9	140.0	1.2	7.41	32.0	70.0	110.5348837	55.39534884	70.53488372	37.30833333	95.66666667	5	34	26	3.308900463	0	0	0	0	0	0	0	0	0	0	0	0	0	0	1	6.384399969	12.0	0.041416667
1300	187.5	2	1	66	0	20.0	24	521.0	20	10.3	19.555	27.65714286	1	20.8	6.5	7.1	1.7	147.0	3.1	7.25	33.0	96.05714286	115.5675676	77.91891892	91.43243243		91.23076923	12	50	40	58.09609954	0	0	1	1	0	0	0	0	1	0	0	1	0	1	1	7.383159028	9.7	0.05371134
1301	152.0	2	1	58	0	16.0	21	496.0	26	5.0	19.589	30.86419753	0	28.8	9.0	10.3	3.5	138.0	5.7	7.31	40.0	73.90909091	107.3780488	64.29268293	75.97560976	37.976	99.84848485	11	52	46	13.84221065	0	0	1	0	0	0	0	0	0	0	1	1	0	1	1	6.603120507	11.0	0.045090909
1302	170.0	2	1	52	0	24.0	29	738.0	14	5.0	19.744	35.21667947	1	31.3	11.0	21.1	0.9	140.0	1.6	7.48	32.0	83.26470588	98.02941176	58.94117647	70.88235294	37.428125	94.20588235	9	68	36	8.913136574	0	0	0	0	0	0	0	0	0	0	0	0	0	0	1	10.73517005	19.0	0.038842105
1303	158.0	2	1	58	1	28.0	35	450.0	16	14.0	19.757	24.44727891	0	31.1	10.0	7.8	0.7	139.0	0.9	7.29	62.0	87.32	113.5833333	70.875	80.70833333	37.24	97.04	5	44	32	13.09375	0	0	0	0	0	1	0	0	0	0	0	0	0	0	1	7.009782541	14.0	0.032142857
1304	110.0	2	1	76	0	15.0	23	564.0	19	6.7	19.796	35.35489265	0	31.4	10.0	21.0	1.1	140.0	3.0	7.4	36.0	94.92	146.4827586	66.87931034	86.36206897	38.28555556	97.56	5	39	39	6.583171296	0	0	0	1	0	0	0	0	0	0	0	0	1	0	0	7.245073607	8.3	0.067951807
1305	126.0	2	1	74	1	14.0	18	630.0	23	6.0	19.88	33.9781746	1	29.7	10.0	17.4	1.4	144.0	2.4	7.37	36.0	64.16216216	129.8918919	50.48648649	75.97297297	37.39	96.10810811	4	26	24	7.777777778	0	0	0	1	0	0	1	0	1	0	0	0	0	0	0	9.813695557	8.0	0.07875
1306	130.0	2	1	56	0	23.0	27	525.0	18	12.0	19.911		1	36.3	12.0	9.2	1.5	138.0		7.37	41.0	71.77777778	115.5555556	62.59259259	78.11111111	36.72923077	97.11538462	5	29	32	1423.432951	0	0	0	0	0	1	0	0	0	1	0	1	0	0	1		11.0	0.047727273
1307	144.0	2	1	66	0	23.0	33	530.0	16	5.0	19.945		0	32.0	10.1	7.1	0.7	140.0	1.0	7.26	84.0	84.59259259	94.0	54.24	63.2	36.65857143	97.92592593	8	46	45	61.46356481	0	0	0	0	0	1	0	0	0	0	1	0	1	0	1		18.0	0.029444444
1308	165.0	2	1	67	0	24.0	28	500.0	18	13.3	19.977	37.55838909	1	27.1	9.0	20.2	3.7	142.0	1.1	7.23	47.0	77.37837838	121.4459459	59.64864865	74.44594595	37.07333333	99.15789474	11	48	39	19.90071759	0	0	0	0	0	1	0	0	0	1	0	0	1	1	1	6.821654661	10.7	0.046728972
1309	131.0	2	1	23	0	30.0	34	371.0	22	12.0	19.997	21.11483308	0	31.0	11.0	41.2	1.0	143.0	1.4	7.39	36.0	87.07407407	100.9285714	60.82142857	81.57692308	36.83857143	98.03703704	10	23	27	6.108842593	0	0	0	0	0	0	0	0	0	0	0	0	0	0	1	6.220031519	18.0	0.020611111
1310	192.0	2	1	52	0	19.0	20	787.0	20	5.0	20.053	33.25054785	0	32.4	10.5	12.6	0.7	139.0	1.2	7.31	51.0	75.73333333	115.6666667	60.84848485	76.63636364	36.878	96.9	8	38	28	302.564919	0	0	0	0	0	0	0	0	0	0	0	0	1	0	1	9.878743755	14.0	0.056214286
1311	118.3333333	2	1	70	0	21.0	27	478.0	20	10.0	20.143	34.51268779	1	21.6	7.4	16.5	1.3	141.0	2.2	7.24	54.0	97.24137931	106.0645161	53.27419355	68.01612903	37.06538462	99.65384615	6	36	44	26.02515046	0	0	0	0	0	0	0	0	0	0	0	0	0	0	1	6.521501855	11.0	0.043454545
1312	176.0	2	1	32	0	15.0	22	507.0	24	5.0	20.272	40.26695333	1	23.1	8.8	22.8	2.8	145.0	6.1	7.31	40.0	100.5882353	121.8823529	61.97058824	83.41176471		99.41176471	12	40	27	11.44444444	0	0	1	0	0	0	0	0	0	0	0	0	0	1	1	6.512858721	10.0	0.0507
1313	187.5	2	1	51	1	21.0	26	454.0	24	7.0	20.288	24.92559524	1	22.8	6.9	20.2	1.6	144.0	1.4	7.48	32.0	94.90909091	101.0588235	56.76470588	71.05882353	37.812	96.3030303	13	47	39	19.32262731	0	0	0	0	0	0	0	0	0	0	0	1	0	0	1	7.072091719	14.0	0.032428571
1314	110.0	2	1	65	1	28.6	33	415.0	22	8.0	20.311	33.63265306	0	29.8	9.1	21.9	1.2	149.0	3.7	7.14	52.0	63.04166667	110.2833333	68.56666667	84.0	36.55	96.375	9	47	30	2.254861111	0	0	0	0	0	0	0	0	0	0	0	0	0	0	1	5.881019188	20.6	0.020145631
1315	152.5	2	1	62	0	16.0	31	513.0	15	8.0	20.361	29.21010994	1	36.1	12.7	17.0	1.2	139.0	1.2	7.37	45.0	50.61764706	100.6944444	59.69444444	69.38888889	36.35166667	95.20588235	9	47	37	991.8986111	0	0	0	0	0	1	0	0	0	0	0	0	0	0	1	9.467390101	8.0	0.064125
1316	135.0	2	1	81	1	15.0	26	486.0	19	8.0	20.361	28.247696	1	38.6	12.4	25.8	1.3	140.0	1.9	7.19	45.0	101.1515152	117.8529412	57.08823529	84.91176471	36.258	98.58064516	12	90	42	34.10628472	1	0	1	0	0	0	0	0	0	0	1	0	1	0	1	6.63064833	7.0	0.069428571
1317	178.0	2	1	39	0	22.0	26	445.0	24	9.0	20.409	37.75602259	0	33.9	11.3	9.2	1.4	144.0	1.0	7.53	30.0	87.0	132.4	71.15	88.975	37.36625	98.0	5	25	33	21.42943287	0	0	0	1	0	0	0	0	1	0	0	0	1	0	0	6.47310389	13.0	0.034230769
1318	134.0	2	1	76	0	21.0	27	686.0	16	5.0	20.437	28.66612918	0	27.7	10.3	15.7	1.0	143.0	2.5	7.08	53.0	86.17391304	103.1666667	63.27083333	78.0	37.211	97.56521739	7	39	32	16.01822917	0	0	0	0	0	0	0	0	0	0	0	0	0	0	1	8.81227038	16.0	0.042875
1319	162.0	2	1	64	0	19.0	26	732.0	15	5.0	20.445	31.83673469	1	26.6	9.3	25.6	0.7	139.0	2.5	7.39	48.0	80.30952381	112.4767442	57.94186047	75.51162791	36.81707317	98.5	4	39	37	1.410601852	1	0	1	0	0	1	0	0	0	0	0	0	0	0	1	10.37326758	14.0	0.052285714
1320	187.5	2	1	60	0	17.0	21	528.0	24	8.0	20.491	38.8784377	1	26.3	9.1	10.8	1.3	138.0	1.7	7.36	38.0	79.25454545	133.9259259	73.92592593	93.94444444		96.52083333	9	36	26	3.672650463	0	0	0	0	0	0	0	0	0	0	1	1	0	0	1	6.7826221	9.0	0.058666667
1321	115.7142857	2	1	74	0	15.0	23	555.0	21	5.0	20.559	28.83059204	1	29.5	10.4	16.1	1.2	142.0	2.2	7.32	40.0	76.6969697	130.2424242	62.75757576	84.40625	37.37	98.27272727	5	47	30	11.24675926	1	0	0	0	0	0	0	0	0	0	1	0	0	0	0	9.304898904	10.0	0.0555
1322	176.0	2	1	59	1	28.5	35	349.0	24	8.6	20.562	27.05882353	0	24.5	7.4	17.1	1.3	135.0	1.4	7.34	52.0	103.7916667	102.38	54.16	69.24	37.79666667	98.20833333	11	41	44	25.96327546	1	0	0	0	0	0	0	0	0	1	0	1	1	1	1	5.286597189	19.9	0.017537688
1323	110.0	2	1	65	1	22.0	23	616.0	21	8.5	20.601	26.56745134	1	25.8	8.4	13.8	1.5	138.0	1.0	7.34	45.0	72.75862069	119.8571429	51.57142857	68.78571429	37.81454545	96.85185185	7	54	36	4.3125	0	0	0	0	0	0	1	0	0	0	1	0	1	0	1	7.476091072	13.5	0.04562963
1324	110.0	2	1	70	0	20.0	25	503.0	22	8.0	20.605	41.29714235	0	29.4	9.1	15.4	1.1	142.0	1.5	7.38	46.0	107.4482759	112.6896552	54.4137931	71.68965517	37.48454545	98.13793103	4	39	41	19.21740741	0	0	1	0	0	0	0	0	0	0	0	0	1	0	1	6.46147522	12.0	0.041916667
1325	148.3333333	2	1	57	1	20.0	30	458.0	20	6.0	20.647	28.98071625	0	27.0	9.2	17.3	0.8	129.0	2.3	7.24	62.0	93.57692308	104.56	60.28	70.44	37.51833333	96.0	8	57	37	3.396030093	0	0	0	1	0	1	0	0	1	0	1	0	0	0	0	7.451273875	14.0	0.032714286
1326	142.8571429	2	1	57	0	15.0	18	811.0	20	5.0	20.664	25.66530612	1	29.7	9.5	13.3	1.0	137.0	1.2	7.4	41.0	66.65217391	112.75	61.75	86.25	36.34647059	95.95652174	6	29	39	1.030763889	1	0	0	0	0	0	0	0	0	0	1	0	0	0	1	11.49278689	10.0	0.0811
1327	176.0	2	1	83	0	28.0	36	507.0	16	8.0	20.669	32.63201475	0	34.5	11.7	10.8	1.5	141.0	1.2	7.45	48.0	69.86842105	123.6707317	49.57317073	73.31707317	36.544	96.86842105	6	40	42	856.4714005	0	0	1	0	0	1	0	0	0	0	0	0	0	0	1	8.50015089	20.0	0.02535
1328	106.6666667	2	1	62	0	13.0	21	564.0	22	5.0	20.672	27.84514244	0	39.6	13.4	18.6	0.9	143.0	1.0	7.47	30.0	65.52	154.1923077	64.42307692	89.07692308	38.51307692	99.04	4	33	27	19.53996528	0	0	0	1	0	0	0	0	0	0	0	0	0	0	1	7.079557151	8.0	0.0705
1329	178.0	2	1	66	1	16.0	21	510.0	23	10.0	20.692	27.15881833	1	37.3	12.8	13.2	1.8	140.0	1.4	7.31	36.0	98.90625	93.46875	57.75	73.0625	36.60413793	97.5625	12	60	42	4.785127315	1	0	1	0	1	0	0	0	0	0	0	0	1	0	1	6.958087754	6.0	0.085
1330	157.5	2	1	72	0	21.0	30	480.0	18	10.0	20.745		0	39.4	13.2	19.2	1.0	144.0	1.6	7.32	73.0	86.07692308	113.2083333	48.95833333	63.41666667	36.88	95.15384615	4	41	39	1.997766204	1	0	0	0	0	1	0	0	0	0	0	0	1	0	0		11.0	0.043636364
1331	125.0	2	1	55	1	25.0	33	449.0	18	11.4	20.751	41.9770231	1	27.3	8.6	9.8	1.5	144.0	1.7	7.28	77.0	85.14285714	104.0892857	56.85714286	70.64285714	36.93714286	97.5	18	47	44	6.138726852	0	0	0	0	0	0	0	0	0	0	0	1	0	0	1	6.125845885	13.6	0.033014706
1332	118.0	2	1	47	1	22.0	28	562.0	17	10.4	20.786		0	46.1	14.7	39.3	1.2	147.0	4.1	7.16	52.0	92.36111111	127.1111111	81.88888889	97.08108108	36.33	95.22857143	12	70	44	1.531944444	0	0	1	1	0	0	0	0	0	0	0	0	0	0	1		11.6	0.048448276
1333	120.0	2	1	30	0	17.0	24	536.0	22	5.0	20.801	40.17857143	0	40.0	12.4	10.2	1.0	139.0	0.9	7.35	49.0	98.72727273	130.1	71.9	84.75	37.23166667	96.04545455	3	18	32	3.00474537	0	0	0	0	0	0	0	0	0	0	0	0	1	0	0	8.349429871	12.0	0.044666667
1334	127.1428571	2	1	60	0	22.0	28	690.0	14	10.0	20.827	37.85625981	1	25.7	8.6	21.4	1.4	152.0	2.4	7.26	49.0	114.6037736	107.6415094	68.73584906	82.20754717		98.35849057	12	41	34	29.14895833	0	0	1	1	0	0	0	0	0	0	0	1	0	0	1	10.0369476	12.0	0.0575
1335	146.0	2	1	73	0	19.0	24	677.0	18	6.3	21.078	32.14024836	1	22.8	8.1	6.3	0.9	141.0	2.1	7.18	56.0	71.08333333	104.1666667	51.66666667	67.20833333	36.87909091	96.70833333	10	66	40	4.108993056	0	0	1	0	0	0	0	0	0	0	0	1	0	0	1	8.497979063	12.7	0.053307087
1336	185.0	2	1	79	0	19.0	30	494.0	18	7.5	21.132	40.16222699	1	31.0	10.7	17.3	1.1	138.0	1.3	7.43	38.0	76.0	108.7727273	48.81818182	66.36363636	36.555	97.73913043	9	66	46	1.200393519	0	0	1	0	0	0	0	0	0	0	0	0	1	0	0	6.739794805	11.5	0.042956522
1337	138.75	2	1	45	0	22.0	27	450.0	24	8.0	21.168	34.04724515	0	24.8	7.7	15.8	4.4	144.0	1.2	7.15	38.0	78.6	101.48	65.0	76.56	37.295	96.56	13	54	47	7.853472222	1	0	1	0	0	0	0	0	0	0	1	1	1	1	1	6.545835394	14.0	0.032142857
1338	176.0	2	1	64	0	24.0	28	529.0	19	11.0	21.177	43.01412404	1	34.5	11.7	14.9	1.2	136.0	1.1	7.36	44.0	80.0	112.2727273	59.95454545	73.5	37.535	96.04545455	10	39	27	2.295636574	1	0	0	1	0	0	0	0	0	0	0	0	1	0	1	6.795467975	13.0	0.040692308
1339	105.0	2	1	54	1	18.0	24	543.0	20	10.0	21.286		1	33.6	11.6	14.7	1.6	149.0	1.1	7.56	26.0	61.85185185	108.8269231	71.88461538	81.5		98.42307692	9	33	27	2.270833333	0	0	0	0	0	0	0	0	0	0	0	0	0	0	1		8.0	0.067875
1340	113.3333333	2	1	59	0	25.0	33	447.0	18	13.0	21.29	37.61632653	1	47.2	15.6	14.0	2.1	143.0	1.1	7.32	62.0	95.92	132.8846154	64.96153846	85.24	37.38875	92.64	12	48	43	13.14859954	1	0	1	0	0	1	0	0	0	0	0	0	0	0	0	6.334495366	12.0	0.03725
1341	148.0	2	1	26	0	23.0	34	352.0	22	11.8	21.553	33.17037037	0	32.2	9.7	10.5	0.5	144.0	0.9	7.58	39.0	93.13043478	121.4347826	72.26086957	83.08695652	37.25125	94.90909091	8	23	34	22.88625	0	0	0	0	0	1	0	0	0	0	0	0	0	0	1	7.361552618	11.2	0.031428571
1342	149.0	2	1	66	1	21.0	23	535.0	23	10.8	21.585		1	35.0	10.9	17.6	1.8	140.0	2.8	7.1	66.0	96.52459016	113.4461538	60.91538462	75.73076923	38.32416667	98.51923077	9	51	41	2.505451389	0	0	0	1	0	0	0	0	0	0	0	0	0	0	1		10.2	0.05245098
1343	162.0	2	1	58	0	25.0	37	563.0	14	7.0	21.628	28.53517878	0	29.4	9.3	16.1	1.2	136.0	0.8	7.21	70.0	109.0588235	121.3888889	68.86111111	84.22222222	36.915	98.09677419	5	36	44	12.80575231	0	0	1	0	0	1	0	0	0	0	1	0	0	0	0	8.528235579	18.0	0.031277778
1344	102.8571429	2	1	48	0	23.0	29	703.0	14	10.0	21.702	42.60082195	0	27.0	9.1	17.7	0.9	140.0	1.9	7.3	55.0	98.0	112.2413793	57.0	73.24137931	37.34	96.63333333	6	31	29	3.220532407	1	0	0	0	0	1	0	0	0	0	0	0	1	0	1	10.22604952	13.0	0.054076923
1345	156.25	2	1	31	0	17.0	21	492.0	26	10.0	21.938		1	35.0	11.9	8.9	1.2	140.0	1.1	7.37	43.0	93.92	113.2962963	59.62962963	73.81481481	37.89	96.24	5	20	29	2.524398148	0	0	0	0	0	0	0	0	0	0	0	0	0	0	0		7.0	0.070285714
1346	136.0	2	1	73	0	19.0	26	491.0	24	5.0	21.942	26.54336574	0	35.0	11.0	9.2	1.4	139.0	1.5	7.28	65.0	78.8125	124.5333333	64.13333333	81.26666667	37.76375	96.8125	7	47	36	17.00924769	0	0	0	0	0	1	1	0	0	0	0	0	0	0	0	6.698864877	14.0	0.035071429
1347	172.5	2	1	55	0	24.0	25	550.0	24	8.0	21.991	30.41636231	1	32.5	10.8	19.7	0.7	138.0	1.4	7.47	37.0	106.6086957	107.3478261	54.23913043	67.15217391	37.53375	97.74074074	7	38	41	14.05662037	0	0	0	0	0	0	0	0	0	0	0	0	0	0	1	6.903823463	16.0	0.034375
1348	158.5714286	2	1	58	0	28.0	30	552.0	22	5.0	22.017		0	37.1	12.0	23.2	0.9	139.0	1.3	7.4	33.0	78.44	106.8958333	60.14583333	76.79166667	37.30333333	95.79166667	4	31	34	25.64791667	0	0	0	1	0	0	0	0	0	0	0	0	1	0	1		23.0	0.024
1349	111.6666667	2	1	61	0	18.0	26	563.0	20	6.0	22.07		0	32.4	11.0	12.0	1.2	145.0	1.0	7.37	42.0	66.16666667	123.5	70.4	87.86666667	35.97571429	97.04166667	9	35	31	3420.35	0	0	0	0	0	1	0	0	0	1	0	1	0	0	1		12.0	0.046916667
1350	185.0	2	1	39	0	17.0	24	540.0	20	10.8	22.121		1	35.9	12.1	16.4	1.0	140.0	0.7	7.39	70.0	101.5	101.671875	73.578125	81.015625	37.14375	97.38709677	5	37	32	1063.726389	0	0	0	0	0	1	0	0	0	0	0	0	1	0	0		6.2	0.087096774
1351	162.5	2	1	74	0	28.0	29	386.0	28	12.0	22.243	15.43209877	1	25.0	8.4	14.6	0.8	137.0	0.7	7.47	34.0	85.05084746	106.8359375	60.75	74.53174603	36.63571429	96.19047619	8	56	40	47.77802083	1	0	0	0	0	0	0	0	0	0	0	0	0	0	1	5.138718782	16.0	0.024125
1352	124.0	2	1	46	0	22.0	25	559.0	22	9.0	22.296		1	34.4	11.7	20.7	1.1	141.0	1.3	7.39	41.0	88.16666667	94.7027027	49.24324324	69.90540541		98.11111111	5	34	29	6.269189815	0	0	0	0	0	1	0	0	0	0	0	0	0	0	1		13.0	0.043
1353	111.4285714	2	1	64	1	20.0	22	604.0	26	5.0	22.315	31.60816327	1	29.2	10.2	3.0	4.6	133.0	1.5	7.15	52.0	73.88372093	103.2954545	51.31818182	69.97727273	37.38888889	95.45454545	20	105	55	1.356701389	0	0	0	0	0	0	0	0	0	0	1	0	0	1	1	8.559362866	15.0	0.040266667
1354	135.0	2	1	65	0	17.0	18	684.0	23	10.0	22.355	42.38754325	1	35.3	12.3	16.1	1.3	135.0	1.7	7.27	60.0	98.84615385	113.5	63.84615385	80.38461538	37.44285714	97.22222222	5	37	32	3.125104167	0	0	0	0	0	0	0	0	0	0	1	0	1	0	0	10.36112458	7.0	0.097714286
1355	138.0	2	1	62	1	21.0	24	488.0	26	9.0	22.382	24.81632653	1	24.4	8.3	15.2	1.9	146.0	6.8	6.78	45.0	113.4210526	98.39473684	62.5	78.55263158	35.82	94.54166667	14	61	50	23.98847222	0	0	1	0	0	0	0	0	0	0	0	1	0	1	1	6.91551172	12.0	0.040666667
1356	196.6666667	2	1	75	1	21.0	27	446.0	27	5.0	22.422	26.8744961	1	34.2	11.3	20.3	3.8	136.0	1.5	7.24	51.0	74.69230769	98.39285714	51.625	65.01785714	37.33166667	97.17857143	16	83	49	1.388888889	1	0	0	0	0	0	0	0	0	1	0	0	0	0	1	5.729260335	16.0	0.027875
1357	180.0	2	1	64	1	22.0	36	511.0	16	6.0	22.435		0	29.8	10.1	7.7	1.4	144.0	1.4	7.29	39.0	92.1	101.4444444	55.63888889	68.83333333	37.91333333	99.23333333	10	52	46	15.99322917	1	0	0	0	0	0	0	0	0	1	0	0	1	1	1		16.0	0.0319375
1358	115.0	2	1	36	0	21.0	27	510.0	20	12.0	22.491	38.85714286	1	31.7	10.6	12.5	7.2	144.0	1.0	7.23	57.0	105.5185185	110.5555556	57.92592593	72.74074074	38.63545455	95.7037037	14	51	53	20.80606481	0	0	0	0	0	0	0	0	0	1	0	0	1	1	1	7.227276592	9.0	0.056666667
1359	131.6666667	2	1	61	0	26.0	32	575.0	16	12.0	22.54	36.5877551	1	28.9	9.7	14.1	1.5	143.0	1.2	7.27	52.0	73.83783784	113.2432432	58.91891892	72.89473684	37.3	96.2972973	5	36	38	1.184259259	0	0	0	1	0	0	0	0	0	0	0	0	1	0	1	8.148400079	14.0	0.041071429
1360	141.0	2	1	65	0	14.0	18	637.0	24	8.1	22.548	30.9750281	1	27.0	9.3	14.2	1.2	140.0	1.4	7.29	46.0	90.52173913	132.483871	61.93548387	86.67741935	36.60333333	97.86956522	7	48	35	15.72309028	0	0	0	0	0	0	0	0	0	0	0	0	0	0	1	7.483025163	5.9	0.107966102
1361	130.0	2	1	35	0	25.0	30	471.0	22	10.0	22.848		0	36.5	11.9	20.5	0.8	137.0	1.0	7.4	45.0	101.0357143	106.1666667	53.23333333	69.93333333	37.42	96.03571429	4	27	38	4.049710648	0	0	0	0	0	0	0	0	0	0	0	0	1	0	1		15.0	0.0314
1362	169.6969697	2	1	46	0	27.0	35	483.0	18	11.0	23.004		1	26.7	9.3	33.4	1.8	133.0	1.1	7.27	30.0	90.91666667	101.6571429	54.07142857	65.86111111	36.861	98.11764706	11	81	48	94.55011574	0	0	0	0	0	0	0	0	0	0	0	1	1	0	0		16.0	0.0301875
1363	103.0	2	1	69	0	20.0	31	565.0	16	10.0	23.034	31.86120816	1	24.3	8.0	12.7	1.1	141.0	1.2	7.32	48.0	79.39285714	104.483871	49.72580645	65.79032258		96.85714286	12	60	38	6.205034722	0	0	1	0	0	0	0	0	0	0	0	0	0	0	1	7.257919482	10.0	0.0565
1364	134.0	2	1	58	1	29.0	31	610.0	18	10.0	23.135	32.32653061	1	26.2	8.7	23.7	4.3	140.0	2.0	7.28	30.0	86.89189189	122.7027027	52.21621622	71.18918919	36.7575	95.7027027	10	50	38	17.03387731	0	0	1	0	0	0	0	0	0	1	0	1	0	1	1	8.644389649	19.0	0.032105263
1365	192.5	2	1	75	1	20.0	25	480.0	26	8.0	23.238	37.55102041	0	39.4	12.8	25.9	5.3	132.0	3.3	7.2	42.0	90.28813559	115.9333333	54.98333333	74.54166667	36.895	94.88135593	15	76	43	3.45625	0	0	0	0	0	0	0	1	0	0	1	1	0	0	1	6.802142675	12.0	0.04
1366	106.0	2	1	71	1	15.0	22	535.0	24	8.0	23.279	24.00788319	1	38.5	13.3	19.6	0.8	144.0		7.54	25.0	84.36	158.5	74.76923077	100.7692308	37.65375	97.26923077	3	38	35	0.220694444	0	0	0	1	0	0	0	0	0	0	0	0	0	0	0	6.872543226	7.0	0.076428571
1367	143.0	2	1	61	0	13.0	21	560.0	25	5.4	23.598	21.02195564	0	33.9	11.8	11.5	1.2	146.0	1.3	7.55	38.0	77.875	127.4166667	74.16666667	91.75	37.36166667	99.70833333	6	30	27	14.85697917	0	0	0	0	0	0	0	0	0	0	0	0	0	0	0	6.796446429	7.6	0.073684211
1368	151.6666667	2	1	46	0	18.0	27	549.0	20	8.0	23.673		0	21.9	7.3	50.3	2.1	147.0	1.2	7.15	65.0	84.175	116.547619	61.5	71.98863636	37.31615385	99.55	10	47	38	5.244444444	0	0	0	0	0	0	0	0	0	0	0	0	0	0	1		10.0	0.0549
1369	156.6666667	2	1	32	0	18.0	28	538.0	20	7.0	23.726	28.63403944	1	31.7	10.0	17.3	0.6	142.0	1.1	7.42	56.0	70.16	140.3913043	75.47826087	89.60869565	37.63875	95.70833333	3	20	26	18.1628125	0	0	0	0	0	0	0	0	1	0	0	0	0	0	0	6.753194587	11.0	0.048909091
1370	180.0	2	1	69	0	22.0	29	501.0	22	8.0	23.763	21.92922343	0	25.3	8.4	10.5	2.7	147.0	3.0	6.91	46.0	85.1969697	108.3030303	64.77272727	79.07575758	36.94357143	98.13846154	11	62	44	34.86052083	0	0	1	0	0	0	0	1	0	0	0	0	0	1	1	5.885393417	14.0	0.035785714
1371	144.0	2	1	64	1	21.0	27	491.0	26	5.0	23.77		1	30.2	9.8	15.9	0.9	142.0	1.8	7.38	48.0	85.73076923	115.5925926	66.07407407	83.48148148	36.91625	95.23076923	8	37	36	20.06180556	0	0	0	0	0	0	0	0	0	0	0	1	1	0	1		16.0	0.0306875
1372	144.0	2	1	62	1	18.0	21	768.0	20	7.6	23.783		1	25.4	8.1	18.2	2.3	125.0	6.7	7.4	22.0	116.9	96.0	49.0	62.20833333	37.256	96.5	13	64	45	0.236111111	0	0	0	0	0	0	0	0	0	1	1	1	0	0	1		10.4	0.073846154
1373	108.3333333	2	1	51	0	24.0	27	437.0	28	10.0	23.983	28.53175104	0	36.9	11.9	16.3	1.0	144.0	2.2	7.09	58.0	105.3913043	114.3913043	63.86956522	79.30434783		98.86956522	10	37	35	7.999328704	0	0	0	0	0	1	0	1	0	0	0	1	0	0	1	5.962126173	14.0	0.031214286
1374	193.75	2	1	82	0	24.0	31	498.0	20	11.3	24.06		1	29.8	9.8	12.5	0.8	142.0	1.5	7.54	40.0	67.07692308	117.0434783	68.86956522	83.375	36.695	95.76923077	6	44	47	160.0388889	0	0	0	0	0	1	0	0	0	0	0	0	0	0	1		12.7	0.039212598
1375	192.0	2	1	61	0	17.0	31	605.0	16	5.8	24.095	28.43946164	1	35.1	12.3	16.6	1.3	136.0	1.4			107.7241379	102.3076923	66.69230769	74.84615385	37.45142857	97.60714286	7	33	40	69.6125	0	0	0	0	0	0	0	1	0	0	0	1	0	0	1	7.107111811	11.2	0.054017857
1376	131.6666667	2	1	69	0	21.0	29	536.0	20	9.0	24.163	31.56167151	0	44.5	15.3	22.7	0.8	137.0	2.0	7.4	48.0	77.18181818	145.0952381	81.4047619	101.547619	37.04666667	95.51162791	6	54	42	3.77787037	0	0	0	0	0	0	0	0	0	0	1	0	0	0	1	7.312813796	12.0	0.044666667
1377	186.0	2	1	63	1	23.0	25	447.0	27	14.0	24.247		1	32.1	11.2	11.6	1.5	144.0	2.6			100.3478261	99.47826087	58.17391304	67.69565217	37.685	97.76	4	36	41	3.599224537	0	0	0	0	0	0	0	0	0	0	0	0	0	0	1		9.0	0.049666667
1378	107.1428571	2	1	39	0	24.0	26	444.0	28	12.0	24.367	26.10150234	1	20.8	7.0	33.7	2.0	132.0	1.4	7.2	34.0	73.53846154	100.88	54.8	68.68	35.725625	94.65384615	13	50	34	287.9284722	0	0	0	0	0	0	0	0	0	0	0	1	0	1	1	6.057629339	12.0	0.037
1379	155.0	2	1	52	0	15.0	28	662.0	16	6.0	24.393	22.4531391	0	26.4	9.3	18.6	1.0	143.0	1.7	7.07	103.0	65.02702703	140.8333333	60.75	80.80555556	36.19111111	99.0	4	29	28	6.427858796	0	0	1	0	0	0	0	0	0	0	0	0	0	0	0	9.62965118	9.0	0.073555556
1380	112.0	2	1	79	1	26.0	29	435.0	24	16.0	24.555	33.46004742	1	29.7	10.3	18.4	0.6	129.0	2.6	7.38	34.0	94.5	109.8269231	57.32692308	72.19642857		97.19230769	8	49	38	17.99930556	0	0	0	0	0	0	0	0	0	0	0	0	0	0	1	7.29302887	10.0	0.0435
1381	195.0	2	1	58	0	15.0	27	493.0	22	8.0	24.978		1	32.4	11.1	23.7	1.2	142.0	1.1	7.39	53.0	67.15625	119.4666667	57.03333333	71.20689655	36.93571429	93.19354839	9	45	30	3.1996875	0	0	0	0	0	1	0	0	0	0	1	0	0	0	1		7.0	0.070428571
1382	195.0	2	1	30	0	25.0	26	561.0	26	8.0	25.015		0	42.1	14.4	12.9	1.0	136.0		7.41	42.0	101.0740741	145.8148148	69.11111111	91.25925926	37.95125	96.40740741	3	27	34	5.900856481	0	0	0	1	0	1	0	0	1	0	0	0	0	0	0		17.0	0.033
1383	145.0	2	1	59	0	22.0	34	536.0	18	7.0	25.056	37.55838909	1	22.7	7.8	13.8	1.8	137.0	1.3	7.26	38.0	79.11904762	99.73255814	55.09302326	71.1627907	37.28368421	96.80952381	5	34	35	2409.905972	0	0	0	0	0	0	0	0	0	0	0	0	0	0	1	7.312813796	15.0	0.035733333
1384	200.0	2	1	71	0	20.0	28	430.0	26	10.0	25.2	44.6366782	0	39.2	12.7	17.6	1.1	144.0	1.5	7.32	45.0	79.59322034	113.1311475	55.75409836	73.59016393	37.88461538	95.84745763	4	32	31	11.56958333	0	0	0	1	0	0	0	0	0	0	0	0	1	0	1	6.513572467	10.0	0.043
1385	126.0	2	1	47	0	25.0	36	586.0	16	8.0	25.268		1	26.5	10.0	8.3	0.7	134.0	1.3	7.37	45.0	112.1	153.8666667	87.7	110.6	38.36944444	98.93333333	12	57	45	736.0097222	0	0	0	0	0	0	0	0	0	0	0	1	0	0	0		17.0	0.034470588
1386	144.0	2	1	40	1	14.0	20	524.0	32	5.0	25.471		1	27.0	8.8	4.5	4.5	137.0	2.2			95.28	130.7727273	79.09090909	90.5	36.756	94.16	12	32	18	6.3771875	0	0	0	0	0	0	0	0	0	0	0	1	0	1	1		9.0	0.058222222
1387	178.0	2	1	64	0	27.0	31	495.0	22	13.0	25.613	30.77262972	0	29.2	9.5	9.4	1.4	140.0	0.8	7.53	30.0	45.01219512	119.1125	53.15	74.3125		100.0	11	66	39	8.376759259	0	0	0	1	0	0	0	0	0	0	0	0	1	0	1	6.753438114	14.0	0.035357143
1388	138.0	2	1	36	0	17.0	26	492.0	26	6.0	25.699		0	21.8	6.9	13.7	5.0	143.0	3.1	6.93	18.0	93.42307692	116.52	53.84	68.72	34.42857143	98.5	11	46	39	116.8652778	0	0	1	0	0	0	0	0	0	1	0	1	1	1	1		11.0	0.044727273
1389	168.0	2	1	68	0	21.0	28	465.0	25	10.9	26.146		1	22.5	7.4	20.9	1.3	138.0	1.7	7.4	38.0	81.93103448	114.7333333	58.1	77.33333333		98.25	11	37	28	2.684340278	0	0	0	0	0	0	0	0	0	0	0	1	1	0	1		10.1	0.046039604
1390	197.5	2	1	67	0	30.0	34	541.0	19	14.0	26.191	22.42214533	1	25.6	8.3	13.3	1.1	138.0	2.1	7.51	25.0	89.8	123.7307692	67.05769231	85.21153846		96.36	9	32	30	13.35877315	0	0	1	0	0	0	0	0	0	1	0	0	0	0	1	8.194983034	16.0	0.0338125
1391	115.0	2	1	60	1	28.0	32	475.0	24	11.0	26.254	28.91156463	0	25.2	7.7	17.1	1.8	142.0	2.0	7.41	34.0	49.65853659	129.8780488	71.34146341	91.51219512	33.35	98.57575758	13	81	48	4.284965278	0	0	0	0	0	1	0	0	0	1	0	0	1	0	1	7.399214904	17.0	0.027941176
1392	108.3333333	2	1	44	0	26.0	36	578.0	16	12.0	26.283	73.72448127	1	30.3	9.0	7.7	0.9	140.0		7.39	62.0	54.11538462	126.1923077	69.19230769	84.84615385	36.68428571	98.46153846	0	21	23	13.63239583	0	0	0	0	0	0	0	0	0	0	0	0	1	0	0	8.407761906	14.0	0.041285714
1393	106.6666667	2	1	56	1	22.0	27	520.0	28	5.0	26.397	28.09681752	1	36.9	13.8	18.2	1.3	140.0	2.9	7.25	41.0	69.0	103.9807692	71.11538462	81.76923077		99.3	11	70	39	20.07157407	1	0	0	0	0	0	0	0	0	0	0	1	0	0	1	6.10859197	17.0	0.030588235
1394	164.0	2	1	85	0	31.0	40	501.0	20	5.0	26.513		1	25.6	9.1	13.9	0.9	142.0	2.0	7.3	42.0	87.0952381	110.4545455	51.0	69.86363636	36.66	97.21052632	7	48	49	357.1180556	0	0	0	0	0	0	0	0	0	0	0	1	0	0	0		26.0	0.019269231
1395	144.0	2	1	78	1	28.0	32	483.0	25	9.0	26.625	42.02436561	1	35.2	11.1	10.3	1.0	142.0	1.4	7.27	61.0	98.34615385	94.55555556	60.42592593	71.07407407	36.77857143	94.53846154	8	66	60	8.122060185	0	0	0	0	0	0	0	0	0	0	0	0	0	0	1	6.589718402	19.0	0.025421053
1396	111.6666667	2	1	52	0	21.0	28	479.0	26	8.9	26.79	35.546875	0	32.5	11.6	15.6	1.3	143.0	4.5	7.17	48.0	120.1851852	104.8333333	63.41666667	81.9	38.04	96.08333333	6	50	34	11.82747685	0	0	0	0	0	0	0	0	0	0	0	0	1	0	1	8.415911167	12.1	0.039586777
1397	134.0	2	1	58	0	23.0	30	650.0	18	10.0	26.945	41.35802469	1	32.9	11.2	13.9	0.9	137.0	1.2	7.51	28.0	76.59090909	115.0	64.33333333	75.47619048	37.72125	99.0	8	26	41	7.213344907	0	0	0	1	0	0	0	0	0	0	0	0	0	0	1	8.653282922	13.0	0.05
1398	116.6666667	2	1	45	0	20.0	28	460.0	26	10.0	26.958	32.88726171	1	30.9	10.8	21.5	1.0	135.0	1.1	7.32	48.0	105.6923077	107.96	62.0	72.68	38.68636364	98.92307692	5	37	27	3.598032407	0	0	0	0	0	0	0	0	0	0	0	0	0	0	0	6.275922288	10.0	0.046
1399	136.6666667	2	1	60	1	31.0	38	578.0	17	11.0	26.963	56.03261051	1	25.3	7.9	13.6	2.2	137.0	2.2	7.27	76.0	85.04	109.0869565	61.73913043	77.30434783	36.15	97.04	9	58	40	2.704282407	0	0	0	0	0	0	0	0	0	1	1	0	1	0	0	8.407761906	20.0	0.0289
1400	121.4285714	2	1	46	0	24.0	28	479.0	24	16.0	27.039	29.16666667	0	25.5	8.5	3.5	1.0	141.0	0.6	7.32	44.0	70.76	93.88	63.04	72.96	37.39923077	96.24	11	58	37	3.718310185	0	0	0	0	0	0	0	0	0	0	0	0	0	0	1	6.376803877	8.0	0.059875
1401	188.0	2	1	73	1	30.0	35	673.0	15	15.0	27.206	36.72839506	1	36.8	11.3	22.8	1.7	138.0	1.5	7.22	55.0	103.5294118	108.7894737	59.94736842	74.29411765	37.9025	98.96875	9	48	37	4.407638889	0	0	1	0	0	1	0	0	0	0	0	0	1	0	1	8.95947601	15.0	0.044866667
1402	112.0	2	1	56	0	22.0	34	750.0	14	7.0	27.269	48.97959184	0	37.0	13.0	21.9	1.2	139.0	1.1	7.35	46.0	87.57142857	126.8857143	58.6	76.22857143	36.97333333	95.71428571	6	29	24	1.192511574	0	0	0	0	0	0	0	0	0	0	0	0	0	0	0	10.62834793	15.0	0.05
1403	198.0	2	1	66	0	27.0	30	500.0	24	13.5	27.342	22.55337632	0	31.4	10.5	18.8	1.8	152.0	1.3	7.31	55.0	100.4444444	130.0769231	57.69230769	75.5	37.44428571	97.96153846	6	36	44	7.723819444	0	0	1	1	0	1	0	0	0	0	0	0	0	0	0	7.273150438	13.5	0.037037037
1404	140.0	2	1	73	0	24.0	32	459.0	24	11.0	27.529	31.953125	0	17.4	5.6	25.4	1.1	139.0	1.4	7.39	36.0	70.91176471	106.2162162	57.97297297	75.47297297	36.49833333	99.73529412	9	60	37	1320.846528	0	0	1	1	0	0	0	0	1	0	0	0	0	0	1	8.064516129	13.0	0.035307692
1405	136.0	2	1	77	0	17.0	24	374.0	35	12.0	27.581		1	31.4	10.5	11.3	0.8	138.0	1.0	7.53	33.0	62.34615385	117.9821429	51.66071429	70.51785714	37.59125	97.57692308	11	59	48	14.90931713	0	0	0	0	0	1	0	0	0	1	0	0	0	0	1		5.0	0.0748
1406	136.6666667	2	1	59	1	22.0	24	621.0	24	12.0	27.751	33.39591837	1	22.7	7.6	10.0	2.4	128.0	6.6	7.28	45.0	79.12	118.2692308	49.57692308	69.42307692	36.78823529	95.96	17	67	48	1.366747685	0	0	0	0	0	1	0	0	0	0	1	1	0	1	1	8.800272086	10.0	0.0621
1407	158.0	2	1	70	0	25.0	35	669.0	16	8.0	27.798	31.15707174	1	25.6	10.6	11.5	1.1	134.0	1.2	7.38	48.0	93.58823529	101.0	53.36842105	68.63157895		99.47058824	13	58	38	5.241655093	0	0	1	0	0	1	1	0	0	0	0	0	1	0	1	9.731475286	17.0	0.039352941
1408	174.0	2	1	53	0	14.0	16	1000.0	25	5.0	28.175	28.10606061	1	16.2	4.9	7.8	6.0	145.0	2.2	7.17	20.0	92.22222222	108.8506494	67.53246753	84.15584416	35.84866667	99.79452055	16	69	52	33.81979167	0	0	0	0	0	0	0	0	0	1	0	1	1	1	1	13.31274296	9.0	0.111111111
1409	112.0	2	1	72	0	24.0	31	670.0	18	10.0	28.365	37.51697601	0	31.4	10.6	21.1	0.8	140.0	1.1	7.34	40.0	89.16666667	109.2777778	63.47222222	77.08333333	37.222	96.51428571	4	43	28	2.130046296	0	0	0	1	0	0	0	0	0	0	0	0	1	0	1	8.131462692	14.0	0.047857143
1410	162.0	2	1	58	0	19.0	26	562.0	24	10.0	28.419	35.06208912	1	38.2	12.8	13.4	3.6	140.0	0.9	7.42	35.0	68.51851852	126.037037	82.11111111	92.2962963	36.905	98.22222222	7	49	38	3.540532407	0	0	0	1	0	0	0	0	0	0	0	0	0	0	0	7.054452339	9.0	0.062444444
1411	120.0	2	1	49	0	22.0	35	609.0	16	12.0	28.647	33.37142857	1	36.4	12.4	9.6	3.0	136.0	1.5	7.15	59.0	81.39285714	94.06451613	51.74193548	66.0	37.60285714	95.25	15	55	32	13.68819444	0	0	0	0	0	1	0	0	0	0	0	1	0	0	1	8.630218519	10.0	0.0609
1412	186.0	2	1	61	1	23.0	27	628.0	26	5.0	28.803	22.55280073	1	29.1	9.7	10.8	1.0	138.0	1.1	7.39	44.0	88.90322581	120.8275862	75.13793103	84.68965517	37.91625	95.16129032	3	30	42	12.5403125	0	0	0	0	0	0	0	0	0	0	0	0	0	0	0	10.21703055	18.0	0.034888889
1413	128.0	2	1	36	0	22.0	26	476.0	30	11.5	29.038	39.29945677	0	37.2	12.7	14.0	2.5	149.0	2.1	7.42	29.0	114.9230769	103.0384615	63.40384615	75.2962963	37.43571429	98.0	9	34	39	13.1780787	0	0	0	0	0	0	0	0	0	0	0	1	0	1	1	5.776979465	10.5	0.045333333
1414	118.6666667	2	1	58	0	19.0	21	900.0	22	7.0	29.106	26.06167931	0	23.2	8.0	16.1	1.1	143.0	2.0	7.3	24.0	112.2083333	110.5416667	59.54166667	74.2173913	36.70214286	98.54166667	11	44	40	7.469189815	0	0	0	0	0	0	0	0	0	0	0	1	1	0	1	13.09167079	12.0	0.075
1415	108.5714286	2	1	62	1	22.0	31	489.0	27	5.0	29.113		1	21.6	6.6	10.9	4.1	152.0	1.2	7.18	52.0	126.1034483	113.3	57.56666667	74.13333333	36.66	99.35714286	12	61	37	6.699594907	0	0	0	0	0	0	0	0	0	0	1	0	0	1	1		17.0	0.028764706
1416	178.0	2	1	81	1	26.0	29	516.0	29	8.0	29.329	38.06228374	0	26.4	7.9	12.5	1.2	138.0	1.8	7.33	38.0	80.39130435	117.6818182	51.25	68.375	36.81555556	97.36363636	10	60	45	12.04842593	0	0	1	0	0	0	0	0	0	0	0	1	1	0	1	7.816286961	18.0	0.028666667
1417	108.0	2	1	44	0	26.0	31	577.0	20	16.0	29.404	56.35274943	0	50.3	17.1	11.3	0.7	139.0				84.11538462	154.8214286	103.1785714	118.1071429	36.9025	96.16666667	0	15	16	44.95394676	0	0	0	0	0	0	0	0	1	0	0	0	0	0	0	8.988098947	10.0	0.0577
1418	152.0	2	1	73	0	29.0	42	408.0	24	8.0	30.228		1	28.4	8.5	12.7	2.2	139.0		7.35	41.0	84.66666667	110.7333333	53.7	67.0	36.85166667	97.72727273	7	51	39	1194.940775	1	0	0	0	0	1	0	0	0	1	0	0	1	0	0		21.0	0.019428571
1419	148.0	2	1	58	0	14.0	24	619.0	26	5.0	30.756		0	34.6	11.9	4.1	0.9	145.0		7.32	54.0	66.36	101.8	55.64	71.12	36.90666667	96.6	1	27	35	4316.184178	0	0	0	0	0	0	0	0	0	0	0	0	0	0	0		9.0	0.068777778
1420	134.0	2	1	67	0	34.0	36	422.0	26	20.0	31.182	40.09489124	0	43.4	13.8	15.1	1.3	142.0	2.0	7.33	49.0	69.96153846	118.5172414	65.44827586	77.93103448	37.10166667	92.92307692	10	45	38	15.74300926	0	0	0	0	0	1	0	0	0	0	0	0	1	0	1	6.13853897	14.0	0.030142857
1421	101.4285714	2	1	45	0	16.0	17	686.0	29	14.0	31.194	24.11764706	1	30.1	9.8	18.7	0.6	138.0	29.0	7.38	52.0	60.11538462	139.4166667	74.04166667	95.79166667	36.436	93.69230769	6	31	31	7.066122685	1	0	0	0	0	1	0	0	0	0	0	0	0	0	0	10.39142026	2.0	0.343
1422	110.0	2	1	40	0	26.0	32	423.0	28	16.0	31.339	41.34578967	1	39.3	12.4	14.9	1.2	139.0	1.3	7.32	47.0	98.55555556	99.94444444	61.83333333	72.18518519	38.19	94.07407407	10	34	39	10.78025463	0	0	0	0	0	0	0	0	0	0	0	0	0	0	1	5.771119843	10.0	0.0423
1423	162.5	2	1	45	0	27.0	29	466.0	32	12.0	31.42	31.92092926	0	24.0	8.2	10.5	6.7	142.0	1.1	7.38	37.0	78.72413793	114.1666667	71.16666667	84.16666667	37.15	97.0	8	54	38	8.719340278	0	0	0	0	0	0	0	0	0	1	0	0	0	1	0	5.986177838	15.0	0.031066667
1424	168.3333333	2	1	88	1	24.0	34	550.0	24	5.0	31.693		1	25.9	8.4	8.0	0.7	149.0	2.8	7.39	51.0	78.68	124.5416667	59.95833333	75.54166667	37.83375	99.68	9	52	49	0.096527778	0	0	0	0	0	0	0	0	0	0	0	0	0	0	1		19.0	0.028947368
1425	183.3333333	2	1	64	0	18.0	34	450.0	24	10.0	31.752		1	32.2	11.6	9.4	1.5	132.0	314.0			68.95454545	145.3488372	65.97674419	85.09090909	37.15	95.77272727	3	23	26	23.9643287	0	0	0	0	0	0	0	0	0	0	0	0	0	0	1		8.0	0.05625
1426	170.0	2	1	20	0	26.0	40	445.0	24	7.0	31.923	35.99773243	1	31.3	10.6	21.0	1.0	141.0	1.1	7.29	36.0	72.77777778	139.7894737	58.31578947	76.1	37.62166667	97.66666667	4	22	26	21.64028935	0	0	1	1	0	0	0	0	0	0	0	0	0	0	1	6.931896068	19.0	0.023421053
1427	106.6666667	2	1	47	1	26.0	31	574.0	22	16.0	32.176	45.77725391	1	22.4	8.3	8.0	6.0	135.0	3.1	7.32	31.0	99.5	136.0	50.84375	70.5	38.23142857	93.75757576	17	64	50	1.063194444	0	0	0	0	0	1	0	0	0	1	0	1	0	1	1	6.742945751	10.0	0.0574
1428	113.0	2	1	73	0	25.0	33	487.0	26	11.0	32.263		0	29.2	9.6	8.9	1.5	136.0	0.7	7.31	50.0	82.4	121.3709677	56.77419355	76.18333333	37.22333333	97.86666667	5	51	35	5.591446759	0	0	1	0	0	1	0	0	0	0	0	0	0	0	0		14.0	0.034785714
1429	111.4285714	2	1	70	0	26.0	36	469.0	24	13.0	32.541		1	25.2	8.8	6.4	2.6	137.0	1.3	7.13	49.0	104.6410256	105.125	54.0	71.975	37.00269231	99.0	17	61	39	13.62226852	0	0	0	0	0	0	0	0	0	0	0	0	0	0	1		13.0	0.036076923
1430	122.0	2	1	66	0	22.0	34	487.0	25	8.8	32.692	35.91836735	0	37.8	12.9	20.9	1.3	146.0	1.4	7.34	41.0	80.88	110.4230769	60.78205128	74.76315789	38.69	95.13636364	8	44	33	99.63844907	0	0	0	0	0	0	0	0	1	0	0	0	0	0	1	6.901340589	13.2	0.036893939
1431	104.2857143	2	1	49	0	30.0	36	458.0	28	11.0	33.304	19.04507334	1	23.9	7.3	14.6	0.5	136.0	1.0	7.32	66.0	78.0	96.11538462	51.26923077	64.38461538	37.63166667	93.26086957	7	29	29	88.86875	0	0	0	0	0	1	0	0	0	0	0	0	0	0	1	6.662205801	19.0	0.024105263
1432	104.0	2	1	65	1	28.0	33	512.0	31	5.0	33.442		1	31.2	9.6	46.6	1.6	141.0	1.2	7.31	41.0	100.119403	109.6438356	58.30136986	71.875	36.94142857	97.01470588	15	93	63	28.28983796	1	0	0	0	0	0	0	0	0	1	0	0	1	1	1		23.0	0.02226087
1433	128.0	2	1	46	0	18.0	27	478.0	32	9.0	33.728	31.65242165	0	36.3	12.0	29.3	4.3	138.0	5.8	7.27	38.0	86.67391304	113.3695652	66.47826087	79.44680851	36.589	97.05	14	47	44	8.068125	0	0	0	0	0	0	0	0	0	0	0	0	0	1	1	6.363491134	9.0	0.053111111
1434	185.0	2	1	45	1	24.0	34	580.0	22	11.0	34.388	42.05989774	1	23.7	8.9	4.5	2.7	126.0	3.0	7.45	44.0	109.5	98.35483871	56.70967742	65.77419355	37.42375	96.86666667	12	67	50	4.954166667	0	0	0	0	0	0	0	0	0	0	1	1	1	0	1	7.280395652	13.0	0.044615385
1435	164.0	2	1	54	0	22.0	27	613.0	27	11.0	34.873	40.14609204	1	35.4	11.2	11.9	1.7	141.0	1.6	7.35	38.0	76.14285714	107.6	58.42	69.44230769	37.93875	96.78571429	10	41	33	18.08092593	0	0	0	0	0	0	0	0	0	0	1	0	0	0	0	7.69462506	11.0	0.055727273
1436	111.0	2	1	57	0	20.2	29	496.0	34	5.0	35.367	25.56495392	1	17.7	5.4	26.8	2.4	141.0	1.7	6.98	50.0	96.26470588	106.4848485	69.54545455	81.45454545	36.48333333	96.35294118	15	66	51	5.669467593	0	0	0	0	0	0	0	0	0	0	0	1	0	0	1	6.767081423	15.2	0.032631579
1437	122.0	2	1	59	0	21.0	28	681.0	24	10.0	36.039	26.8744961	1	24.1	8.2	22.3	1.9	149.0	2.3	7.1	64.0	87.19230769	118.8461538	56.42307692	73.96153846		98.72	8	33	31	43.27222222	0	0	1	1	0	0	0	0	0	0	0	0	0	0	1	8.748041004	11.0	0.061909091
1438	148.3333333	2	1	68	1	30.0	34	493.0	28	16.0	36.525	40.84080293	1	28.7	8.8	23.1	2.0	136.0	1.9	7.18	45.0	116.1111111	111.6111111	60.0	77.19444444	37.60166667	93.81578947	10	56	44	14.25380787	0	0	0	0	0	0	0	0	0	1	0	0	0	0	1	6.726151495	14.0	0.035214286
1439	111.4285714	2	1	59	0	25.0	35	640.0	20	14.0	37.005	43.42592593	1	34.2	11.6	21.6	1.8	143.0	0.8	7.36	31.0	59.72	132.0740741	68.07407407	87.19230769	36.48571429	96.76	9	36	34	1300.126389	0	0	0	0	0	0	0	0	0	0	0	0	1	0	1	8.520155493	11.0	0.058181818
1440	140.0	2	1	33	0	29.0	34	404.0	33	18.0	37.236	27.75510204	0	44.7	14.9	4.5	1.2	143.0	1.6	7.17	57.0	90.55172414	103.5555556	61.03703704	68.31481481	38.0675	95.06896552	13	49	47	6.561111111	0	0	0	0	0	0	0	0	0	0	0	0	0	0	1	5.725136751	11.0	0.036727273
1441	123.3333333	2	1	57	1	29.0	33	503.0	28	18.7	38.439	48.37409299	0	33.9	11.8	20.0	5.4	141.0	3.7	7.36	39.0	116.0	128.483871	80.19354839	91.6	38.4225	93.66666667	17	66	48	4.111840278	0	0	0	0	0	0	0	0	0	0	0	0	1	1	1	6.46147522	10.3	0.048834951
1442	193.0	2	1	66	0	26.0	35	456.0	30	14.0	38.879	26.00681732	1	32.8	10.7	15.9	2.2	138.0	2.0	7.13	60.0	95.44444444	101.5	61.58823529	70.52941176	37.27	97.5	10	42	48	11.89350694	0	0	0	0	0	0	0	0	0	0	0	1	0	0	1	6.22134905	12.0	0.038
1443	166.6666667	2	1	56	1	34.0	46	499.0	22	21.0	42.496		1	21.6	7.2	10.8	3.1	149.0	2.7	7.2	56.0	79.62857143	125.3823529	64.41176471	82.0	36.22166667	98.22857143	13	34	39	1.33787037	0	0	0	0	0	1	0	1	0	0	0	0	0	0	1		13.0	0.038384615
1444	126.6666667	2	1	85	1	30.0	34	418.0	38	18.0	43.586		0	37.0	11.2	2.1	3.9	150.0	7.1	7.14	43.0	105.5	79.24528302	56.5	61.63207547	36.69666667	97.71428571	14	77	56	1.151585648	0	0	0	0	0	0	0	0	0	0	0	1	0	0	1		12.0	0.034833333
1445	112.0	2	1	38	0	29.0	35	589.0	28	13.0	43.638	38.18186962	0	34.9	12.0	19.4	1.3	137.0	2.4	7.19	46.0	108.5	109.9642857	75.64285714	85.89285714	37.25	96.14814815	9	27	32	7.753726852	0	1	0	0	0	0	0	0	0	0	0	0	0	0	1	7.148405262	16.0	0.0368125
1446	102.0	2	1	44	1	29.0	31	599.0	32	14.0	44.144	25.95947481	0	41.2	14.7	28.8	1.9	138.0	2.5	7.11	52.0	89.71428571	92.8	68.51428571	76.17647059		97.64285714	6	41	33	2.434178241	0	0	0	0	0	0	0	0	0	0	0	1	0	0	1	8.172342283	15.0	0.039933333
1447	132.5	2	1	42	0	22.0	41	456.0	26	17.0	44.733	31.01851852	0	40.1	13.3	14.8	1.3	151.0	3.1	7.04	117.0	110.7241379	109.03125	63.5625	83.8172043	36.76222222	97.96551724	9	32	35	8.543761574	0	0	0	0	0	0	0	0	0	0	0	0	0	0	1	6.070610789	5.0	0.0912
1448	130.0	2	1	25	0	33.0	39	501.0	28	20.3	44.885		0	52.9	17.0	29.6	2.6	139.0	2.3	7.01	73.0	103.9615385	111.3571429	73.19642857	84.91071429		99.26923077	9	39	37	0.929166667	0	0	0	1	0	0	0	0	0	0	0	0	0	0	1		12.7	0.039448819
1449	104.0	2	1	64	1	23.0	34	615.0	28	13.0	48.939	29.86055123	0	43.0	14.3	18.2	1.9	142.0	8.2	7.1	41.0	70.24	104.04	65.64	76.88		99.25	11	54	36	5.293055556	0	0	0	0	0	0	0	0	0	0	0	1	0	1	1	7.900213242	10.0	0.0615
1450	164.0	2	1	48	0	22.0	39	586.0	26	10.0	49.273	30.59213473	0	40.2	12.6	8.3	1.0	146.0	2.7	7.49	34.0	79.88888889	134.56	79.6	91.8	37.51571429	97.18518519	4	25	30	9.697685185	0	0	0	0	0	0	0	0	0	0	0	0	0	0	0	7.527682861	12.0	0.048833333
1451	108.75	2	1	48	0	30.0	41	484.0	31	16.8	50.581	54.72222222	0	33.3	10.6	25.3	1.8	145.0	1.9	7.2	50.0	107.5833333	110.9615385	65.30769231	77.11538462	37.55	96.60869565	11	46	39	9.393553241	0	0	0	0	0	0	0	0	0	0	0	0	1	1	1	6.443367591	13.2	0.036666667
1452	126.0	2	1	72	0	22.0	34	625.0	30	10.0	51.45	39.5937051	1	19.4	6.4	25.0	2.3	147.0	3.9	7.0	57.0	88.328125	115.6145833	58.63541667	74.06122449	37.32571429	96.22413793	10	66	46	23.59832176	0	0	0	0	0	0	0	0	0	0	0	0	0	0	1	9.091438047	12.0	0.052083333
1453	103.75	2	1	58	0	18.0	28	961.0	23	10.0	51.986	30.07116843	1	39.3	12.0	17.2	1.0	139.0	1.2	7.1	94.0	78.20833333	103.2173913	63.04347826	72.13043478	36.84	94.58333333	4	32	31	2.743310185	0	0	0	0	0	1	0	0	0	0	0	0	0	0	0	13.97899514	8.0	0.120125
1454	166.0	2	1	50	1	27.0	33	558.0	34	18.0	52.989	39.47260218	1	36.7	12.1	40.3	3.7	138.0	5.6	7.02	57.0	139.48	92.1	69.06	75.36	38.46428571	96.2	10	52	46	0.599699074	1	0	0	0	0	0	0	0	0	0	0	0	1	1	1	6.554989075	9.0	0.062
1455	63.75	3	0	62	1	19.0	25	118.0	10	10.0	2.371	31.52257698	1	26.1	8.4	30.6	1.1	144.0	2.3	7.06	66.0	94.72222222	80.38888889	65.18518519	69.25581395	36.42	86.83333333	12	58	51	17.67575231	1	0	0	0	0	1	0	0	0	0	0	0	1	1	1	2.374914463	9.0	0.013111111
1456	61.0	3	0	29	1	22.0	25	253.0	10	10.0	4.711	65.234375	0	29.1	9.1	14.6	2.7	144.0	4.5	7.24	40.0	92.19047619	72.18421053	62.63157895	65.64285714	36.63625	94.91666667	16	59	38	1.177083333	0	0	0	0	0	1	0	0	0	0	0	0	1	0	1	4.826770452	12.0	0.021083333
1457	68.36734694	3	0	42	0	21.0	26	135.0	18	12.0	5.12	35.26530612	1	28.5	9.9	9.2	0.3	139.0	0.6	7.39	40.0	81.97058824	109.4857143	56.15714286	69.52857143	37.27833333	96.0	8	56	40	4.614826389	0	0	0	0	0	0	0	1	0	0	0	0	0	0	0	2.043411134	9.0	0.015
1458	93.0	3	0	61	0	20.0	21	308.0	14	5.0	5.705	38.17599091	1	23.1	7.2	12.5	0.7	141.0	1.3	7.36	45.0	84.60606061	114.0428571	61.57142857	79.58571429	36.0484	96.51515152	5	41	34	1.015381944	0	0	1	0	0	1	0	0	0	0	0	0	1	0	1	6.198929276	15.0	0.020533333
1459	81.05263158	3	0	57	0	16.0	10	495.0	25	6.2	6.185	25.72320499	1	33.0	12.0	26.6	2.8	143.0	1.3	7.08	14.0	86.19230769	110.4444444	56.33333333	71.59259259	37.795	98.5	15	71	55	9.035081019	0	0	1	0	0	0	0	0	0	0	0	0	1	1	1	10.34136966	9.8	0.050510204
1460	70.0	3	0	84	1	17.0	22	226.0	19	5.0	6.733		1	21.2	7.0	7.1	1.6	140.0		7.34	37.0	71.34545455	131.4285714	65.24489796	84.04081633	36.64833333	98.14285714	3	49	35	2.55224537	1	0	1	1	0	1	0	0	0	1	0	0	0	0	1		12.0	0.018833333
1461	81.0	3	0	81	0	18.0	20	388.0	16	5.3	8.304	26.39714625	1	24.8	8.5	12.9	0.8	141.0	3.2	7.44	35.0	60.13888889	111.8194444	55.25	74.34722222	36.8996875	98.13888889	5	36	26	1264.603021	0	0	0	0	0	1	0	0	0	0	0	0	0	0	1	10.00877057	12.7	0.030551181
1462	57.0	3	0	45	1	16.0	18	385.0	18	5.0	8.489		1	25.7	7.0	43.9	1.1	139.0	3.4	7.09	37.0	93.0	103.5166667	61.61666667	72.13333333	32.95	93.04	9	41	41	2.727777778	1	0	1	0	0	0	0	0	0	1	0	0	1	0	1		11.0	0.035
1463	52.22222222	3	0	38	1	23.0	25	276.0	20	5.0	8.655		1	20.3	6.1	22.0	0.5	140.0	1.5	7.36	33.0	105.96875	102.7777778	60.0	75.58333333	37.1435	99.84375	7	46	38	7.701296296	0	0	0	0	0	0	0	0	0	0	0	0	0	0	1		18.0	0.015333333
1464	41.0	3	0	74	1	17.0	19	316.0	22	5.0	8.857	24.06404739	0	22.3	7.4	23.7	1.7	136.0	1.2	7.33	31.0	97.73170732	84.725	41.6125	59.95	36.43538462	97.75	9	67	42	1.091111111	1	0	0	0	0	0	0	0	0	0	0	0	0	0	1	7.785936037	12.0	0.026333333
1465	63.75	3	0	35	1	13.0	18	433.0	15	5.0	8.911	20.71569381	1	20.9	7.3	2.8	3.6	137.0	1.3	7.32	22.0	111.969697	102.8921569	70.59803922	83.41	36.38333333	95.54545455	15	63	43	3.447256944	0	0	0	0	0	1	0	0	0	0	0	1	0	1	1	6.739719204	8.0	0.054125
1466	73.0	3	0	76	0	17.0	19	315.0	24	5.0	9.631	26.83518006	1	24.1	7.7	12.3	1.1	143.0	1.0	7.37	31.0	92.04545455	101.1304348	54.45652174	71.13043478		94.95454545	9	45	36	156.36875	0	0	1	1	0	0	0	0	0	0	0	0	0	0	1	6.978908189	12.0	0.02625
1467	62.0	3	0	58	1	20.0	23	400.0	16	5.0	9.722	23.91581633	1	21.4	6.2	5.4	2.2	136.0	1.4	7.38	43.0	94.53333333	90.20689655	52.60344828	66.86206897	36.38571429	98.06896552	14	55	51	12.79136574	0	0	0	0	0	0	0	0	0	1	0	0	1	1	1	6.700616457	15.0	0.026666667
1468	93.75	3	0	71	0	15.0	19	381.0	18	7.0	10.081	27.87878788	1	26.6	8.1	19.1	0.8	139.0	0.9	7.43	39.0	71.74074074	116.6666667	57.77777778	77.48148148	36.536	96.63636364	5	39	32	3.08119213	0	0	0	0	0	0	0	0	0	0	0	0	0	0	0	6.688199979	8.0	0.047625
1469	77.0	3	0	64	0	21.0	23	490.0	14	5.0	10.084	32.51910121	0	19.2	6.2	12.3	1.0	148.0	1.1	7.23	48.0	77.65217391	109.0434783	53.43478261	71.47826087	36.875	96.26086957	6	39	36	4.86962963	0	0	1	0	0	0	0	0	0	0	0	0	1	0	1	8.885503935	16.0	0.030625
1470	61.0	3	0	46	0	20.0	24	350.0	18	5.0	10.187		0	41.8	14.3	21.3	1.0	137.0	0.5	7.24	41.0	114.7916667	107.7241379	55.23333333	68.31666667	37.37555556	94.8	5	37	44	10.68325231	0	0	0	0	0	1	0	0	0	0	0	0	0	0	0		15.0	0.023333333
1471	81.0	3	0	73	1	16.0	18	366.0	22	6.0	10.258	33.32756233	1	34.5	11.3	18.6	1.2	138.0	1.4	7.34	46.0	97.93023256	105.1734694	68.15306122	81.96938776	36.78555556	96.31707317	9	74	44	2.252430556	0	0	0	0	0	1	0	0	0	0	1	0	0	0	1	8.108826657	10.0	0.0366
1472	100.0	3	0	75	0	20.0	24	530.0	12	5.0	10.284	32.04994797	0	23.9	7.9	16.3	0.7	139.0	3.8	7.27	49.0	81.80645161	108.4264706	45.47058824	66.5	37.39677419	97.16129032	5	38	38	6.9609375	0	0	1	0	0	0	0	0	0	0	0	0	1	0	1	11.07257761	15.0	0.035333333
1473	69.0	3	0	33	0	23.0	23	253.0	24	12.0	10.413	30.1102789	1	30.7	9.8	6.7	0.6	144.0	1.2	7.41	41.0	72.53846154	103.88	58.16	72.42	37.00714286	94.96296296	7	28	34	13.20708333	0	0	0	0	0	0	0	0	0	0	0	0	0	0	1	4.58782142	11.0	0.023
1474	81.0	3	0	60	0	15.0	20	394.0	18	5.0	10.425		1	24.3	7.9	14.6	0.8	139.0	1.4	7.41	44.0	72.96428571	117.9333333	54.2	74.9	36.94347826	94.67857143	7	39	42	1.099039352	1	0	0	1	0	1	0	0	0	0	0	0	1	0	0		10.0	0.0394
1475	97.0	3	0	59	0	23.0	25	493.0	14	5.0	10.822	25.30762167	1	25.3	8.8	11.1	0.7	143.0	1.6	7.46	33.0	70.29166667	105.1346154	62.32692308	77.25	37.185	96.18181818	9	49	38	2.109490741	0	0	0	0	0	0	0	0	0	0	0	0	0	0	1	8.654285012	18.0	0.027388889
1476	94.0	3	0	73	0	18.0	23	487.0	14	5.0	11.025	25.68158169	0	33.1	10.2	21.7	2.0	140.0	0.5	7.46	31.0	76.48148148	129.25	55.375	76.29166667	36.92	99.92857143	5	47	47	527.2388889	0	0	0	1	1	0	0	0	0	1	0	0	0	0	0	10.17423641	13.0	0.037461538
1477	88.0	3	0	66	0	11.0	19	379.0	18	6.0	11.031	17.30103806	0	23.6	8.6	11.6	0.8	138.0	1.1	7.34	42.0	87.26666667	110.1944444	66.86111111	81.75	36.08571429	99.93333333	5	43	38	15.14703704	0	0	0	0	0	1	0	0	0	0	0	0	0	0	1	6.160998765	5.0	0.0758
1478	52.0	3	0	28	0	24.0	30	306.0	18	5.0	11.066	20.81165453	0	15.5	5.1	10.2	0.6	142.0	1.5	7.17	48.0	126.6590909	120.9555556	73.17777778	89.66666667	36.608	95.0	18	58	51	21.79581019	0	0	0	0	0	0	0	0	0	0	0	1	0	0	1	6.392846697	19.0	0.016105263
1479	90.0	3	0	47	0	20.0	23	567.0	13	5.0	11.197	42.55280073	1	32.5	10.5	26.0	0.7	139.0	1.2	7.29	63.0	95.63333333	117.4666667	66.1	84.3	36.96166667	98.03333333	6	24	22	4.145648148	0	1	0	0	0	1	0	0	0	0	0	0	0	0	1	9.95330548	15.0	0.0378
1480	75.0	3	0	45	0	20.0	24	435.0	16	5.0	11.254	28.11753903	1	25.7	8.6	19.7	1.7	134.0	0.5	7.25	41.0	69.34375	116.8529412	50.57352941	71.39705882	36.65125	95.72727273	9	40	47	3.335821759	0	0	0	0	0	0	0	0	0	0	0	0	1	0	1	7.636133834	15.0	0.029
1481	32.0	3	0	83	1	19.0	21	404.0	20	5.5	11.284		0	33.4	9.9	9.9	0.9	147.0	3.3	7.04	20.0	59.13793103	109.44	74.12	86.28		97.61904762	12	74	42	5.405173611	0	0	0	0	0	0	0	0	0	0	1	1	1	0	1		13.5	0.029925926
1482	91.42857143	3	0	44	1	20.0	22	418.0	19	5.0	11.286		1	32.5	10.2	7.2	0.5	139.0	1.8	7.25	45.0	138.0645161	118.6515152	74.6969697	91.96969697	37.4375	98.73333333	4	31	34	5.358993056	0	0	0	0	0	0	0	0	0	0	0	0	0	0	1		15.0	0.027866667
1483	70.0	3	0	62	0	16.0	21	500.0	15	5.0	11.393	25.15315023	1	31.3	11.3	11.8	0.8	138.0	0.9	7.48	33.0	81.63636364	106.4	65.12	79.76	37.16666667	99.45454545	1	31	28	25.9524537	0	0	0	1	0	0	0	0	0	0	0	0	0	0	1	10.06319688	11.0	0.045454545
1484	100.0	3	0	38	1	30.0	34	247.0	22	5.0	11.449	14.39215142	1	31.5	9.3	10.2	0.5	141.0				126.5	96.62962963	52.25925926	63.22222222	36.43714286	97.18518519	8	25	43	12.22916667	0	0	0	0	0	0	0	0	0	0	0	0	0	0	1	6.085842409	25.0	0.00988
1485	100.0	3	0	44	1	28.0	24	380.0	22	8.0	11.47	42.52595156	0	18.1	5.8	32.2	3.1	128.0	2.5	7.16	51.0	82.74285714	111.296875	59.34375	74.078125	36.75333333	97.73529412	13	58	46	7.066840278	0	0	0	0	0	1	0	0	0	0	0	1	0	1	1	6.177254698	20.0	0.019
1486	63.0	3	0	46	1	25.0	29	334.0	18	6.0	11.489	20.21295014	0	29.5	8.7	21.8	1.5	144.0	1.8	7.18	53.0	90.20833333	105.2307692	55.19230769	86.03703704	37.61695652	96.05	13	73	47	6.203460648	0	0	0	0	0	0	0	0	0	0	0	0	0	0	1	7.399858206	19.0	0.017578947
1487	38.0	3	0	79	0	13.0	18	511.0	16	6.0	11.618	31.00198413	1	18.2	5.8	24.4	1.9	139.0	1.0	7.32	48.0	63.74418605	116.15	37.425	57.725	36.65714286	99.0	9	58	35	3.356041667	0	0	0	0	0	1	0	1	0	0	0	0	1	0	1	8.560037523	7.0	0.073
1488	90.0	3	0	67	1	20.0	23	425.0	18	5.0	11.62	33.41692064	1	22.3	7.4	31.9	5.2	125.0	1.2	7.23	33.0	87.5	96.67391304	30.69565217	49.17391304	36.57	97.52173913	12	60	34	29.02956019	1	0	1	0	0	0	0	0	0	1	0	0	1	1	1	7.969845854	15.0	0.028333333
1489	94.28571429	3	0	57	0	16.0	20	409.0	20	5.0	11.624		1	21.2	7.0	8.9	2.0	140.0	2.1	7.31	39.0	114.4871795	106.4871795	51.84615385	70.26315789	36.83	94.82051282	16	48	41	5.783831019	0	0	0	0	0	0	0	0	0	1	0	1	0	1	1		11.0	0.037181818
1490	50.0	3	0	73	1	22.0	27	429.0	15	5.0	11.667		1	19.9	5.9	35.7	3.0	139.0	11.8	7.07	30.0	101.1111111	93.35714286	44.73214286	58.78571429	35.20909091	88.33333333	18	77	55	0.865277778	0	0	0	0	0	0	0	0	0	1	1	0	1	1	1		17.0	0.025235294
1491	96.66666667	3	0	82	1	22.0	24	448.0	16	8.0	11.942		1	19.9	6.4	7.4	0.9	139.0	2.8	7.4	29.0	90.82142857	117.9310345	56.75862069	73.55172414	36.65333333	96.33333333	11	52	43	9.365636574	0	0	0	0	0	1	1	0	0	0	0	0	0	0	1		14.0	0.032
1492	73.0	3	0	63	0	18.0	22	402.0	18	8.0	12.055	32.72610938	0	31.0	10.6	9.1	0.5	135.0	2.2	7.36	39.0	77.01449275	108.8985507	62.08695652	72.72463768	36.69625	93.86764706	12	39	37	237.6302315	0	0	0	0	0	1	0	0	0	0	0	1	0	0	1	7.289739963	10.0	0.0402
1493	93.0	3	0	34	0	25.0	29	403.0	16	5.3	12.101	32.01101928	0	26.1	9.2	30.8	1.1	144.0	1.8	7.17	57.0	104.4210526	116.75	68.75	84.85	37.04666667	98.31578947	6	24	31	9.683125	0	0	0	0	0	0	0	0	0	0	0	0	0	0	0	7.074395253	19.7	0.020456853
1494	61.0	3	0	54	0	14.0	19	426.0	20	5.0	12.107	22.87346939	1	27.2	9.5	17.4	1.0	145.0	1.9	7.44	32.0	98.46153846	119.9615385	81.80769231	96.01923077	37.96166667	100.0	4	34	39	86.50902778	0	0	0	1	0	0	0	0	0	0	0	0	0	0	1	6.448097357	9.0	0.047333333
1495	92.0	3	0	75	0	21.0	29	426.0	14	5.0	12.274	31.52257698	1	26.2	8.8	8.9	0.9	141.0	2.3	7.11	60.0	76.53488372	120.1847826	59.23333333	80.64772727	36.19904762	98.74418605	10	34	24	7.110428241	0	0	1	1	0	0	0	0	1	0	0	0	0	0	1	8.573843739	16.0	0.026625
1496	74.28571429	3	0	49	0	24.0	27	490.0	15	5.0	12.605	34.037892	1	20.7	7.3	22.7	1.3	147.0	2.2	7.17	23.0	80.38636364	110.2777778	53.37777778	68.03333333		96.97777778	9	39	33	21.34422454	0	0	1	0	0	0	0	0	0	1	0	0	0	1	1	9.861932939	19.0	0.025789474
1497	61.0	3	0	75	0	17.0	20	419.0	22	5.2	12.737	20.34894399	1	34.3	10.5	10.0	0.9	145.0	1.4	7.53	44.0	86.52	104.483871	49.5483871	65.48387097	37.75888889	97.64	8	56	40	21.97430556	0	0	0	0	0	0	0	0	0	0	0	0	0	0	1	7.355264544	11.8	0.035508475
1498	92.0	3	0	67	1	17.0	19	327.0	31	5.0	12.915	34.96556137	1	23.6	7.6	31.7	1.9	139.0	6.0	7.24	44.0	132.6	91.05454545	61.63636364	69.98181818	37.16571429	92.20833333	9	60	49	1.447916667	0	0	1	0	0	0	0	0	0	0	0	0	1	1	1	5.929713851	12.0	0.02725
1499	39.0	3	0	67	0	23.0	27	508.0	14	6.5	13.068		1	26.5	9.1	12.2	0.7	142.0	2.0	7.32	41.0	77.95918367	106.3269231	53.89423077	81.24358974	36.30470588	96.45238095	11	36	40	402.6349306	1	0	1	0	0	0	0	0	0	0	0	0	0	0	1		16.5	0.030787879
1500	81.25	3	0	75	1	19.0	23	381.0	20	8.0	13.068	29.51092612	1	25.7	8.6	28.9	1.5	145.0	1.5	7.25	49.0	80.25925926	116.1166667	51.65	72.0	36.30777778	96.25	10	60	39	17.57326389	0	0	1	1	0	0	0	0	0	0	0	0	0	1	1	7.959720887	11.0	0.034636364
1501	67.0	3	0	53	1	21.0	26	504.0	15	5.0	13.336	29.90362812	0	30.7	10.2	8.0	0.6	145.0	1.7	7.37	47.0	94.57575758	109.2307692	59.76923077	71.07692308	36.55166667	97.87096774	11	41	38	11.60122685	0	0	0	0	0	0	0	0	0	0	0	1	0	1	1	8.442776735	16.0	0.0315
1502	68.0	3	0	78	0	23.0	26	575.0	14	5.0	13.411	29.88659972	0	23.7	8.0	13.2	0.8	133.0	2.5	7.57	29.0	76.36363636	117.6538462	51.80769231	71.23076923	36.325	94.66666667	8	45	37	4.067349537	0	0	0	0	0	0	0	0	0	0	0	0	0	0	1	12.73927685	18.0	0.031944444
1503	86.0	3	0	68	0	23.0	28	515.0	14	5.0	13.425		0	19.0	6.2	26.4	2.1	138.0	1.6	7.33	32.0	85.48387097	113.2037037	57.57407407	85.83809524		97.19354839	12	60	37	42.32619213	1	0	0	0	0	1	0	0	0	0	0	0	0	1	1		18.0	0.028611111
1504	87.14285714	3	0	73	0	17.0	21	436.0	22	5.0	14.1	29.79035718	1	21.1	6.9	21.7	1.8	143.0	2.3	7.16	47.0	98.55555556	122.8181818	68.11363636	88.31818182	36.02357143	97.44444444	9	57	48	1732.514803	0	0	1	0	0	1	0	0	0	0	0	0	1	0	1	7.906285134	12.0	0.036333333
1505	72.0	3	0	65	0	14.0	17	590.0	19	6.0	14.282	24.27210884	1	29.1	10.0	23.9	1.1	140.0	1.4	7.33	31.0	106.9677419	106.5441176	59.0	73.92647059	37.00625	98.66666667	4	59	46	51.42847222	0	0	0	0	0	1	0	1	0	0	1	0	0	0	1	8.930463476	8.0	0.07375
1506	52.0	3	0	34	1	24.0	26	228.0	30	15.0	14.412	25.39021852	0	20.5	7.4	39.2	1.7	148.0	5.1	7.24	42.0	107.5263158	92.63157895	66.78947368	75.78947368	37.13684211	94.76923077	13	53	37	2.231875	0	0	0	1	0	0	0	0	0	0	0	0	0	0	1	4.763297539	9.0	0.025333333
1507	92.22222222	3	0	48	0	18.0	24	476.0	17	6.6	14.512	26.86357713	0	24.3	7.6	19.1	0.9	151.0	3.1	7.35	35.0	95.84615385	103.125	65.20833333	74.33333333	35.652	99.07692308	8	57	33	0.085775463	0	0	0	0	0	0	0	0	0	0	0	1	0	0	1	7.409021573	11.4	0.041754386
1508	97.14285714	3	0	26	0	22.0	26	400.0	18	12.0	14.818	25.8984375	0	29.7	8.7	26.7	0.7	138.0	1.2	7.35	35.0	72.90909091	107.9393939	54.15151515	69.66666667	37.23857143	96.24242424	8	22	33	7.656793981	0	0	0	0	0	0	0	0	0	0	0	0	0	0	1	7.631257631	10.0	0.04
1509	73.0	3	0	73	1	19.0	24	408.0	22	5.0	14.954	18.78372348	1	36.6	11.7	13.9	0.9	142.0	2.1	7.34	37.0	96.09090909	100.0	46.23529412	58.88235294	37.42142857	95.54545455	7	55	37	8.33125	0	0	0	1	0	0	0	0	0	0	0	0	0	0	1	8.211568651	14.0	0.029142857
1510	60.0	3	0	70	1	13.0	19	464.0	22	5.0	15.006	42.19238103	0	33.0	10.8	30.4	3.2	140.0	3.8	7.11	35.0	93.60869565	103.36	60.44	74.48		96.56	11	60	40	4.245833333	1	0	0	0	0	0	0	0	0	0	0	0	1	0	1	9.338646701	8.0	0.058
1511	61.11111111	3	0	65	0	25.0	26	300.0	26	12.3	15.02	24.60612881	1	30.3	9.7	20.3	0.6	137.0	1.1	7.24	59.0	69.88888889	103.2307692	63.73076923	72.5	37.417	97.18518519	8	43	42	196.8131597	0	0	0	0	0	0	0	1	0	0	0	0	0	0	1	6.646579227	12.7	0.023622047
1512	85.0	3	0	48	0	25.0	29	343.0	20	12.2	15.194	37.80470522	0	28.8	8.7	15.7	1.6	131.0	4.9	7.27	39.0	104.04	107.5384615	57.53846154	73.28	36.86571429	92.72	15	46	46	1668.102778	0	0	0	0	0	0	0	0	0	0	0	1	1	0	1	5.745778612	12.8	0.026796875
1513	62.85714286	3	0	72	0	13.0	18	444.0	25	5.0	15.229	24.14071511	1	23.1	7.3	129.8	3.1	140.0	4.9	7.18	27.0	100.4461538	98.15384615	45.59615385	57.32075472	36.88272727	94.90769231	15	65	41	474.4139005	0	0	0	0	0	1	0	0	0	1	0	0	0	1	1	7.217634437	8.0	0.0555
1514	65.0	3	0	76	1	21.0	24	374.0	22	11.0	15.321	25.0	0	22.4	7.5	19.7	1.6	140.0	3.7	6.94	57.0	90.07317073	104.8909091	62.24545455	75.86363636	34.20181818	97.58333333	14	64	43	14.43640046	0	0	1	0	0	1	0	0	0	0	0	0	0	1	1	7.135225885	10.0	0.0374
1515	78.75	3	0	73	0	20.0	28	640.0	12	5.0	15.429	34.98046875	1	23.0	9.2	15.3	1.1	139.0	1.2	7.34	45.0	84.0	107.7	50.83333333	69.23333333	36.84444444	95.96666667	5	50	34	3.134606481	0	0	0	0	0	0	0	0	0	0	0	0	0	0	1	12.21001221	15.0	0.042666667
1516	96.0	3	0	74	1	18.0	23	387.0	22	9.0	15.436	28.6424028	0	22.5	7.1	32.5	2.4	140.0	9.6	6.99	44.0	96.5483871	103.5806452	56.09677419	74.12903226	35.81904762	79.14285714	16	58	47	0.513194444	0	0	0	0	0	0	0	0	0	0	0	0	0	1	1	7.017734741	9.0	0.043
1517	60.0	3	0	87	1	26.0	34	402.0	16	7.0	15.443		0	27.9	8.6	17.0	1.7	146.0	0.8	7.33	40.0	49.2962963	132.52	49.36	75.48	32.2	100.0	8	75	43	2.46875	0	0	0	0	0	0	0	0	0	1	0	0	1	0	0		19.0	0.021157895
1518	78.0	3	0	58	1	26.0	33	504.0	14	5.0	15.558	52.96875	0	24.5	7.7	19.8	4.6	136.0	1.2	7.31	42.0	64.9375	105.1029412	51.14705882	66.88235294	37.185	96.70967742	11	47	39	19.58811343	0	0	1	1	0	1	0	0	0	0	0	1	0	1	1	9.615384615	21.0	0.024
1519	62.0	3	0	66	0	23.0	29	497.0	16	5.0	15.586	50.37777778	1	31.4	9.8	17.1	0.7	141.0	1.6	7.4	49.0	78.57142857	111.40625	61.59375	75.6875	37.43571429	95.53571429	5	38	32	2.331574074	0	0	0	0	0	1	0	0	0	0	0	0	0	0	1	11.4738203	18.0	0.027611111
1520	66.0	3	0	71	1	28.0	32	300.0	26	5.0	15.67	16.01454294	1	29.2	9.2	9.1	2.8	148.0	1.5	7.34	33.0	85.03448276	95.53846154	52.38461538	66.30769231	36.9375	87.125	10	54	41	13.08376157	1	0	0	0	0	1	0	0	0	0	0	0	0	0	1	6.646579227	23.0	0.013043478
1521	62.0	3	0	39	1	25.0	29	367.0	20	10.6	15.681	25.59833507	0	21.7	7.2	29.2	0.7	136.0	2.1	7.38	34.0	111.8076923	94.34615385	55.73076923	69.34615385	36.86888889	96.24	12	45	41	16.74454861	0	0	0	0	0	0	0	0	0	0	0	1	0	1	1	7.667237705	14.4	0.025486111
1522	92.0	3	0	86	0	22.0	27	391.0	21	7.0	15.691	18.51080568	0	37.1	10.5	12.1	0.4	141.0	1.4	7.19	136.0	84.72	105.5416667	56.20833333	67.75	36.8875	91.96	6	55	42	36.15738426	1	0	0	0	0	1	0	0	0	0	1	0	0	0	1	9.633863894	15.0	0.026066667
1523	90.0	3	0	76	0	19.0	23	316.0	26	12.0	15.701	24.54460627	0	35.7	12.3	13.8	1.1	141.0	48.0	7.32	48.0	75.39285714	135.5945946	60.39189189	84.10810811	37.51	98.42857143	5	42	34	13.43576389	0	0	0	1	0	1	0	0	1	0	0	0	0	0	1	6.359940426	7.0	0.045142857
1524	65.0	3	0	48	1	22.0	28	547.0	14	8.0	15.76	30.38501561	1	26.0	8.7	38.0	2.2	133.0	3.8	7.42	22.0	101.92	115.5833333	47.625	66.75	36.38142857	96.44	12	53	43	10.29652778	0	0	0	0	0	0	0	0	0	0	0	1	0	1	1	11.42773576	14.0	0.039071429
1525	88.0	3	0	84	1	16.0	22	546.0	18	5.0	15.892	22.00900645	1	28.2	9.3	18.0	0.8	140.0	1.0	7.43	37.0	72.35416667	138.8818182	63.93636364	86.60909091	37.29	98.14285714	5	54	38	4.215231481	0	0	0	1	0	0	0	0	0	0	1	0	0	0	1	10.98901099	11.0	0.049636364
1526	68.0	3	0	85	0	25.0	33	510.0	14	5.0	16.094	20.44982699	0	25.3	8.5	22.1	0.9	145.0	2.8	7.16	64.0	78.5	96.5	54.2	66.125		94.93939394	9	49	40	11.59136574	0	0	1	0	0	0	0	0	0	0	0	0	1	0	1	8.290526042	20.0	0.0255
1527	85.71428571	3	0	55	0	14.0	18	553.0	22	5.0	16.096	21.02234466	0	32.0	10.6	10.2	0.8	147.0	0.8	7.42	37.0	69.86842105	108.9069767	63.03488372	79.88492063	37.075	98.94871795	6	44	48	8.807951389	0	0	0	1	0	0	0	0	0	0	0	0	0	0	1	9.707544851	9.0	0.061444444
1528	80.0	3	0	69	1	16.0	24	468.0	18	7.0	16.098		0	40.1	12.3	27.5	1.0	142.0	2.2	7.24	50.0	91.69047619	113.7596154	72.375	86.25961538	36.90777778	95.83333333	8	40	47	2.144502315	1	0	0	1	0	1	0	0	0	0	0	0	1	0	1		9.0	0.052
1529	62.0	3	0	66	1	22.0	28	604.0	14	5.0	16.159	36.69921875	1	23.4	8.9	5.5	1.4	142.0	0.8	7.31	42.0	87.79166667	116.64	62.76	81.2	36.95714286	99.625	9	38	34	3.561273148	1	0	0	0	0	1	0	0	0	1	0	1	0	1	1	11.52319902	17.0	0.035529412
1530	87.0	3	0	21	0	26.0	27	351.0	25	10.0	16.339	19.02497027	0	18.4	6.4	22.8	0.5	142.0	1.3	7.32	51.0	83.79166667	102.34	56.36	68.82	37.839	95.75	9	31	29	5.150671296	0	0	0	0	0	0	0	0	0	0	0	0	0	0	1	9.054325956	16.0	0.0219375
1531	67.0	3	0	64	0	20.0	26	503.0	18	5.0	16.415		1	27.5	9.2	14.4	0.6	139.0	0.8	7.25	68.0	104.1794872	123.6842105	65.89473684	81.27777778	37.14625	99.48648649	5	40	35	7.203298611	0	0	0	0	0	1	0	0	0	0	0	0	0	0	0		15.0	0.033533333
1532	86.0	3	0	64	1	35.0	39	349.0	20	5.0	16.417		0	25.7	7.8	11.2	2.4	142.0	4.2	7.33	65.0	74.30508475	104.2033898	60.0	74.93220339	36.2852	96.86956522	12	55	44	8.323657407	0	1	0	0	0	1	0	0	0	1	0	0	0	0	1		30.0	0.011633333
1533	62.5	3	0	59	1	23.0	29	410.0	20	6.0	16.474		0	31.7	10.5	4.7	2.3	142.0	5.7	6.83	52.0	95.06896552	93.828125	65.515625	79.625	36.00076923	82.26666667	17	57	43	1.0140625	0	0	0	0	0	0	0	0	0	0	0	1	0	1	1		17.0	0.024117647
1534	63.33333333	3	0	91	1	25.0	31	584.0	14	5.0	16.826	25.0	1	23.9	6.8	18.0	1.3	148.0	1.1	7.47	35.0	102.1315789	96.57894737	49.42105263	64.0		94.92105263	9	47	27	29.4783912	0	0	0	1	0	0	0	0	0	1	0	0	0	0	1	11.14163614	20.0	0.0292
1535	92.0	3	0	49	0	27.0	30	439.0	16	16.0	16.865	45.56405896	0	43.9	13.9	11.6	1.0	138.0	1.3	7.27	50.0	86.37037037	104.0285714	67.6	84.05714286	36.98428571	94.46428571	8	34	28	8.718032407	1	0	1	0	0	0	0	0	0	0	0	0	1	0	1	7.353926561	11.0	0.039909091
1536	69.0	3	0	51	0	27.0	31	401.0	20	9.0	17.291	20.36593777	1	32.0	11.0	10.2	0.4	140.0	0.8	7.29	33.0	86.56	111.9423077	76.69230769	90.69230769	37.02125	95.875	6	45	37	6.156215278	0	0	0	0	0	1	0	0	0	0	0	0	0	0	1	8.070683895	18.0	0.022277778
1537	45.0	3	0	64	0	20.0	30	514.0	15	5.9	17.341	31.25	1	22.3	10.2	18.1	0.4	140.0	0.9	7.42	37.0	68.75675676	98.55128205	55.97435897	71.12820513	36.27142857	98.81081081	3	31	32	19.10238426	1	0	0	0	0	0	0	0	0	0	0	0	1	0	1	9.806166056	14.1	0.036453901
1538	97.14285714	3	0	67	0	25.0	28	386.0	24	8.0	17.704	48.3033241	1	18.9	6.5	9.8	1.3	133.0	1.8	7.26	44.0	94.39130435	100.0	57.39130435	71.2173913	37.05666667	96.4	12	55	47	801.7587731	0	0	0	0	0	1	0	1	0	0	1	0	0	0	1	8.551931939	17.0	0.022705882
1539	98.0	3	0	74	0	19.0	29	502.0	16	6.0	17.711	35.07653061	1	26.4	8.4	14.1	1.1	139.0	3.0	7.32	43.0	81.65517241	114.2575758	60.65151515	79.27272727	36.72142857	97.4375	8	44	37	1.235844907	0	0	0	0	0	1	0	0	0	0	0	0	1	0	1	8.409273653	13.0	0.038615385
1540	100.0	3	0	27	0	18.0	24	414.0	22	10.0	17.852	44.23718972	1	32.2	10.2	15.1	0.9	145.0	1.6			91.21875	104.0625	56.78125	70.71875	37.42833333	96.97222222	5	12	27	11.04771991	0	0	0	0	0	0	0	0	0	0	0	0	0	0	1	7.153224134	8.0	0.05175
1541	91.0	3	0	59	0	27.0	29	537.0	18	6.7	17.856		1	28.4	8.9	15.2	0.7	141.0	1.7	7.31	60.0	82.77272727	110.6304348	61.19565217	90.13043478		96.5	11	58	40	3.359664352	1	0	0	1	0	1	0	0	0	0	0	0	1	0	1		20.3	0.026453202
1542	82.5	3	0	56	1	33.0	37	315.0	23	10.0	18.105		1	21.2	7.2	2.6	1.4	139.0	1.6	7.28	48.0	123.8461538	95.17307692	63.17307692	72.34	36.925	95.30769231	12	57	49	0.890381944	1	0	0	0	0	0	0	0	0	1	1	0	1	0	1		23.0	0.013695652
1543	52.0	3	0	77	1	27.0	29	444.0	18	15.3	18.131	21.46193662	0	36.8	12.5	12.9	1.1	149.0	3.2	7.25	52.0	59.25	122.0769231	44.21153846	84.90384615	33.4	98.12	9	56	37	1.440347222	1	0	1	0	0	0	0	0	0	1	0	0	0	0	1	6.453863597	11.7	0.037948718
1544	83.33333333	3	0	71	1	23.0	27	452.0	20	10.0	18.161		1	33.8	10.8	17.3	2.4	142.0	2.6	7.24	45.0	93.96969697	123.2727273	51.24242424	73.3030303	37.36	95.45454545	13	59	41	7.237326389	0	0	0	0	0	1	0	0	0	0	0	0	0	1	1		13.0	0.034769231
1545	87.14285714	3	0	63	0	25.0	32	446.0	16	13.0	18.183	49.75543937	1	20.8	6.9	18.0	1.2	137.0	0.8	7.28	56.0	67.62068966	102.4642857	46.78571429	60.0	37.244	93.06896552	8	46	34	243.5183912	0	0	0	0	0	0	0	0	0	0	1	0	0	0	1	9.498253684	12.0	0.037166667
1546	85.0	3	0	46	0	25.0	27	456.0	24	5.0	18.233	40.9157128	0	28.5	9.4	17.4	1.9	136.0	2.3	7.3	43.0	117.0	111.3333333	61.95833333	75.79166667	38.36571429	92.375	8	46	36	18.8353588	0	0	0	0	0	1	0	0	0	0	0	1	0	0	1	9.526595078	20.0	0.0228
1547	71.0	3	0	53	1	27.0	29	404.0	22	11.0	18.292	39.60207612	0	28.8	9.1	23.2	2.1	140.0	1.5	7.15	48.0	101.1818182	103.2727273	63.38181818	76.76363636	36.953	96.32142857	9	52	49	2.437928241	0	0	1	0	0	1	0	0	0	0	0	0	1	1	1	6.5673971	16.0	0.02525
1548	91.0	3	0	77	0	21.0	31	580.0	14	5.0	18.302	41.39577594	0	24.6	8.0	18.9	1.4	141.0	0.9	7.39	42.0	75.69230769	114.8571429	43.25	63.16071429	36.66923077	94.81481481	7	55	45	6.091655093	0	0	0	0	0	0	0	0	0	0	0	0	1	0	1	10.18151178	16.0	0.03625
1549	68.0	3	0	61	0	23.0	29	463.0	18	10.0	18.376	35.96230159	1	41.8	13.4	21.4	1.2	141.0	2.5	7.2	52.0	97.92	102.137931	61.1091954	75.42528736	36.936	94.24	9	46	41	21.84743056	0	0	1	1	0	0	0	0	0	0	0	0	0	0	1	7.755963549	13.0	0.035615385
1550	52.0	3	0	52	0	22.0	29	559.0	16	6.0	18.407	33.07621671	1	26.4	8.2	29.1	1.3	140.0	1.4	7.18	38.0	77.0	112.625	65.58333333	80.70833333	33.33	94.41666667	9	36	28	14.95920139	0	0	1	0	0	0	0	0	0	0	0	0	0	0	1	9.812870835	16.0	0.0349375
1551	61.0	3	0	38	1	25.0	28	354.0	26	10.0	18.491	26.12244898	0	25.1	7.8	8.9	1.0	155.0	5.0	7.03	75.0	92.77777778	114.7	75.625	89.975	34.85307692	96.11111111	11	32	37	1.573402778	0	0	0	0	0	0	0	0	0	0	0	0	0	0	1	5.358278086	15.0	0.0236
1552	71.0	3	0	65	0	23.0	29	430.0	22	5.0	18.542		1	28.7	9.4	16.9	0.6	143.0	1.1	7.37	55.0	92.47826087	115.7826087	50.26086957	68.82608696	37.295	99.43478261	5	40	34	2.998275463	0	0	0	0	0	1	0	0	0	1	0	0	0	0	0		18.0	0.023888889
1553	75.0	3	0	65	1	29.0	35	413.0	18	10.0	18.578		1	22.8	7.0	32.2	1.9	141.0	10.1	7.02	47.0	119.125	94.27777778	56.72222222	71.375	34.38333333	96.375	16	83	49	0.029803241	0	0	0	0	0	0	0	0	0	0	0	1	0	0	1		19.0	0.021736842
1554	73.33333333	3	0	59	1	29.0	30	361.0	24	13.0	18.68	26.33608815	0	34.8	10.5	12.8	0.4	139.0	1.9	7.45	59.0	105.3541667	97.79069767	64.97674419	72.02325581	37.10555556	92.73469388	7	41	48	11.00159722	0	0	0	0	0	0	0	0	0	0	0	0	1	0	1	6.337113366	16.0	0.0225625
1555	49.0	3	0	60	1	27.0	30	391.0	20	16.0	18.776	35.25497992	1	33.4	11.2	4.4	2.1	136.0	1.7	7.17	42.0	98.6875	90.91666667	52.0	56.75	37.445	90.6	14	83	45	0.039259259	0	0	0	0	0	0	0	0	0	1	1	0	1	0	1	7.869419957	11.0	0.035545455
1556	81.0	3	0	64	1	28.0	32	529.0	16	10.0	19.078		0	26.4	10.1	30.7	2.3	137.0	5.7	7.07	52.0	121.6	106.04	55.6	60.03846154	37.7	88.0	14	78	54	0.568125	0	0	0	0	0	1	1	0	0	0	0	1	0	0	1		18.0	0.029388889
1557	85.0	3	0	45	0	25.0	28	363.0	26	10.4	19.146	51.25179323	0	35.2	11.1	41.1	1.2	144.0	3.6	7.22	41.0	106.3571429	96.65	64.875	81.61538462	37.986875	94.30952381	13	64	46	10.62371528	0	0	0	0	0	1	0	0	1	0	0	0	1	0	1	8.943970827	14.6	0.024863014
1558	58.0	3	0	76	1	13.0	24	491.0	20	5.0	19.247	28.38744094	1	32.4	11.0	12.8	2.0	138.0	1.6	7.3	39.0	91.68965517	138.6923077	82.61538462	96.03846154	37.165	95.0	3	38	27	1.729513889	1	0	1	0	0	0	0	0	0	0	0	0	1	0	1	9.053027509	8.0	0.061375
1559	35.0	3	0	45	0	19.0	23	548.0	20	9.0	19.333	20.05509642	1	34.1	11.0	39.8	1.1	143.0	1.9	7.22	56.0	63.96774194	137.8333333	77.87179487	99.97727273	34.6	99.96774194	6	43	34	3.981041667	0	0	0	0	0	0	0	0	0	0	0	0	0	0	0	9.619773198	10.0	0.0548
1560	88.57142857	3	0	62	0	24.0	30	403.0	24	5.0	19.431		0	15.7	5.1	4.9	2.1	144.0	1.8	7.44	30.0	78.65517241	117.7241379	56.24137931	74.44827586	36.82517241	97.26666667	18	65	40	12.82479167	0	0	0	0	0	1	0	0	0	0	0	1	1	1	1		19.0	0.021210526
1561	40.0	3	0	52	1	26.0	35	498.0	14	12.9	19.439		0	21.0	7.2	7.7	3.6	141.0	2.9	7.29	47.0	74.26666667	84.50769231	47.44615385	59.03125	36.86909091	87.87719298	19	77	48	0.666828704	0	0	0	0	0	0	0	0	0	0	0	1	0	0	1		13.1	0.038015267
1562	89.0	3	0	56	0	26.0	40	360.0	18	8.0	19.686	44.78903986	1	27.0	8.6	21.7	1.0	141.0	1.7	7.32	48.0	82.56666667	116.3225806	62.12903226	77.58064516	36.59125	95.2962963	6	31	31	0.925497685	0	0	0	1	0	1	0	0	0	0	0	0	0	0	0	6.52812534	18.0	0.02
1563	94.0	3	0	63	1	29.0	35	308.0	26	10.0	20.012	25.25499642	0	20.9	7.1	11.1	3.6	127.0	5.9	7.5	27.0	102.9230769	108.68	41.28	56.8	36.744	99.42307692	23	92	59	2.572627315	0	0	1	0	0	1	0	0	0	1	0	1	1	0	1	5.585173902	19.0	0.016210526
1564	75.0	3	0	64	0	24.0	28	424.0	22	12.0	20.111		0	18.4	5.9	56.0	0.8	141.0	1.7	7.23	52.0	84.45454545	96.12121212	54.74242424	70.48484848	36.9862069	98.51612903	14	63	42	7.029386574	0	0	0	0	0	0	0	0	0	0	0	0	0	0	1		12.0	0.035333333
1565	71.25	3	0	64	0	24.0	29	410.0	22	12.0	20.331	30.03808864	1	23.7	8.6	16.8	1.8	140.0	2.5	7.23	39.0	73.92105263	106.9285714	56.96428571	72.54761905		97.88571429	11	42	40	14.6944213	0	0	1	0	0	0	0	0	1	0	0	0	0	1	1	9.083658277	12.0	0.034166667
1566	60.0	3	0	27	0	20.0	25	398.0	29	6.0	20.36	22.0603538	1	28.8	10.5	12.2	8.0	133.0	1.1	7.26	35.0	84.375	133.2333333	94.8	105.8		95.65217391	13	64	56	24.62958333	0	0	0	0	0	0	0	0	0	0	0	0	0	1	0	8.314879037	14.0	0.028428571
1567	50.0	3	0	35	1	25.0	31	467.0	20	8.0	20.595	42.02735457	1	29.9	11.3	20.0	1.6	151.0	2.7	7.51	39.0	113.6	140.3653846	53.26923077	84.38888889	37.12923077	88.65	17	82	51	0.092071759	1	0	1	0	0	0	0	0	0	0	0	1	0	0	0	10.34650833	17.0	0.027470588
1568	87.0	3	0	23	1	21.0	24	394.0	31	8.0	20.947	25.14285714	0	38.9	11.5	30.5	1.4	150.0	3.3	7.11	48.0	114.3846154	97.39285714	62.89285714	75.10714286	35.80833333	96.80769231	9	42	39	0.288194444	0	0	0	1	0	0	0	0	0	0	0	0	0	0	1	5.963733236	13.0	0.030307692
1569	85.71428571	3	0	68	0	32.0	35	320.0	28	10.0	21.074	23.85492312	1	27.1	7.8	24.1	0.4	143.0	0.9	7.37	52.0	113.625	108.6323529	59.80882353	75.48529412	36.77833333	96.28125	8	49	50	19.85855324	0	0	0	0	0	1	0	0	0	0	0	0	0	0	1	6.440446001	22.0	0.014545455
1570	53.0	3	0	56	1	31.0	38	523.0	15	10.0	21.142		1	33.3	11.7	11.5	1.3	140.0	1.7	7.21	45.0	121.6129032	93.05555556	65.47222222	73.0	37.11857143	95.20689655	9	56	47	2.145266204	0	0	0	0	0	0	0	0	0	0	0	0	0	0	1		21.0	0.024904762
1571	60.0	3	0	49	0	24.0	26	569.0	22	6.5	21.162	31.68485537	0	27.5	8.4	9.9	2.3	130.0	4.1	7.43	15.0	116.5555556	103.4852941	52.82352941	67.11764706	37.067	97.19230769	13	63	45	8.727349537	0	0	0	0	0	0	1	0	0	0	0	1	0	1	1	11.45191805	17.5	0.032514286
1572	76.0	3	0	30	0	22.0	28	464.0	20	13.0	21.372		0	33.9	11.4	21.1	1.1	140.0	0.7	7.18	62.0	103.3928571	115.6206897	64.79310345	79.44827586	37.89	96.13793103	5	31	36	2.238402778	0	0	0	0	0	0	0	0	0	0	0	0	0	0	1		9.0	0.051555556
1573	68.0	3	0	34	0	35.0	37	270.0	28	20.0	21.856	22.5390625	0	26.5	8.6	18.3	5.0	139.0	1.5	7.23	74.0	77.0	164.0588235	109.2941176	139.9393939	33.00125	99.25	13	36	47	9.107916667	0	1	0	1	0	1	1	0	0	1	0	0	0	1	1	5.151098901	15.0	0.018
1574	95.71428571	3	0	50	0	36.0	38	434.0	20	12.0	22.117	50.17106847	0	32.1	10.6	13.0	1.3	140.0	0.7	7.05	87.0	92.80769231	102.12	52.32	67.58333333	37.67428571	94.53846154	13	61	54	8.888553241	0	0	0	0	0	0	0	0	0	0	0	0	0	0	1	8.734854889	24.0	0.018083333
1575	60.0	3	0	75	0	25.0	34	441.0	19	11.0	22.171	24.4646016	0	31.2	10.0	25.7	0.9	139.0	1.4	7.35	44.0	102.6470588	109.7352941	65.6969697	75.66666667	37.67833333	97.19047619	6	53	45	8.646979167	0	1	0	0	0	1	0	0	0	0	0	0	0	0	1	7.996953542	14.0	0.0315
1576	77.0	3	0	80	0	24.0	31	350.0	25	14.0	22.295	50.52881177	0	27.7	8.2	17.9	1.0	143.0	1.8	7.14	57.0	75.15151515	111.1515152	57.45454545	75.66666667	36.59428571	93.97058824	10	55	48	18.30015046	0	0	1	1	0	1	0	0	0	0	0	0	1	0	1	6.346788525	10.0	0.035
1577	98.57142857	3	0	46	0	28.0	33	486.0	20	10.0	22.861	24.55357143	1	20.1	6.0	32.5	0.6	131.0	1.2	7.29	46.0	129.1086957	106.25	63.28409091	76.78409091	37.10166667	95.5	8	48	36	47.16744213	0	0	0	0	0	0	0	0	0	0	1	0	0	0	1	8.141248995	18.0	0.027
1578	35.0	3	0	72	1	24.0	31	516.0	22	5.0	23.919	27.73229978	0	23.4	7.5	18.5	1.6	148.0	1.3	7.3	51.0	101.9444444	124.5714286	69.94285714	82.37142857	37.19666667	97.17647059	14	81	56	13.40416667	1	0	0	0	0	0	0	0	1	0	0	1	0	0	1	8.031628428	19.0	0.027157895
1579	46.66666667	3	0	30	0	29.0	35	320.0	26	18.0	24.053	31.93810752	0	44.0	13.7	20.1	8.0	141.0	2.5	7.21	51.0	113.88	110.4444444	62.90740741	75.27777778	37.11	84.5	12	44	39	291.3847222	0	0	0	1	0	0	0	0	0	1	0	1	0	1	1	8.88000888	11.0	0.029090909
1580	70.0	3	0	72	1	23.0	30	355.0	28	13.0	24.353	49.78147763	1	19.9	6.7	17.9	2.9	135.0	4.5	7.38	22.0	119.8918919	114.4736842	56.71052632	74.44736842	36.28272727	93.18918919	16	57	50	1.065277778	0	0	0	0	0	0	1	0	0	0	0	1	0	1	1	7.416537835	10.0	0.0355
1581	85.0	3	0	42	1	20.0	28	503.0	22	10.0	24.943		1	30.1	9.8	16.2	0.8	166.0	1.2	7.27	44.0	110.525	101.3684211	65.02631579	76.37837838	37.62315789	99.73170732	12	74	45	0.270833333	0	0	0	1	0	0	0	0	0	0	0	0	0	0	1		10.0	0.0503
1582	98.75	3	0	61	1	25.0	32	535.0	20	10.0	25.691		0	47.7	14.7	41.4	1.8	147.0	8.5	7.06	40.0	103.2857143	113.0	75.85365854	88.31707317		96.52941176	9	47	30	1.3575	0	0	0	0	0	0	0	0	0	0	0	0	0	0	1		15.0	0.035666667
1583	73.0	3	0	52	1	20.0	29	468.0	24	9.0	25.867	24.8127517	1	23.3	7.5	38.0	2.3	154.0	5.7	7.11	55.0	110.8928571	98.7	47.16666667	67.03333333	36.978125	95.68965517	14	64	42	10.79097222	0	0	0	0	0	1	0	1	0	0	0	1	0	0	1	8.486562942	11.0	0.042545455
1584	66.0	3	0	61	1	23.0	29	333.0	31	17.0	26.303		1	24.1	6.7	25.1	1.8	153.0	3.7	7.29	58.0	137.16	94.96774194	58.67741935	70.96774194	38.54111111	95.875	9	66	49	24.09851852	0	0	0	0	0	0	0	0	0	0	0	0	1	0	1		6.0	0.0555
1585	72.85714286	3	0	38	1	23.0	31	451.0	24	11.0	26.519	42.1875	1	23.9	7.4	13.0	0.8	136.0	7.0	7.28	53.0	96.48780488	110.7021277	44.06382979	62.32978723	36.67846154	94.425	13	35	38	10.01875	0	0	0	0	0	1	0	0	0	0	0	1	1	0	1	8.604242979	12.0	0.037583333
1586	70.0	3	0	55	1	31.0	34	379.0	28	15.0	27.039	39.33155181	0	23.8	7.9	17.5	3.0	140.0	3.1	7.39	48.0	107.030303	106.6875	42.96774194	61.29032258	37.72666667	96.90909091	20	84	53	0.952847222	0	0	0	0	0	0	0	0	0	1	0	1	0	1	1	6.872665289	16.0	0.0236875
1587	85.0	3	0	59	1	27.0	32	387.0	32	8.0	27.307	19.3132154	0	35.4	11.1	6.5	2.5	140.0	4.3	7.21	31.0	97.58333333	113.25	65.95833333	80.86956522		98.0	19	81	53	4.386805556	0	0	0	0	0	0	0	0	0	0	0	0	1	0	1	8.085070823	19.0	0.020368421
1588	72.5	3	0	48	0	31.0	38	315.0	28	19.0	27.66	25.25951557	1	36.5	11.2	17.0	1.0	139.0	3.1	7.19	64.0	109.0909091	113.8636364	71.40909091	85.90909091	32.57272727	69.94444444	16	79	57	22.73900463	0	0	1	0	0	0	0	0	0	0	0	1	1	1	1	5.120619026	12.0	0.02625
1589	82.85714286	3	0	70	1	26.0	33	327.0	35	9.5	27.76	24.38518519	1	35.0	11.0	39.5	1.7	145.0	14.3	7.03	34.0	78.24137931	98.48148148	56.62962963	69.18518519	33.33	94.0	14	65	48	0.708703704	1	0	0	0	0	0	0	0	0	0	0	1	0	0	1	7.549173516	16.5	0.019818182
1590	71.11111111	3	0	36	0	28.0	35	529.0	18	18.0	27.995		1	33.4	10.5	42.9	1.2	138.0	1.1	7.39	45.0	92.70212766	105.8222222	55.77777778	69.4	37.08333333	95.04081633	6	31	38	20.91891204	0	0	0	0	0	0	0	0	0	0	0	1	0	0	0		10.0	0.0529
1591	100.0	3	0	41	1	19.0	30	460.0	26	7.3	28.306		0	27.2	8.9	21.0	0.7	144.0	4.2	7.02	60.0	129.7948718	102.804878	67.04878049	79.34146341	36.19875	99.3902439	13	62	49	0.28125	0	0	0	0	0	0	0	0	0	0	0	0	0	0	1		11.7	0.039316239
1592	62.0	3	0	51	1	25.0	36	492.0	20	12.0	28.447	39.46606998	1	32.0	10.1	31.8	0.4	133.0	2.1			87.92307692	123.75	72.16666667	83.875	36.75	93.40740741	1	29	15	3.248113426	1	0	1	0	0	1	0	0	0	0	0	0	0	0	1	9.226268612	13.0	0.037846154
1593	98.0	3	0	65	0	34.0	42	482.0	18	18.0	28.908	28.28282828	1	35.9	11.6	17.2	1.4	146.0	2.4	7.28	48.0	97.65384615	104.4230769	62.15384615	67.96153846	38.2275	97.59259259	6	45	43	459.2222222	0	0	0	0	0	1	0	0	0	0	0	0	1	0	1	8.461187375	16.0	0.030125
1594	68.0	3	0	58	1	27.0	30	449.0	28	15.0	29.569	24.34175829	0	32.1	10.4	7.2	2.6	149.0	6.4	7.15	32.0	129.5384615	94.25	60.28571429	72.0	36.4025	54.0952381	15	65	55	1.294050926	0	1	0	0	0	0	0	0	0	0	0	0	0	1	1	9.036750795	12.0	0.037416667
1595	87.5	3	0	81	1	20.0	25	521.0	27	13.0	29.639		1	27.8	9.2	43.8	1.5	135.0	6.3	7.19	31.0	118.0909091	95.28571429	50.14285714	60.95238095	36.82166667	92.9375	14	70	54	0.141666667	0	0	0	0	0	0	0	0	0	0	0	1	0	0	1		7.0	0.074428571
1596	44.0	3	0	31	1	28.0	38	442.0	26	5.0	29.845		0	24.4	8.2	26.8	0.8	142.0	1.7	7.41	40.0	107.1707317	84.02439024	55.68292683	67.02439024		98.9375	12	40	37	17.35230324	0	1	0	0	0	1	0	0	0	0	0	1	0	1	1		23.0	0.019217391
1597	69.0	3	0	72	0	31.0	36	501.0	24	13.4	32.051	24.34175829	0	25.3	8.5	13.4	2.4	143.0	3.2	7.09	26.0	54.5	82.28571429	35.35714286	51.78571429	32.875	86.75	15	73	43	0.263518519	1	0	0	0	0	0	0	0	0	1	0	1	1	0	1	10.08332327	17.6	0.028465909
1598	63.0	3	0	35	0	32.0	37	429.0	26	18.0	32.793	46.10912493	1	35.7	11.4	9.6	0.7	138.0	1.7	7.33	50.0	87.54285714	117.0967742	70.64516129	85.19354839	37.01	90.8	8	29	36	13.76820602	0	0	0	0	0	1	0	0	0	0	0	0	1	0	1	6.677458519	14.0	0.030642857
1599	67.0	3	0	28	0	28.0	38	438.0	26	12.0	33.481		0	26.7	8.4	17.7	2.6	143.0	9.7	7.13	54.0	110.0	92.64516129	52.41935484	65.48387097	36.72222222	94.48387097	17	54	50	49.26194444	0	0	0	0	0	1	0	0	0	0	0	1	0	1	1		16.0	0.027375
1600	77.0	3	0	57	1	30.0	40	359.0	28	18.0	33.493		0	29.7	9.1	19.1	2.1	146.0	7.5	7.09	58.0	112.2727273	77.72727273	46.90909091	53.11764706	36.05384615	79.8	11	50	44	0.229861111	0	0	0	0	0	1	0	0	0	0	0	0	0	1	1		12.0	0.029916667
1601	55.0	3	0	41	0	25.0	26	650.0	29	10.0	34.175	34.25605536	1	33.8	12.0	36.5	0.8	138.0	2.4	7.47	28.0	92.36	105.5925926	62.11111111	77.55555556	37.78	98.77419355	5	41	36	101.2529051	0	0	0	1	0	1	0	0	0	0	0	0	0	0	1	10.56635672	15.0	0.043333333
1602	88.0	3	0	52	0	22.0	27	536.0	29	13.0	34.275	24.19058438	1	30.0	10.0	11.7	0.4	144.0	1.0	7.42	45.0	97.2	99.28571429	61.62857143	73.92857143	37.98545455	96.88	9	29	36	13.49858796	0	0	0	0	0	0	0	0	0	0	0	0	0	0	1	8.342931856	9.0	0.059555556
1603	85.0	3	0	53	1	25.0	27	651.0	30	8.0	35.408	26.7299275	1	23.5	7.6	13.3	0.8	145.0	1.9	7.38	35.0	117.4230769	103.7115385	56.19230769	69.26923077	37.4025	96.21428571	12	38	45	11.81736111	0	0	0	0	0	0	0	0	0	0	0	1	0	1	1	10.13292656	17.0	0.038294118
1604	67.0	3	0	60	0	37.0	44	472.0	22	20.0	36.126	28.3446712	1	27.4	9.2	42.8	2.8	146.0	1.2	6.91	77.0	94.28	120.3793103	58.0862069	77.16666667	38.348	92.12	10	50	39	12.8122338	0	0	0	0	0	0	0	0	0	0	0	0	0	0	1	7.906727419	17.0	0.027764706
1605	73.75	3	0	42	0	27.0	37	677.0	23	5.0	39.675		0	35.3	11.8	12.8	0.6	137.0	0.7	7.32	81.0	100.0416667	120.28	72.84	84.68	36.945	95.66666667	7	38	46	6.962476852	0	0	0	0	0	0	0	0	0	0	0	1	0	0	0		22.0	0.030772727
1606	47.0	3	0	23	0	35.0	44	412.0	30	15.0	41.184	47.09677419	1	32.8	10.7	19.4	0.9	143.0	0.9	7.35	45.0	115.4	105.8653846	65.90384615	78.88	37.93666667	96.65384615	8	29	39	15.67898148	0	0	0	0	0	0	0	0	0	0	0	1	0	0	1	8.60736222	20.0	0.0206
1607	78.0	3	0	71	1	22.0	28	426.0	38	18.0	41.247		0	24.9	9.2	23.7	3.0	148.0	2.8	7.36	51.0	88.76923077	109.6956522	50.56521739	64.17391304	36.53714286	91.03846154	22	105	64	2.480578704	0	0	0	0	0	0	1	0	0	0	0	1	1	1	1		4.0	0.1065
1608	41.0	3	0	33	1	31.0	37	456.0	32	18.0	43.615	29.86055123	0	43.7	13.0	16.4	1.5	144.0	9.7	6.82	73.0	100.5714286	89.66666667	70.33333333	79.16666667	33.1	72.16666667	13	68	47	0.542361111	0	0	0	0	0	0	0	0	0	0	0	0	0	1	1	6.217107954	13.0	0.035076923
1609	71.0	3	0	67	0	29.0	37	470.0	32	16.0	44.955	54.25160698	1	29.7	9.9	11.8	0.6	144.0	1.2	7.48	36.0	121.5625	116.220339	57.69491525	70.86206897	37.40555556	98.046875	6	38	43	2170.167743	0	0	0	0	0	1	0	0	0	0	0	0	0	0	1	8.250535407	13.0	0.036153846
1610	78.0	3	1	37	1	22.0	23	259.0	10	10.2	4.34	25.51020408	0	25.9	8.4	34.0	2.9	139.0	1.1	7.31	36.0	109.1515152	113.9090909	63.09090909	78.63636364	36.96958333	92.21212121	14	49	44	17.01173611	0	0	0	0	0	0	0	0	0	1	0	0	0	1	1	4.034519285	11.8	0.021949153
1611	100.0	3	1	24	0	14.0	18	308.0	12	5.0	4.89		0	21.2	8.0	34.1	1.4	129.0	2.3	7.03	24.0	86.63157895	92.84848485	57.33333333	66.77272727	33.59	96.16216216	10	55	49	17.51364583	0	0	0	1	0	0	0	0	0	1	0	0	0	1	1		9.0	0.034222222
1612	100.0	3	1	70	0	10.0	13	432.0	16	5.1	7.146	20.44081633	1	34.3	11.5	11.2	0.5	137.0	1.1	7.44	32.0	64.17647059	113.3055556	58.97222222	78.13888889	36.84142857	99.94285714	3	43	35	21.18263889	0	0	0	0	0	0	0	0	0	0	0	0	0	0	1	6.121928407	4.9	0.088163265
1613	77.5	3	1	59	1	17.0	22	402.0	10	10.0	7.288	26.04095282	0	23.9	7.7	23.5	2.6	152.0	3.8	7.35	39.0	81.07692308	74.21428571	65.60714286	68.28205128	35.94594595	80.71428571	11	49	40	7.478472222	1	0	0	0	0	0	0	0	0	0	0	0	0	1	1	4.722411484	7.0	0.057428571
1614	93.75	3	1	75	0	21.0	24	136.0	28	12.8	7.426	30.86419753	1	27.2	8.6	9.4	3.7	145.0	739.0	7.2	33.0	76.64285714	115.2857143	57.22222222	79.32142857	36.21666667	95.31034483	16	78	48	22.58732639	1	0	0	0	0	1	0	0	0	1	0	0	1	0	1	1.810533042	8.2	0.016585366
1615	86.0	3	1	64	0	14.0	17	467.0	14	5.0	8.009	26.57589059	1	22.2	7.5	11.3	0.7	138.0	2.1	7.47	27.0	91.11111111	98.88	59.48	68.48	36.79125	99.33333333	11	29	35	9.940914352	0	0	0	0	0	1	0	1	0	0	0	1	0	0	1	5.999023713	9.0	0.051888889
1616	88.57142857	3	1	64	0	11.0	16	450.0	14	5.0	8.026	25.46025594	1	23.7	7.8	17.8	2.7	140.0	2.0	7.27	58.0	75.66666667	110.4848485	51.96969697	70.12121212	35.65714286	98.96774194	6	56	38	110.5839931	0	0	1	0	0	0	0	0	0	1	0	0	0	1	1	6.545835394	6.0	0.075
1617	97.5	3	1	58	1	17.0	20	420.0	14	5.0	8.067		1	22.2	7.1	45.5	3.0	136.0	3.4			103.1666667	114.92	50.84	65.72	37.51285714	93.60869565	14	34	32	1.58787037	0	0	0	0	0	0	0	0	0	1	0	1	0	0	1		12.0	0.035
1618	74.0	3	1	58	1	26.0	27	207.0	20	12.0	8.114	25.05930703	1	20.2	6.1	6.7	2.0	153.0	1.5	7.39	39.0	72.21621622	98.45945946	66.0	74.0	36.18	97.39285714	15	59	33	13.63234954	0	0	0	1	0	0	0	0	0	0	0	0	1	1	1	3.011084281	14.0	0.014785714
1619	83.0	3	1	40	0	12.0	14	445.0	18	5.0	8.242	21.69753086	0	40.0	13.2	29.1	1.3	151.0	1.7	7.14	60.0	81.85185185	107.0483871	72.06451613	86.51666667	37.3675	97.0	8	51	43	11.96822917	0	0	0	0	0	0	0	0	0	0	0	1	0	0	0	5.924170616	7.0	0.063571429
1620	63.33333333	3	1	66	0	12.0	16	450.0	15	5.0	8.269		0	20.0	6.6	11.0	4.1	147.0	0.8	7.27	38.0	62.38461538	104.2692308	61.26923077	74.15384615	36.63375	94.34615385	10	47	34	7.533425926	0	0	0	0	0	1	0	0	0	1	0	1	1	0	0		7.0	0.064285714
1621	87.5	3	1	41	0	11.0	15	444.0	16	5.0	8.354	29.47236406	1	26.7	8.6	58.8	1.2	133.0	1.5	7.35	48.0	88.2	111.65625	63.21875	79.09677419	37.14	95.92	11	52	42	9.622488426	0	0	0	0	0	0	0	0	0	0	0	1	0	0	1	5.703568584	6.0	0.074
1622	72.0	3	1	69	0	17.0	19	350.0	19	6.0	8.798	27.63605442	1	29.8	9.8	19.6	1.0	140.0	1.8	7.43	40.0	82.75	108.25	62.96428571	83.92857143	37.13833333	96.85714286	6	42	38	4.229849537	1	0	0	0	0	0	1	0	0	0	0	1	1	0	1	5.452053087	11.0	0.031818182
1623	81.25	3	1	19	0	16.0	19	250.0	27	5.0	8.93	23.0400202	1	26.3	8.9	16.0	1.3	144.0	2.0	7.34	45.0	85.55263158	94.3	43.775	58.69230769	37.86190476	98.36842105	8	30	26	11.71815972	0	0	0	0	0	0	0	0	0	0	0	0	0	0	1	3.41082733	11.0	0.022727273
1624	77.0	3	1	60	0	16.0	17	224.0	36	5.0	9.088	25.12783053	1	36.4	12.0	24.6	1.7	148.0	1.9	7.15	44.0	98.37931034	102.8275862	65.24137931	81.44827586	37.9265	99.96551724	11	48	47	60.23226852	1	0	0	0	0	0	0	0	0	0	0	0	0	0	1	2.81173901	11.0	0.020363636
1625	83.0	3	1	60	0	18.0	20	347.0	20	5.0	9.182	24.39717207	1	41.4	13.3	17.4	1.1	137.0	2.0	7.42	41.0	101.8928571	111.6785714	56.5	69.51851852	37.66	98.21428571	7	44	41	6.679270833	0	0	0	0	0	0	0	0	0	0	1	0	0	0	1	4.734228334	13.0	0.026692308
1626	88.57142857	3	1	62	1	12.0	15	410.0	20	5.0	9.241		1	29.0	9.3	6.6	1.7	140.0	5.8	7.34	34.0	132.4375	84.34042553	45.29787234	55.59574468	38.25625	90.75	14	66	41	0.736111111	0	0	0	0	0	1	0	0	0	0	0	1	0	0	1		7.0	0.058571429
1627	86.0	3	1	52	0	16.0	18	630.0	12	5.0	9.261	28.53175104	1	28.7	9.6	15.4	0.7	139.0		7.42	40.0	76.34482759	101.9677419	54.12903226	70.41935484	36.78214286	99.4137931	2	28	31	6.271770833	0	0	0	0	0	0	0	0	0	0	0	0	0	0	1	8.595284872	11.0	0.057272727
1628	82.0	3	1	84	0	13.0	18	489.0	14	5.2	9.46	34.07346939	1	25.8	8.5	20.2	1.0	144.0	1.6	7.39	46.0	72.87878788	116.5714286	45.0	63.22857143	36.09310345	98.15151515	8	55	38	3.295150463	0	0	0	0	0	0	0	0	0	0	0	0	0	0	1	6.92968285	7.8	0.062692308
1629	97.0	3	1	76	0	16.0	19	451.0	16	5.0	9.547	29.66797122	0	22.4	7.5	13.3	3.3	177.0	2.2	7.19	44.0	133.0	99.62962963	70.74074074	80.92307692	37.415	94.63636364	14	81	51	53.48424769	0	0	0	0	0	0	0	0	0	1	0	0	0	1	1	6.153132504	11.0	0.041
1630	81.0	3	1	69	0	15.0	17	547.0	15	5.0	9.649	22.95510204	1	23.6	7.7	23.5	1.6	151.0	0.9	7.41	38.0	88.34782609	99.14583333	51.375	66.33333333		98.72222222	9	56	31	6.440335648	0	0	0	0	0	0	0	0	0	0	0	0	0	0	1	7.751608423	10.0	0.0547
1631	69.0	3	1	63	0	21.0	25	416.0	14	5.2	9.76	34.01285583	0	22.8	7.1	13.3	0.8	146.0	1.1	7.4	35.0	90.82352941	118.1176471	58.17647059	75.41176471		98.55882353	10	56	37	5.455601852	0	0	1	1	0	0	0	0	0	0	0	0	1	0	1	6.767969284	15.8	0.026329114
1632	93.0	3	1	61	0	17.0	20	510.0	14	5.0	9.796	25.62269439	1	25.0	8.2	18.5	2.5	140.0	1.0	7.23	56.0	54.2962963	143.1551724	52.25862069	82.5862069		96.03703704	10	44	27	120.599294	0	0	1	0	0	1	0	0	0	1	0	0	0	0	1	6.258743833	12.0	0.0425
1633	73.0	3	1	59	1	17.0	20	449.0	16	5.0	9.856		0	26.2	8.8	7.4	0.6	147.0	1086.0	7.45	30.0	106.8333333	128.6521739	69.86956522	86.13043478	37.19888889	99.83333333	5	33	40	12.92466435	0	0	0	1	0	0	0	0	1	0	0	1	0	0	1		12.0	0.037416667
1634	100.0	3	1	75	0	15.0	21	394.0	16	5.0	9.885	34.80257117	1	29.0	9.4	30.0	1.1	140.0	2.3	7.38	38.0	82.63414634	112.1707317	56.43902439	72.46341463		97.56097561	9	44	33	83.36994213	0	1	1	1	0	0	0	0	0	0	0	0	0	0	1	6.410047831	10.0	0.0394
1635	79.0	3	1	73	0	15.0	19	456.0	16	5.0	10.01	25.44354973	1	24.9	8.6	9.8	1.0	141.0	0.9	7.48	36.0	77.36	122.9107143	58.78571429	76.91071429	36.78	96.32	6	49	27	1.441053241	1	0	1	1	0	0	0	0	0	0	1	0	0	0	1	6.633113199	10.0	0.0456
1636	97.14285714	3	1	41	1	23.0	21	568.0	15	5.0	10.02	40.99861129	0	31.3	10.4	15.8	1.7	149.0	1.2	7.41	39.0	111.125	132.826087	72.95652174	87.45454545	38.20571429	96.7826087	7	35	33	19.89444444	0	0	0	0	0	0	0	0	0	0	0	0	0	0	1	7.749399694	18.0	0.031555556
1637	98.33333333	3	1	63	0	12.0	15	494.0	18	5.0	10.021	21.84299322	0	19.2	10.3	12.8	1.3	138.0	2.6	7.38	38.0	72.35714286	106.8125	64.0	77.91666667	36.66166667	100.0	4	36	31	8.252997685	1	0	1	0	0	0	0	0	0	0	0	0	0	0	1	6.345862344	7.0	0.070571429
1638	66.0	3	1	50	0	15.0	17	436.0	20	5.0	10.255	32.74523419	1	26.9	9.3	20.9	1.9	142.0	2.6	7.3	45.0	116.2083333	99.77777778	60.18518519	72.77777778	37.63875	99.0	3	34	34	22.73981481	0	0	0	0	0	0	0	0	1	0	0	0	1	0	1	5.948482864	10.0	0.0436
1639	54.0	3	1	78	1	14.6	18	433.0	18	5.5	10.273	25.05930703	0	23.5	7.5	24.5	1.1	138.0	2.8	7.55	26.0	80.875	96.84782609	54.36956522	68.58695652	36.35571429	99.81818182	7	43	34	2.641701389	0	0	0	0	0	0	0	0	0	0	0	0	0	1	1	6.298548279	9.1	0.047582418
1640	81.0	3	1	71	0	18.0	20	425.0	18	6.0	10.496		1	34.4	10.6	20.9	0.9	139.0	1.8	7.33	47.0	86.4375	108.8064516	54.70967742	70.58064516	36.95	94.64516129	9	39	36	2.2209375	0	1	0	0	0	0	0	0	0	0	0	0	1	0	1		12.0	0.035416667
1641	79.0	3	1	50	0	15.0	18	458.0	18	5.0	10.503	31.79012346	1	35.1	11.9	28.4	1.4	139.0	1.7	7.22	59.0	83.82608696	103.7826087	54.7826087	69.17391304		95.53846154	8	29	16	5.379791667	0	0	1	0	0	0	0	0	0	0	0	0	0	0	1	6.097236275	10.0	0.0458
1642	83.75	3	1	65	0	18.0	22	463.0	15	5.0	10.549	36.27755102	1	29.6	9.4	9.6	3.0	144.0	1.2	7.29	54.0	83.76923077	141.8461538	74.88461538	97.42307692	37.13	96.5	7	42	31	21.07928241	0	0	1	0	0	1	0	0	0	1	0	0	1	0	0	6.561233455	13.0	0.035615385
1643	76.66666667	3	1	61	1	16.0	18	488.0	18	5.0	10.76	35.59183673	1	25.6	8.1	10.5	1.8	138.0	1.9	7.45	37.0	97.57575758	105.8030303	47.68181818	71.89393939	37.97741935	99.0	11	50	43	12.26354167	0	0	0	1	0	0	0	0	0	1	0	0	1	0	1	6.91551172	11.0	0.044363636
1644	89.0	3	1	65	0	12.0	14	459.0	23	5.0	10.863	29.77043159	1	33.0	11.0	19.7	0.7	139.0	1.1	7.39	45.0	86.25925926	115.7333333	55.2	76.63333333	37.032	96.74074074	6	34	34	1.948043981	0	0	0	0	0	0	0	0	0	0	0	0	0	0	0	7.467543032	7.0	0.065571429
1645	93.33333333	3	1	55	0	18.0	21	426.0	18	5.0	10.896	28.65013774	1	28.2	9.4	9.3	1.1	142.0	1.1	7.23	48.0	80.62962963	102.7037037	73.07407407	80.81481481	37.1625	99.48	5	45	43	8.834270833	0	0	0	0	0	0	0	0	0	0	0	0	0	0	1	6.930660853	13.0	0.032769231
1646	97.5	3	1	32	0	15.0	21	500.0	14	5.0	10.976	27.61646257	0	22.0	7.0	22.4	1.1	138.0	0.9	7.3	50.0	74.31578947	114.7368421	56.31578947	73.36842105		98.15789474	4	19	29	12.55356481	0	0	0	1	0	0	0	0	0	0	0	0	0	0	1	6.821654661	10.0	0.05
1647	50.0	3	1	51	0	13.0	17	480.0	18	5.0	11.007		1	30.7	10.6	10.3	0.7	132.0	1.8	7.31	53.0	82.39285714	108.6964286	64.80357143	77.83928571	36.98166667	94.78571429	11	42	38	5.987060185	0	0	0	0	0	0	0	0	0	0	0	0	0	0	1		8.0	0.06
1648	92.0	3	1	68	0	20.0	23	454.0	16	5.0	11.034	32.93311754	1	33.7	10.8	12.8	1.0	140.0	1.2	7.41	40.0	96.4	112.35	57.15	75.9	37.31875	95.85	5	42	27	2.176643519	1	0	0	0	0	0	0	0	0	0	0	0	1	0	1	7.611574959	15.0	0.030266667
1649	92.5	3	1	25	0	17.0	21	538.0	14	5.0	11.072	25.10730968	1	39.0	13.6	14.2	0.8	137.0	1.4	7.22	43.0	55.21428571	113.8448276	67.72413793	83.39285714		96.85714286	3	24	24	30.41408565	0	0	0	0	0	0	0	0	0	0	0	0	0	0	1	7.340100415	12.0	0.044833333
1650	57.0	3	1	60	0	19.0	22	538.0	14	5.0	11.072	27.78546713	0	24.6	8.7	9.9	1.4	143.0	1.5	7.34	48.0	88.38709677	105.0645161	60.22580645	72.83870968	36.77	97.38709677	13	63	44	11.04822917	0	0	1	0	0	0	0	0	0	0	0	0	0	0	1	8.149539506	14.0	0.038428571
1651	98.66666667	3	1	78	1	15.0	19	542.0	15	5.0	11.154	23.47039326	1	31.3	9.7	11.1	1.4	143.0	1.6	7.43	32.0	68.125	123.44	52.96	75.64	36.89833333	97.54166667	4	39	31	2.730034722	0	0	0	1	0	1	0	0	0	1	0	0	0	0	1	6.962464353	10.0	0.0542
1652	76.0	3	1	32	0	17.0	21	547.0	14	5.0	11.257		1	23.7	7.9	29.8	1.1	132.0	0.9	7.34	42.0	92.175	115.7	69.55	83.625	37.33375	98.3	7	25	25	2.368414352	0	0	0	1	0	0	0	0	0	0	0	0	0	0	1		12.0	0.045583333
1653	100.0	3	1	65	0	21.0	25	414.0	15	8.0	11.259	40.28888889	0	24.5	7.9	14.0	6.0	141.0	0.7	7.35	50.0	76.9	112.8095238	55.61904762	73.33333333	36.12222222	99.04545455	10	59	38	9.30275463	1	1	0	0	0	0	0	0	1	1	0	0	1	1	1	8.658189727	13.0	0.031846154
1654	96.0	3	1	31	0	16.0	20	501.0	16	5.0	11.391	28.26301174	1	40.2	14.1	13.2	0.7	143.0	1.1	7.44	47.0	75.38888889	116.1764706	66.23529412	77.76470588	36.77666667	94.94444444	5	19	26	0.751168981	0	0	0	0	0	0	0	0	0	0	0	0	0	0	0	6.43578347	11.0	0.045545455
1655	94.0	3	1	63	0	14.0	21	470.0	15	5.0	11.4	32.33897698	1	32.9	11.4	19.0	0.8	136.0	1.7	7.34	44.0	71.10344828	112.9666667	66.06666667	79.51666667	36.6925	96.31034483	6	38	31	1.126597222	0	0	0	0	0	0	0	0	0	0	0	0	0	0	1	6.037561339	9.0	0.052222222
1656	96.66666667	3	1	62	0	16.0	19	378.0	22	6.0	11.41	34.921875	1	22.9	7.8	19.1	1.0	137.0	1.8	7.2	74.0	73.66666667	90.51851852	46.59259259	57.44444444	36.64814815	97.0	8	38	38	2.020324074	0	0	0	0	0	0	0	0	0	0	0	0	0	0	1	6.641366224	10.0	0.0378
1657	100.0	3	1	78	0	16.0	20	583.0	14	5.0	11.598	33.42560554	1	21.9	7.4	21.5	0.9	137.0	1.4	7.33	44.0	81.55263158	113.0657895	46.67105263	63.94736842	36.28857143	96.375	6	41	35	2.031469907	0	0	0	0	0	0	0	0	0	0	0	0	0	0	1	8.831192438	11.0	0.053
1658	90.0	3	1	65	0	17.0	20	480.0	15	10.0	11.642		1	25.5	8.6	15.3	0.7	150.0	0.9	7.43	41.0	67.61538462	121.2727273	60.13636364	73.6	37.12	97.80769231	5	32	30	9.844247685	0	0	0	1	0	1	0	0	1	0	0	0	0	0	0		7.0	0.068571429
1659	88.57142857	3	1	83	0	19.0	22	570.0	14	5.0	11.731	31.65825788	1	30.6	11.2	11.2	0.9	138.0	1.5	7.35	39.0	84.3255814	111.7674419	55.58139535	71.65116279	36.28421053	97.58139535	6	40	39	3.08880787	0	0	0	0	0	0	0	0	0	0	1	0	0	0	1	8.291391499	14.0	0.040714286
1660	47.0	3	1	83	0	18.0	21	554.0	15	5.0	11.809	31.74382716	1	31.8	10.5	18.2	1.1	140.0	1.3	7.21	71.0	82.6875	110.5	55.65625	73.1875	36.57741935	95.5625	7	45	35	5.964305556	0	0	0	0	0	0	0	0	0	0	0	0	0	0	1	7.375259598	13.0	0.042615385
1661	80.0	3	1	56	0	17.0	22	363.0	21	5.0	11.953	20.57391979	0	23.9	7.3	29.0	0.7	143.0	1.3	7.33	41.0	79.52173913	105.7	73.2	85.26666667	36.63666667	97.43478261	8	35	36	108.0388889	0	0	0	0	0	0	0	0	0	0	0	0	0	0	1	4.663052694	12.0	0.03025
1662	100.0	3	1	91	1	16.0	22	450.0	16	6.0	11.995		0	30.2	10.5	15.4	1.9	141.0	1.5	7.31	45.0	64.25925926	113.3703704	43.22222222	65.59259259	36.37166667	97.0	6	52	45	4.963194444	1	0	0	0	0	1	0	0	0	1	0	0	0	0	1		10.0	0.045
1663	83.0	3	1	72	0	17.0	22	487.0	16	5.0	12.218		1	26.4	8.1	15.7	1.3	139.0	0.8	7.4	40.0	92.5	124.6666667	53.38888889	72.81481481	37.17882353	96.16666667	8	39	34	1.302430556	1	1	0	0	0	0	0	0	0	0	0	0	1	0	0		12.0	0.040583333
1664	83.0	3	1	66	0	12.0	15	452.0	24	5.0	12.226	31.08824643	0	48.4	15.5	17.7	3.6	136.0	1.8	7.26	25.0	67.64516129	99.21276596	69.64893617	80.23	36.825	97.55555556	12	68	52	11.28520833	0	0	0	0	0	0	0	0	0	0	0	0	0	0	1	6.166775813	7.0	0.064571429
1665	87.0	3	1	84	1	25.0	25	479.0	15	10.0	12.322	23.88844098	0	24.3	7.6	12.5	1.4	149.0	2.8	7.12	49.0	83.10810811	107.4736842	51.26315789	67.52631579		98.78947368	11	48	34	1.143171296	0	0	1	0	0	0	0	0	0	0	0	0	0	0	1	6.153174216	15.0	0.031933333
1666	99.0	3	1	51	0	17.0	20	549.0	16	5.7	12.353	31.30917813	1	28.2	9.6	27.1	1.3	137.0	1.3	7.39	42.0	69.4	106.64	57.76	72.4	36.470625	96.92	7	36	25	1.185543981	0	0	1	0	0	0	0	0	0	0	0	0	0	0	1	7.490176817	11.3	0.048584071
1667	85.71428571	3	1	61	0	18.0	22	543.0	15	5.0	12.372	31.56167151	1	34.0	11.6	25.4	1.1	142.0		7.33	50.0	75.38095238	128.2857143	61.61904762	79.61904762	37.88	99.28571429	6	47	40	24.45626157	0	0	0	1	0	0	0	0	0	0	0	0	0	0	1	7.408316961	13.0	0.041769231
1668	97.14285714	3	1	52	1	12.0	17	451.0	20	6.0	12.375	19.77142857	0	32.5	10.6	21.3	1.1	154.0	1.0	7.26	33.0	62.63636364	134.3333333	60.66666667	81.82608696	36.695	99.2173913	4	27	29	13.75486111	0	0	1	1	0	0	0	0	0	0	0	0	0	0	1	6.391179888	6.0	0.075166667
1669	96.0	3	1	78	0	17.0	21	648.0	13	5.0	12.383	27.91950113	1	24.6	7.8	26.6	0.8	143.0	1.3	7.27	47.0	85.07407407	111.0	44.92592593	61.07407407		98.2962963	7	48	37	3033.63044	0	0	0	0	0	0	0	0	0	0	0	0	0	0	1	10.09408686	12.0	0.054
1670	87.5	3	1	66	0	18.0	23	433.0	18	5.0	12.603	25.45705782	1	17.3	5.8	6.0	3.0	146.0	2.7	7.26	53.0	106.2909091	110.3703704	55.38888889	73.51923077		96.70909091	16	55	45	15.83112269	0	0	0	0	0	0	0	0	0	0	1	1	0	1	1	6.744968534	13.0	0.033307692
1671	92.0	3	1	89	0	15.0	20	519.0	16	6.0	12.614	21.383942	1	24.5	8.1	6.7	1.2	139.0	2.2	7.36	43.0	80.5	111.0	54.71428571	71.89285714	35.89615385	96.53571429	8	44	32	4.237002315	0	0	1	0	0	1	0	0	0	0	0	0	0	0	1	7.549530154	9.0	0.057666667
1672	90.0	3	1	63	0	17.0	21	525.0	16	5.7	12.636		0	34.6	11.7	21.2	0.8	139.0	1.3	7.46	36.0	70.03225806	109.3636364	53.84848485	67.93939394	36.73857143	97.6875	6	41	36	1.090034722	0	0	0	0	0	0	0	0	0	0	0	0	0	0	1		11.3	0.046460177
1673	82.0	3	1	77	0	22.0	24	450.0	16	10.0	12.701	24.31588613	0	22.3	7.9	33.6	1.5	140.0	2.0	7.26	48.0	80.96428571	110.2	45.6	62.0	36.27944444	96.11111111	11	48	33	6.963125	0	0	0	0	0	0	0	0	0	0	0	0	0	0	1	7.32112062	12.0	0.0375
1674	71.42857143	3	1	88	0	16.0	21	644.0	13	5.0	12.717	27.66435986	1	23.5	7.0	15.9	0.8	137.0	1.0	7.43	39.0	96.12121212	122.6969697	63.06060606	81.27272727	36.96571429	95.88235294	5	38	34	15.26056713	0	0	0	0	0	1	0	0	0	0	0	0	0	0	1	9.755210858	11.0	0.058545455
1675	81.0	3	1	80	0	18.0	20	591.0	16	5.5	12.742	27.49021588	1	28.8	9.9	26.5	1.5	137.0	1.6	7.23	49.0	74.88571429	95.23333333	55.16666667	74.56666667		94.27586207	11	58	36	1067.223241	1	0	0	0	0	0	0	0	0	1	0	0	0	0	1	8.063195809	12.5	0.04728
1676	90.0	3	1	55	0	18.0	22	525.0	16	5.0	12.76	31.17647059	1	25.2	9.0	6.9	2.3	142.0	1.2	7.41	40.0	71.33333333	172.0606061	73.0	104.7272727	36.96206897	97.64705882	12	41	35	8.863090278	0	0	0	0	0	1	0	0	0	0	0	1	0	0	0	7.952617547	13.0	0.040384615
1677	80.0	3	1	71	0	19.0	22	545.0	16	5.0	12.818	35.31428571	1	32.2	10.8	7.9	1.1	137.0	1.0	7.43	38.0	80.67741935	110.6129032	65.93548387	79.16129032	36.36451613	96.77419355	8	46	33	2.494236111	0	0	0	1	0	1	0	0	0	1	0	0	0	0	1	7.723266162	14.0	0.038928571
1678	89.0	3	1	83	0	16.0	21	503.0	17	5.0	12.989	30.53323594	1	23.1	7.5	5.3	1.1	136.0	0.6	7.42	42.0	61.36666667	106.1724138	46.17241379	66.0	36.43125	98.03333333	5	48	39	9.083020833	1	0	0	1	0	0	0	0	0	0	0	0	0	0	1	6.313860367	11.0	0.045727273
1679	67.0	3	1	56	0	20.0	27	456.0	15	5.0	13.071	30.0	1	34.8	11.4	27.3	0.7	141.0	1.5	7.34	44.0	80.06451613	115.2285714	57.02857143	72.08823529	36.72	97.64516129	7	44	26	1.203773148	1	0	0	0	0	0	0	0	0	0	0	0	0	0	0	6.070610789	15.0	0.0304
1680	95.0	3	1	46	0	19.0	22	559.0	16	5.0	13.148	38.22118419	1	37.6	13.5	23.1	1.0	140.0	1.7	7.37	45.0	85.64	110.76	65.4	78.88	36.946	95.12	5	32	31	0.961261574	0	0	0	0	0	0	0	0	0	0	0	0	0	0	1	7.62660991	14.0	0.039928571
1681	75.0	3	1	68	0	16.0	22	527.0	15	6.0	13.17	30.94472707	1	26.3	9.1	11.7	1.1	145.0	1.8	7.37	41.0	67.05128205	123.5365854	51.04878049	69.56097561		97.71794872	7	42	38	1.140428241	0	0	0	0	0	0	0	0	0	0	0	0	1	0	1	7.101851602	10.0	0.0527
1682	84.0	3	1	30	0	14.0	17	480.0	22	5.5	13.195	24.46029542	1	19.4	7.2	16.6	1.0	144.0	2.3	7.35	28.0	93.38461538	122.6296296	58.81481481	75.11111111	37.16181818	99.92857143	8	30	31	17.77650463	0	0	0	0	0	0	0	0	0	0	0	0	0	0	1	6.548788474	8.5	0.056470588
1683	91.0	3	1	58	0	17.0	22	493.0	17	5.2	13.224	25.19132653	0	21.2	7.1	9.5	0.8	139.0	1.6	7.42	40.0	83.6	104.6	54.26666667	70.33333333	36.66666667	97.3	7	40	40	2.280752315	0	0	0	0	0	0	0	0	0	0	0	0	1	0	1	7.679606206	11.8	0.041779661
1684	59.0	3	1	53	1	13.0	17	473.0	22	5.0	13.257		1	22.5	6.4	52.8	1.5	146.0	3.8	7.26	45.0	128.0588235	91.13157895	62.31578947	70.73684211	35.34636364	91.54545455	13	71	53	0.366944444	0	0	1	0	0	0	0	0	0	0	1	0	0	0	1		8.0	0.059125
1685	90.0	3	1	80	0	14.0	19	508.0	18	5.6	13.262	27.82369146	1	23.7	8.0	21.1	1.3	142.0	2.5	7.22	47.0	78.06451613	114.7666667	52.26666667	73.43333333	36.81875	97.8125	10	49	43	21.37434028	0	0	0	0	0	0	0	0	0	0	0	0	0	0	1	8.264731722	8.4	0.06047619
1686	94.0	3	1	62	0	16.0	20	589.0	16	5.0	13.392	36.80933765	1	37.1	12.9	20.6	1.1	138.0	1.7	7.37	44.0	72.04166667	114.7297297	67.21621622	80.87837838	37.6025	98.20833333	4	40	33	29.09368056	0	0	0	1	0	0	0	0	0	0	0	0	0	0	1	8.567771216	11.0	0.053545455
1687	92.85714286	3	1	64	0	18.0	21	429.0	20	8.0	13.453	30.55169802	1	36.1	11.6	25.1	1.8	136.0	1.8	7.33	42.0	100.6666667	106.3636364	63.39393939	77.11764706	38.333	91.12	8	47	41	38.2994213	1	0	0	0	0	1	0	0	0	0	0	0	0	0	1	5.852979699	10.0	0.0429
1688	52.0	3	1	61	0	10.0	13	485.0	27	5.0	13.475	19.12637293	1	27.2	8.9	12.2	3.1	149.0	1.5			77.84	104.3333333	60.41666667	73.33333333	36.83571429	94.76	10	38	38	41.90378472	0	0	0	0	0	1	0	0	0	1	0	0	1	0	1	6.617005021	5.0	0.097
1689	94.28571429	3	1	56	1	20.0	24	546.0	14	8.0	13.484		1	23.5	6.7	20.8	2.0	136.0	1.4	7.13	58.0	107.9615385	100.8214286	51.03571429	64.78571429	38.18166667	96.60714286	7	68	45	9.404166667	0	0	0	0	0	0	0	0	0	0	1	0	0	0	1		12.0	0.0455
1690	98.0	3	1	64	0	17.0	22	540.0	16	5.0	13.548	31.5916955	1	29.8	9.8	118.9	0.9	140.0	0.6	7.35	48.0	99.0	101.962963	62.44444444	77.36538462	37.3173913	98.30769231	13	82	47	2.243240741	1	0	0	0	0	0	0	0	0	0	1	0	0	0	1	8.179835191	12.0	0.045
1691	76.0	3	1	63	0	20.0	27	448.0	16	5.0	13.698	27.75086505	0	20.1	6.8	7.2	2.0	138.0	1.2	7.32	45.0	75.51851852	116.8888889	49.51851852	69.55555556		95.96296296	10	41	24	5.291493056	1	0	1	0	0	0	0	0	0	1	0	0	1	0	0	6.78623364	15.0	0.029866667
1692	95.0	3	1	46	0	17.0	23	580.0	14	5.5	13.727	34.25858291	1	35.6	12.3	20.2	1.1	143.0	1.9	7.32	48.0	79.75	117.0833333	55.91666667	72.70833333		95.95833333	7	34	23	1.336840278	0	0	1	0	0	0	0	0	0	0	0	0	0	0	0	7.280395652	11.5	0.050434783
[truncated: 186 more rows]
[truncated: 2 more columns]
